# Supplementary material for: The ancestral flower of angiosperms and its early diversification
Source: Nat Commun. 2017 Aug 1;8:16047. doi: 10.1038/ncomms16047 (PMC5543309; doi:10.1038/ncomms16047)
Supplement: Supplementary Data 2 [file ncomms16047-s3.xlsx]

## Sheet: Correlation results (C)
Character	Node	ML state	Prob	rjMCMC state	Prob (mean and 95% HPD)
100_A. Functional sex of flowers (D2d) / 102_B. Ovary position (binary) (D2d)
	Angiospermae	bisexual / superior	1	bisexual / superior	0.9946 (0.9907-0.9998)		Summary of ML model comparisons									Summary of rjMCMC results
	Mesangiospermae	bisexual / superior	1	bisexual / superior	1 (0.9999-1.0000)
	Magnoliidae	bisexual / superior	0.9997	bisexual / superior	0.9947 (0.9905-0.9986)		Model	Type	LogL	Npar	AIC	AICc	DeltaAICc	w		Model_str	Model	NrSamples	PostProb
	Monocotyledoneae	bisexual / superior	0.9985	bisexual / superior	0.9885 (0.9769-0.9965)		ARDnodual	D	-583.11	8	1182.21	1182.4	7.52	0.02		0 0 0 0 0 0 Z 0		26169	0.29
	Eudicotyledoneae	bisexual / superior	1	bisexual / superior	0.9993 (0.9987-0.9999)		ARDnodualeq	D	-581.72	8	1179.45	1179.63	4.76	0.06		0 0 0 0 0 0 Z Z		18790	0.21
	Commelinidae	bisexual / superior	0.7767	bisexual / superior	0.9545 (0.9197-0.9979)		SYMnodual	D	-587.16	4	1182.33	1182.38	7.5	0.02		0 0 0 0 Z 0 0 0		15214	0.17
	Pentapetalae	bisexual / superior	0.9995	bisexual / superior	0.9995 (0.9984-1.0000)		SYMnodualeq	D	-585.79	4	1179.59	1179.64	4.76	0.06		0 0 0 0 0 0 0 0		11859	0.13
	Superasteridae	bisexual / superior	0.9998	bisexual / superior	0.9984 (0.9961-1.0000)		ERnodual	I	-589.15	1	1180.31	1180.31	5.44	0.04		0 0 0 0 0 0 0 Z		11672	0.13
	Asteridae	bisexual / superior	0.9799	bisexual / superior	0.8456 (0.688-1.000)		UNCORRnodual	I	-584.79	4	1177.59	1177.64	2.76	0.16
	Lamiidae	bisexual / superior	0.9805	bisexual / superior	0.9644 (0.9465-0.9966)		UNCORRnodualeq**	I	-583.41	4	1174.83	1174.88	0	0.65			Npar	Nzero
	Campanulidae	bisexual / superior	0.8254	bisexual / inferior	0.6151 (0.2544-0.8599)											mean	1	1.1
	Superrosidae	bisexual / superior	0.9786	bisexual / superior	0.8779 (0.6946-1.0000)											95% lb	1	0
	Rosidae	bisexual / superior	0.9783	bisexual / superior	0.9498 (0.8849-0.9848)											95% ub	1	2
	Malvidae	bisexual / superior	0.9997	bisexual / superior	0.8632 (0.7772-0.9997)
	Fabidae	bisexual / superior	0.9998	bisexual / superior	0.9835 (0.9608-1.0000)
100_A. Functional sex of flowers (D2d) / 201_A. Perianth presence (D2c)
	Angiospermae	bisexual / present	1	bisexual / absent	0.825 (0-1)		Summary of ML model comparisons									Summary of rjMCMC results
	Mesangiospermae	bisexual / present	1	bisexual / absent	0.839 (0-1)
	Magnoliidae	bisexual / present	1	bisexual / absent	0.8499 (0-1)		Model	Type	LogL	Npar	AIC	AICc	DeltaAICc	w		Model_str	Model	NrSamples	PostProb
	Monocotyledoneae	bisexual / present	1	bisexual / absent	0.8184 (0-1)		ARDnodual	D	-402.44	8	820.89	821.07	2.77	0.11		0 1 Z 1 Z 1 Z 1		25659	0.29
	Eudicotyledoneae	bisexual / present	1	bisexual / absent	0.7991 (0-1)		ARDnodualeq*	D	-401.06	8	818.12	818.3	0	0.45		0 1 Z 1 1 0 Z 1		13761	0.15
	Commelinidae	bisexual / present	1	bisexual / absent	0.8118 (0-1)		SYMnodual	D	-406.81	4	821.63	821.68	3.38	0.08		0 1 Z 1 Z 0 1 1		11116	0.12
	Pentapetalae	bisexual / present	1	bisexual / present	0.9904 (0.9675-1.0000)		SYMnodualeq	D	-405.44	4	818.88	818.94	0.63	0.33		Z Z Z 0 0 0 Z 0		8790	0.1
	Superasteridae	bisexual / present	1	bisexual / present	0.974 (0.9312-1.0000)		ERnodual	I	-445.54	1	893.07	893.08	74.78	0		0 1 Z 1 Z 0 Z 1		4565	0.05
	Asteridae	bisexual / present	1	bisexual / present	0.9827 (0.9567-1.0000)		UNCORRnodual	I	-409.39	4	826.78	826.83	8.53	0.01
	Lamiidae	bisexual / present	1	bisexual / present	0.9505 (0.8848-1.0000)		UNCORRnodualeq	I	-408.01	4	824.01	824.06	5.76	0.03			Npar	Nzero
	Campanulidae	bisexual / present	0.9995	bisexual / present	0.8608 (0.634-1.000)											mean	1.8	2.6
	Superrosidae	bisexual / present	1	bisexual / present	0.928 (0.7472-1.0000)											95% lb	1	1
	Rosidae	bisexual / present	1	bisexual / present	0.9679 (0.9363-1.0000)											95% ub	2	4
	Malvidae	bisexual / present	0.9998	bisexual / present	0.9044 (0.8007-1.0000)
	Fabidae	bisexual / present	1	bisexual / present	0.9794 (0.9382-1.0000)
100_A. Functional sex of flowers (D2d) / 201_C. Number of perianth parts (binary) (D2c)
	Angiospermae	bisexual / more than six (>6)	1	bisexual / more than six (>6)	0.9973 (0.9942-1.0000)		Summary of ML model comparisons									Summary of rjMCMC results
	Mesangiospermae	bisexual / more than six (>6)	1	bisexual / more than six (>6)	0.9941 (1-1)
	Magnoliidae	bisexual / more than six (>6)	1	bisexual / more than six (>6)	0.9995 (0.9996-1.0000)		Model	Type	LogL	Npar	AIC	AICc	DeltaAICc	w		Model_str	Model	NrSamples	PostProb
	Monocotyledoneae	bisexual / one to six (1-6)	0.8525	bisexual / one to six (1-6)	0.998 (0.9966-0.9992)		ARDnodual	D	-544.35	8	1104.7	1104.88	2.77	0.2		Z 0 0 0 Z Z 0 1		31624	0.35
	Eudicotyledoneae	bisexual / more than six (>6)	1	bisexual / more than six (>6)	0.9984 (0.9996-1.0000)		ARDnodualeq**	D	-542.96	8	1101.93	1102.11	0	0.8		Z 0 0 0 Z 0 Z 1		30112	0.33
	Commelinidae	bisexual / one to six (1-6)	1	bisexual / one to six (1-6)	0.9972 (0.9944-0.9999)		SYMnodual	D	-561.87	4	1131.74	1131.79	29.68	0		Z 0 0 0 Z 0 0 1		22009	0.24
	Pentapetalae	bisexual / more than six (>6)	1	bisexual / more than six (>6)	1 (0.9997-1.0000)		SYMnodualeq	D	-560.51	4	1129.02	1129.07	26.96	0		Z 0 0 0 0 0 0 1		1401	0.02
	Superasteridae	bisexual / more than six (>6)	1	bisexual / more than six (>6)	0.9997 (0.9989-1.0000)		ERnodual	I	-571.12	1	1144.24	1144.24	42.13	0		Z 0 0 0 0 0 0 0		1148	0.01
	Asteridae	bisexual / more than six (>6)	1	bisexual / more than six (>6)	0.9998 (0.9996-1.0000)		UNCORRnodual	I	-560.31	4	1128.61	1128.67	26.55	0
	Lamiidae	bisexual / more than six (>6)	1	bisexual / more than six (>6)	0.9991 (0.9975-1.0000)		UNCORRnodualeq	I	-558.92	4	1125.85	1125.9	23.79	0			Npar	Nzero
	Campanulidae	bisexual / more than six (>6)	1	bisexual / more than six (>6)	0.866 (0.6658-1.0000)											mean	2	2.7
	Superrosidae	bisexual / more than six (>6)	1	bisexual / more than six (>6)	0.9999 (0.9996-1.0000)											95% lb	2	2
	Rosidae	bisexual / more than six (>6)	1	bisexual / more than six (>6)	0.9966 (0.9912-1.0000)											95% ub	2	3
	Malvidae	bisexual / more than six (>6)	1	bisexual / more than six (>6)	0.9753 (0.9167-1.0000)
	Fabidae	bisexual / more than six (>6)	1	bisexual / more than six (>6)	0.9755 (0.9154-1.0000)
100_A. Functional sex of flowers (D2d) / 230_A. Perianth phyllotaxy (binary) (D2d)
	Angiospermae	bisexual / spiral	1	unisexual / spiral	0.6637 (0-1)		Summary of ML model comparisons									Summary of rjMCMC results
	Mesangiospermae	bisexual / spiral	0.9999	unisexual / spiral	0.6118 (0-1)
	Magnoliidae	bisexual / spiral	0.9989	unisexual / spiral	0.6444 (0-1)		Model	Type	LogL	Npar	AIC	AICc	DeltaAICc	w		Model_str	Model	NrSamples	PostProb
	Monocotyledoneae	bisexual / whorled	0.5302	bisexual / whorled	0.7687 (0.5304-1.0000)		ARDnodual	D	-379.74	8	775.48	775.66	2.67	0.12		Z 0 1 Z Z Z 1 0		46503	0.52
	Eudicotyledoneae	bisexual / spiral	0.9983	unisexual / spiral	0.4989 (0.0000-0.9187)		ARDnodualeq*	D	-378.4	8	772.81	772.99	0	0.47		Z 0 1 0 Z Z 1 0		12183	0.14
	Commelinidae	bisexual / whorled	0.9999	bisexual / whorled	0.8895 (0.753-1.000)		SYMnodual	D	-392.31	4	792.61	792.67	19.68	0		0 1 1 1 0 Z 1 1		1778	0.02
	Pentapetalae	bisexual / whorled	0.9818	bisexual / spiral	0.6663 (0.0000-0.9974)		SYMnodualeq	D	-391.03	4	790.05	790.1	17.11	0		0 1 Z 1 0 Z 1 1		1292	0.01
	Superasteridae	bisexual / whorled	0.9844	bisexual / spiral	0.6249 (0.0000-0.9907)		ERnodual	I	-431.39	1	864.77	864.78	91.79	0		0 1 0 1 0 Z 1 1		898	0.01
	Asteridae	bisexual / whorled	0.9997	bisexual / spiral	0.6558 (0.0000-0.9889)		UNCORRnodual	I	-382.62	4	773.24	773.29	0.31	0.4
	Lamiidae	bisexual / whorled	1	bisexual / whorled	0.903 (0.7752-1.0000)		UNCORRnodualeq	I	-388.98	4	785.96	786.01	13.02	0			Npar	Nzero
	Campanulidae	bisexual / whorled	0.9995	bisexual / whorled	0.8923 (0.7786-1.0000)											mean	2	3.1
	Superrosidae	bisexual / whorled	0.9948	bisexual / spiral	0.6579 (0.0000-0.9901)											95% lb	2	1
	Rosidae	bisexual / whorled	0.9968	bisexual / whorled	0.9457 (0.8831-1.0000)											95% ub	2	4
	Malvidae	bisexual / whorled	0.9998	bisexual / whorled	0.8751 (0.7377-1.0000)
	Fabidae	bisexual / whorled	1	bisexual / whorled	0.9822 (0.9533-1.0000)
100_A. Functional sex of flowers (D2d) / 231_B. Number of perianth whorls (binary) (D2c)
	Angiospermae	bisexual / more than two (>2)	1	bisexual / more than two (>2)	0.9958 (0.9886-1.0000)		Summary of ML model comparisons									Summary of rjMCMC results
	Mesangiospermae	bisexual / more than two (>2)	1	bisexual / more than two (>2)	0.9506 (0.8277-1.0000)
	Magnoliidae	bisexual / more than two (>2)	1	bisexual / more than two (>2)	0.9998 (0.9992-1.0000)		Model	Type	LogL	Npar	AIC	AICc	DeltaAICc	w		Model_str	Model	NrSamples	PostProb
	Monocotyledoneae	bisexual / one or two (1-2)	0.6466	bisexual / one or two (1-2)	0.9965 (0.9925-0.9990)		ARDnodual	D	-366.06	8	748.11	748.3	9.31	0.01		0 1 1 1 0 Z 1 1		12443	0.14
	Eudicotyledoneae	bisexual / more than two (>2)	0.9918	bisexual / more than two (>2)	0.7194 (0.4515-1.0000)		ARDnodualeq	D	-364.68	8	745.35	745.53	6.55	0.03		0 1 1 1 0 0 1 1		9714	0.11
	Commelinidae	bisexual / one or two (1-2)	1	bisexual / one or two (1-2)	0.993 (0.9555-0.9999)		SYMnodual	D	-389.37	4	786.73	786.79	47.8	0		0 1 1 1 0 Z 0 1		9507	0.11
	Pentapetalae	bisexual / one or two (1-2)	0.9998	bisexual / one or two (1-2)	0.9999 (0.9994-1.0000)		SYMnodualeq	D	-388.01	4	784.02	784.07	45.08	0		0 1 1 1 Z Z 1 1		9147	0.1
	Superasteridae	bisexual / one or two (1-2)	0.9999	bisexual / one or two (1-2)	0.9991 (0.9975-1.0000)		ERnodual	I	-427.8	1	857.61	857.61	118.63	0		0 1 1 1 0 0 0 1		7975	0.09
	Asteridae	bisexual / one or two (1-2)	1	bisexual / one or two (1-2)	0.9996 (0.999-1.000)		UNCORRnodual	I	-366.85	4	741.7	741.75	2.77	0.19
	Lamiidae	bisexual / one or two (1-2)	1	bisexual / one or two (1-2)	0.9967 (0.9928-1.0000)		UNCORRnodualeq**	I	-365.47	4	738.94	738.99	0	0.77			Npar	Nzero
	Campanulidae	bisexual / one or two (1-2)	0.9993	bisexual / one or two (1-2)	0.9628 (0.6950-0.9999)											mean	2	1
	Superrosidae	bisexual / one or two (1-2)	1	bisexual / one or two (1-2)	0.9998 (0.9994-1.0000)											95% lb	2	0
	Rosidae	bisexual / one or two (1-2)	1	bisexual / one or two (1-2)	0.9967 (0.9902-0.9990)											95% ub	2	2
	Malvidae	bisexual / one or two (1-2)	0.9997	bisexual / one or two (1-2)	0.9831 (0.8655-0.9999)
	Fabidae	bisexual / one or two (1-2)	1	bisexual / one or two (1-2)	0.9931 (0.9399-1.0000)
100_A. Functional sex of flowers (D2d) / 232_C. Perianth merism (binary) (D2c)
	Angiospermae	bisexual / trimerous	1	bisexual / trimerous	0.9966 (0.9896-0.9999)		Summary of ML model comparisons									Summary of rjMCMC results
	Mesangiospermae	bisexual / trimerous	1	bisexual / trimerous	0.9998 (0.9999-1.0000)
	Magnoliidae	bisexual / trimerous	1	bisexual / trimerous	0.9894 (0.9675-1.0000)		Model	Type	LogL	Npar	AIC	AICc	DeltaAICc	w		Model_str	Model	NrSamples	PostProb
	Monocotyledoneae	bisexual / trimerous	1	bisexual / trimerous	0.999 (0.9961-1.0000)		ARDnodual	D	-390.75	8	797.5	797.68	6.58	0.02		0 1 0 1 0 1 0 0		26442	0.29
	Eudicotyledoneae	bisexual / trimerous	0.9757	bisexual / tetramerous or pentamerous	0.9111 (0.7139-0.9873)		ARDnodualeq	D	-389.37	8	794.73	794.92	3.81	0.1		0 1 0 1 0 0 0 0		8772	0.1
	Commelinidae	bisexual / trimerous	1	bisexual / trimerous	0.9892 (0.9514-1.0000)		SYMnodual	D	-395.59	4	799.18	799.23	8.13	0.01		0 1 0 1 0 1 Z 0		8703	0.1
	Pentapetalae	bisexual / tetramerous or pentamerous	0.9998	bisexual / tetramerous or pentamerous	1 (1-1)		SYMnodualeq	D	-394.22	4	796.44	796.49	5.39	0.04		0 1 0 1 1 1 0 0		8246	0.09
	Superasteridae	bisexual / tetramerous or pentamerous	1	bisexual / tetramerous or pentamerous	0.9999 (0.9991-1.0000)		ERnodual	I	-428.9	1	859.79	859.8	68.69	0		0 1 0 1 Z 0 0 0		4930	0.05
	Asteridae	bisexual / tetramerous or pentamerous	1	bisexual / tetramerous or pentamerous	0.9999 (0.9995-1.0000)		UNCORRnodual	I	-392.91	4	793.82	793.87	2.77	0.16
	Lamiidae	bisexual / tetramerous or pentamerous	1	bisexual / tetramerous or pentamerous	0.9996 (0.9975-1.0000)		UNCORRnodualeq**	I	-391.53	4	791.06	791.11	0	0.66			Npar	Nzero
	Campanulidae	bisexual / tetramerous or pentamerous	0.9993	bisexual / tetramerous or pentamerous	0.9628 (0.7163-1.0000)											mean	2	0.4
	Superrosidae	bisexual / tetramerous or pentamerous	1	bisexual / tetramerous or pentamerous	1 (0.9998-1.0000)											95% lb	2	0
	Rosidae	bisexual / tetramerous or pentamerous	1	bisexual / tetramerous or pentamerous	0.9991 (0.9942-1.0000)											95% ub	2	1
	Malvidae	bisexual / tetramerous or pentamerous	0.9997	bisexual / tetramerous or pentamerous	0.9879 (0.9006-1.0000)
	Fabidae	bisexual / tetramerous or pentamerous	1	bisexual / tetramerous or pentamerous	0.9954 (0.9635-1.0000)
100_A. Functional sex of flowers (D2d) / 234_A. Perianth differentiation (binary) (D2d)
	Angiospermae	bisexual / undifferentiated	1	bisexual / undifferentiated	0.9952 (0.9776-0.9999)		Summary of ML model comparisons									Summary of rjMCMC results
	Mesangiospermae	bisexual / undifferentiated	1	bisexual / undifferentiated	0.9999 (0.9994-1.0000)
	Magnoliidae	bisexual / undifferentiated	1	bisexual / undifferentiated	0.984 (0.9648-1.0000)		Model	Type	LogL	Npar	AIC	AICc	DeltaAICc	w		Model_str	Model	NrSamples	PostProb
	Monocotyledoneae	bisexual / undifferentiated	1	bisexual / undifferentiated	0.9958 (0.9904-0.9995)		ARDnodual	D	-498.33	8	1012.67	1012.85	2.76	0.2		0 0 1 1 Z 1 1 0		21248	0.24
	Eudicotyledoneae	bisexual / undifferentiated	1	bisexual / undifferentiated	0.6654 (0.1154-1.0000)		ARDnodualeq**	D	-496.95	8	1009.91	1010.09	0	0.8		0 0 1 1 1 1 1 0		9823	0.11
	Commelinidae	bisexual / undifferentiated	1	bisexual / undifferentiated	0.986 (0.9446-0.9999)		SYMnodual	D	-525.08	4	1058.16	1058.21	48.12	0		0 1 Z 1 1 Z 1 0		8212	0.09
	Pentapetalae	bisexual / undifferentiated	1	bisexual / differentiated	0.8091 (0.0000-0.9998)		SYMnodualeq	D	-523.71	4	1055.43	1055.48	45.39	0		0 0 1 1 Z 1 1 1		7403	0.08
	Superasteridae	bisexual / undifferentiated	0.9999	bisexual / differentiated	0.7549 (0.000-0.999)		ERnodual	I	-530.8	1	1063.61	1063.61	53.52	0		0 0 1 1 Z 1 0 0		5593	0.06
	Asteridae	bisexual / differentiated	0.9396	bisexual / differentiated	0.9982 (0.9948-0.9998)		UNCORRnodual	I	-518.31	4	1044.63	1044.68	34.59	0
	Lamiidae	bisexual / differentiated	0.9998	bisexual / differentiated	0.9896 (0.9726-0.9997)		UNCORRnodualeq	I	-516.93	4	1041.86	1041.91	31.82	0			Npar	Nzero
	Campanulidae	bisexual / differentiated	0.9997	bisexual / differentiated	0.7444 (0.4495-0.9993)											mean	2	1.1
	Superrosidae	bisexual / undifferentiated	0.9992	bisexual / differentiated	0.8085 (0.0000-0.9991)											95% lb	2	0
	Rosidae	bisexual / undifferentiated	0.9933	bisexual / differentiated	0.8295 (0.0325-0.9967)											95% ub	2	2
	Malvidae	bisexual / undifferentiated	0.6936	bisexual / differentiated	0.8018 (0.4994-0.9849)
	Fabidae	bisexual / undifferentiated	0.984	bisexual / undifferentiated	0.5945 (0.2276-0.9999)
100_A. Functional sex of flowers (D2d) / 204_A. Fusion of perianth (D2c)
	Angiospermae	bisexual / free (<5%)	1	bisexual / free (<5%)	0.9935 (0.9846-0.9999)		Summary of ML model comparisons									Summary of rjMCMC results
	Mesangiospermae	bisexual / free (<5%)	1	bisexual / free (<5%)	1 (1-1)
	Magnoliidae	bisexual / free (<5%)	0.9999	bisexual / free (<5%)	0.9917 (0.9834-0.9999)		Model	Type	LogL	Npar	AIC	AICc	DeltaAICc	w		Model_str	Model	NrSamples	PostProb
	Monocotyledoneae	bisexual / free (<5%)	0.9999	bisexual / free (<5%)	0.9921 (0.9854-0.9982)		ARDnodual	D	-530.16	8	1076.33	1076.51	6.75	0.02		0 0 0 0 0 0 Z 0		45908	0.51
	Eudicotyledoneae	bisexual / free (<5%)	1	bisexual / free (<5%)	0.9988 (0.9973-1.0000)		ARDnodualeq	D	-528.78	8	1073.56	1073.75	3.98	0.1		0 0 0 0 Z 0 0 0		28746	0.32
	Commelinidae	bisexual / free (<5%)	0.9978	bisexual / free (<5%)	0.9079 (0.8341-0.9693)		SYMnodual	D	-532.22	4	1072.45	1072.5	2.74	0.18		0 0 0 0 0 0 0 0		4551	0.05
	Pentapetalae	bisexual / free (<5%)	0.9992	bisexual / free (<5%)	0.9246 (0.85-1.00)		SYMnodualeq**	D	-530.86	4	1069.71	1069.76	0	0.7		0 0 0 0 0 0 Z Z		1764	0.02
	Superasteridae	bisexual / free (<5%)	0.9862	bisexual / fused (>5%)	0.5487 (0.0358-0.8514)		ERnodual	I	-542.89	1	1087.79	1087.79	18.03	0		0 0 0 0 0 0 0 Z		1161	0.01
	Asteridae	bisexual / free (<5%)	0.851	bisexual / fused (>5%)	0.8794 (0.8157-0.9690)		UNCORRnodual	I	-537.47	4	1082.94	1082.99	13.23	0
	Lamiidae	bisexual / fused (>5%)	0.933	bisexual / fused (>5%)	0.9564 (0.9108-0.9871)		UNCORRnodualeq	I	-536.09	4	1080.17	1080.22	10.46	0			Npar	Nzero
	Campanulidae	bisexual / fused (>5%)	0.8612	bisexual / fused (>5%)	0.8814 (0.6012-0.9986)											mean	1.1	1
	Superrosidae	bisexual / free (<5%)	0.9992	bisexual / free (<5%)	0.9747 (0.9611-0.9891)											95% lb	1	0
	Rosidae	bisexual / free (<5%)	0.9992	bisexual / free (<5%)	0.9729 (0.9587-0.9830)											95% ub	2	2
	Malvidae	bisexual / free (<5%)	0.9918	bisexual / free (<5%)	0.9021 (0.8021-0.9872)
	Fabidae	bisexual / free (<5%)	0.9991	bisexual / free (<5%)	0.9706 (0.9114-1.0000)
100_A. Functional sex of flowers (D2d) / 207_A. Symmetry of perianth (binary) (D2d)
	Angiospermae	bisexual / actinomorphic	1	bisexual / actinomorphic	0.9975 (0.9933-0.9999)		Summary of ML model comparisons									Summary of rjMCMC results
	Mesangiospermae	bisexual / actinomorphic	1	bisexual / actinomorphic	1 (1-1)
	Magnoliidae	bisexual / actinomorphic	1	bisexual / actinomorphic	0.9989 (0.9977-0.9999)		Model	Type	LogL	Npar	AIC	AICc	DeltaAICc	w		Model_str	Model	NrSamples	PostProb
	Monocotyledoneae	bisexual / actinomorphic	0.9995	bisexual / actinomorphic	0.9422 (0.9075-0.9779)		ARDnodual	D	-515.31	8	1046.63	1046.81	2.76	0.2		0 1 1 0 0 Z 0 0		8056	0.09
	Eudicotyledoneae	bisexual / actinomorphic	1	bisexual / actinomorphic	0.999 (0.9977-0.9998)		ARDnodualeq**	D	-513.93	8	1043.87	1044.05	0	0.79		0 1 1 0 0 Z 0 Z		7193	0.08
	Commelinidae	bisexual / actinomorphic	0.9972	bisexual / actinomorphic	0.9012 (0.8238-0.9764)		SYMnodual	D	-1000000	4	2000008	2.00001e+06	1998964	0		0 1 1 0 0 Z Z Z		6985	0.08
	Pentapetalae	bisexual / actinomorphic	1	bisexual / actinomorphic	0.9999 (0.9993-1.0000)		SYMnodualeq	D	-526.41	4	1060.81	1060.86	16.81	0		0 1 1 0 0 Z 1 Z		6767	0.08
	Superasteridae	bisexual / actinomorphic	1	bisexual / actinomorphic	0.9977 (0.995-1.000)		ERnodual	I	-542.87	1	1087.75	1087.75	43.7	0		0 1 1 0 0 Z 1 0		5611	0.06
	Asteridae	bisexual / actinomorphic	1	bisexual / actinomorphic	0.9995 (0.9990-0.9999)		UNCORRnodual	I	-524.14	4	1056.28	1056.33	12.28	0
	Lamiidae	bisexual / actinomorphic	0.9921	bisexual / actinomorphic	0.9526 (0.8839-0.9989)		UNCORRnodualeq	I	-522.76	4	1053.53	1053.58	9.53	0.01			Npar	Nzero
	Campanulidae	bisexual / actinomorphic	0.9992	bisexual / actinomorphic	0.9114 (0.7673-1.0000)											mean	2	1.9
	Superrosidae	bisexual / actinomorphic	1	bisexual / actinomorphic	0.9997 (0.9994-0.9999)											95% lb	2	1
	Rosidae	bisexual / actinomorphic	1	bisexual / actinomorphic	0.9955 (0.9914-0.9988)											95% ub	2	3
	Malvidae	bisexual / actinomorphic	0.9997	bisexual / actinomorphic	0.9891 (0.9576-0.9998)
	Fabidae	bisexual / actinomorphic	1	bisexual / actinomorphic	0.9937 (0.9667-0.9999)
100_A. Functional sex of flowers (D2d) / 301_C. Number of fertile stamens (binary) (D2c)
	Angiospermae	bisexual / more than six (>6)	1	bisexual / more than six (>6)	0.9947 (0.9895-1.0000)		Summary of ML model comparisons									Summary of rjMCMC results
	Mesangiospermae	bisexual / more than six (>6)	1	bisexual / more than six (>6)	0.96 (0.7136-1.0000)
	Magnoliidae	bisexual / more than six (>6)	1	bisexual / more than six (>6)	0.999 (0.9967-1.0000)		Model	Type	LogL	Npar	AIC	AICc	DeltaAICc	w		Model_str	Model	NrSamples	PostProb
	Monocotyledoneae	bisexual / one to six (1-6)	0.5552	bisexual / one to six (1-6)	0.9117 (0.7329-0.9980)		ARDnodual	D	-596.42	8	1208.84	1209.03	2.77	0.11		Z 0 1 0 Z 0 0 1		36910	0.41
	Eudicotyledoneae	bisexual / more than six (>6)	0.9999	bisexual / more than six (>6)	0.9758 (0.8551-1.0000)		ARDnodualeq*	D	-595.04	8	1206.08	1206.26	0	0.45		0 1 2 1 Z 0 0 2		7010	0.08
	Commelinidae	bisexual / one to six (1-6)	1	bisexual / one to six (1-6)	0.9866 (0.9435-0.9995)		SYMnodual	D	-636.32	4	1280.64	1280.7	74.44	0		0 1 2 1 0 0 0 2		5369	0.06
	Pentapetalae	bisexual / more than six (>6)	1	bisexual / more than six (>6)	0.9999 (0.9994-1.0000)		SYMnodualeq	D	-635.57	4	1279.13	1279.18	72.92	0		Z 0 1 0 0 0 0 1		4673	0.05
	Superasteridae	bisexual / more than six (>6)	1	bisexual / more than six (>6)	0.9993 (0.9979-1.0000)		ERnodual	I	-638.49	1	1278.99	1278.99	72.74	0		Z 0 0 0 0 0 0 0		4408	0.05
	Asteridae	bisexual / more than six (>6)	1	bisexual / more than six (>6)	0.9963 (0.9841-1.0000)		UNCORRnodual	I	-600.72	4	1209.43	1209.49	3.23	0.09
	Lamiidae	bisexual / one to six (1-6)	0.9989	bisexual / one to six (1-6)	0.9913 (0.9798-0.9987)		UNCORRnodualeq	I	-599.33	4	1206.67	1206.72	0.46	0.35			Npar	Nzero
	Campanulidae	bisexual / one to six (1-6)	0.994	bisexual / one to six (1-6)	0.9553 (0.7337-0.9998)											mean	2.3	1.2
	Superrosidae	bisexual / more than six (>6)	1	bisexual / more than six (>6)	0.9999 (0.9995-1.0000)											95% lb	2	0
	Rosidae	bisexual / more than six (>6)	1	bisexual / more than six (>6)	0.9962 (0.9894-0.9996)											95% ub	3	2
	Malvidae	bisexual / more than six (>6)	0.9998	bisexual / more than six (>6)	0.936 (0.8487-1.0000)
	Fabidae	bisexual / more than six (>6)	1	bisexual / more than six (>6)	0.9707 (0.8916-1.0000)
100_A. Functional sex of flowers (D2d) / 330_A. Androecium structural phyllotaxy (binary) (D2d)
	Angiospermae	bisexual / spiral	1	bisexual / whorled	0.5035 (0.0497-1.0000)		Summary of ML model comparisons									Summary of rjMCMC results
	Mesangiospermae	bisexual / spiral	0.9991	bisexual / whorled	0.7368 (0.5223-1.0000)
	Magnoliidae	bisexual / spiral	0.9991	bisexual / spiral	0.5019 (0.0000-0.9596)		Model	Type	LogL	Npar	AIC	AICc	DeltaAICc	w		Model_str	Model	NrSamples	PostProb
	Monocotyledoneae	bisexual / whorled	0.5569	bisexual / whorled	0.7247 (0.5091-1.0000)		ARDnodual	D	-371.81	8	759.63	759.81	19.05	0		0 Z 1 0 Z 0 0 1		47366	0.53
	Eudicotyledoneae	bisexual / spiral	0.9643	bisexual / whorled	0.7252 (0.5156-1.0000)		ARDnodualeq	D	-370.43	8	756.86	757.04	16.28	0		0 Z 1 1 Z 0 1 1		3298	0.04
	Commelinidae	bisexual / whorled	0.9997	bisexual / whorled	0.6592 (0.3824-1.0000)		SYMnodual	D	-375.6	4	759.2	759.25	18.49	0		0 1 1 1 0 0 1 1		2823	0.03
	Pentapetalae	bisexual / whorled	0.9975	bisexual / whorled	0.7413 (0.5186-1.0000)		SYMnodualeq	D	-374.28	4	756.57	756.62	15.85	0		0 1 1 1 Z 0 1 1		2266	0.03
	Superasteridae	bisexual / whorled	0.9986	bisexual / whorled	0.733 (0.514-1.000)		ERnodual	I	-406.84	1	815.68	815.68	74.92	0		0 1 1 1 0 0 1 0		2257	0.03
	Asteridae	bisexual / whorled	1	bisexual / whorled	0.7287 (0.5165-1.0000)		UNCORRnodual	I	-367.74	4	743.48	743.53	2.77	0.2
	Lamiidae	bisexual / whorled	1	bisexual / whorled	0.7253 (0.5115-1.0000)		UNCORRnodualeq**	I	-366.36	4	740.71	740.76	0	0.8			Npar	Nzero
	Campanulidae	bisexual / whorled	0.9993	bisexual / whorled	0.5574 (0.1729-1.0000)											mean	2	1.7
	Superrosidae	bisexual / whorled	0.9996	bisexual / whorled	0.7287 (0.5166-1.0000)											95% lb	2	0
	Rosidae	bisexual / whorled	0.9998	bisexual / whorled	0.7092 (0.4958-1.0000)											95% ub	2	3
	Malvidae	bisexual / whorled	0.9997	bisexual / whorled	0.6295 (0.3226-1.0000)
	Fabidae	bisexual / whorled	1	bisexual / whorled	0.6135 (0.245-1.000)
100_A. Functional sex of flowers (D2d) / 331_B. Number of androecium structural whorls (binary) (D2c)
	Angiospermae	bisexual / more than 2 (>2)	0.9993	bisexual / one or two (1-2)	0.9998 (1-1)		Summary of ML model comparisons									Summary of rjMCMC results
	Mesangiospermae	bisexual / more than 2 (>2)	0.9983	bisexual / one or two (1-2)	1 (1-1)
	Magnoliidae	bisexual / more than 2 (>2)	0.9838	bisexual / one or two (1-2)	0.999 (1-1)		Model	Type	LogL	Npar	AIC	AICc	DeltaAICc	w		Model_str	Model	NrSamples	PostProb
	Monocotyledoneae	bisexual / more than 2 (>2)	0.9343	bisexual / one or two (1-2)	1 (1-1)		ARDnodual	D	-362.38	8	740.75	740.94	2.42	0.2		Z 0 Z 1 Z 0 1 Z		89336	0.99
	Eudicotyledoneae	bisexual / more than 2 (>2)	0.8253	bisexual / one or two (1-2)	0.9999 (1-1)		ARDnodualeq**	D	-361.17	8	738.33	738.52	0	0.67		Z 0 Z 1 Z 0 1 0		305	0
	Commelinidae	bisexual / one or two (1-2)	0.9949	bisexual / one or two (1-2)	0.9999 (1-1)		SYMnodual	D	-370.36	4	748.72	748.77	10.26	0		Z 0 Z 1 Z 0 2 Z		179	0
	Pentapetalae	bisexual / one or two (1-2)	0.9925	bisexual / one or two (1-2)	1 (1-1)		SYMnodualeq	D	-368.99	4	745.98	746.04	7.52	0.02		Z 0 0 1 0 0 1 0		88	0
	Superasteridae	bisexual / one or two (1-2)	0.995	bisexual / one or two (1-2)	1 (1-1)		ERnodual	I	-398.8	1	799.6	799.6	61.08	0		Z 0 0 1 0 0 1 Z		49	0
	Asteridae	bisexual / one or two (1-2)	0.9998	bisexual / one or two (1-2)	1 (1-1)		UNCORRnodual	I	-367.47	4	742.94	742.99	4.47	0.07
	Lamiidae	bisexual / one or two (1-2)	0.9999	bisexual / one or two (1-2)	1 (1-1)		UNCORRnodualeq	I	-368.09	4	744.18	744.23	5.71	0.04			Npar	Nzero
	Campanulidae	bisexual / one or two (1-2)	0.9999	bisexual / one or two (1-2)	0.9995 (1-1)											mean	2	4
	Superrosidae	bisexual / one or two (1-2)	0.9975	bisexual / one or two (1-2)	1 (1-1)											95% lb	2	4
	Rosidae	bisexual / one or two (1-2)	0.9982	bisexual / one or two (1-2)	1 (1-1)											95% ub	2	4
	Malvidae	bisexual / one or two (1-2)	0.9997	bisexual / one or two (1-2)	0.9997 (1-1)
	Fabidae	bisexual / one or two (1-2)	1	bisexual / one or two (1-2)	0.9999 (1-1)
100_A. Functional sex of flowers (D2d) / 332_C. Androecium structural merism (binary) (D2c)
	Angiospermae	bisexual / trimerous	1	bisexual / trimerous	0.9922 (0.988-0.999)		Summary of ML model comparisons									Summary of rjMCMC results
	Mesangiospermae	bisexual / trimerous	1	bisexual / trimerous	0.9968 (0.9984-1.0000)
	Magnoliidae	bisexual / trimerous	1	bisexual / trimerous	0.999 (0.9975-1.0000)		Model	Type	LogL	Npar	AIC	AICc	DeltaAICc	w		Model_str	Model	NrSamples	PostProb
	Monocotyledoneae	bisexual / trimerous	1	bisexual / trimerous	0.9988 (0.9959-1.0000)		ARDnodual	D	-374.66	8	765.31	765.5	6.08	0.02		0 1 0 1 0 1 0 0		10317	0.11
	Eudicotyledoneae	bisexual / trimerous	0.811	bisexual / tetramerous or pentamerous	0.9915 (0.9832-0.9997)		ARDnodualeq	D	-373.28	8	762.55	762.74	3.32	0.09		0 1 0 1 0 1 0 1		7374	0.08
	Commelinidae	bisexual / trimerous	1	bisexual / trimerous	0.9864 (0.9475-1.0000)		SYMnodual	D	-377.89	4	763.78	763.83	4.42	0.05		0 1 0 1 0 0 0 0		6926	0.08
	Pentapetalae	bisexual / tetramerous or pentamerous	1	bisexual / tetramerous or pentamerous	1 (0.9999-1.0000)		SYMnodualeq	D	-376.52	4	761.05	761.1	1.68	0.21		0 1 0 1 1 1 Z 0		6388	0.07
	Superasteridae	bisexual / tetramerous or pentamerous	1	bisexual / tetramerous or pentamerous	0.9998 (0.9992-1.0000)		ERnodual	I	-399.87	1	801.75	801.75	42.34	0		0 1 0 1 0 1 Z 0		6329	0.07
	Asteridae	bisexual / tetramerous or pentamerous	1	bisexual / tetramerous or pentamerous	0.9999 (0.9996-1.0000)		UNCORRnodual	I	-377.06	4	762.12	762.17	2.76	0.12
	Lamiidae	bisexual / tetramerous or pentamerous	1	bisexual / tetramerous or pentamerous	0.9995 (0.9976-1.0000)		UNCORRnodualeq*	I	-375.68	4	759.36	759.41	0	0.49			Npar	Nzero
	Campanulidae	bisexual / tetramerous or pentamerous	0.9993	bisexual / tetramerous or pentamerous	0.9529 (0.7027-1.0000)											mean	2	0.4
	Superrosidae	bisexual / tetramerous or pentamerous	1	bisexual / tetramerous or pentamerous	1 (0.9997-1.0000)											95% lb	2	0
	Rosidae	bisexual / tetramerous or pentamerous	1	bisexual / tetramerous or pentamerous	0.999 (0.9941-1.0000)											95% ub	2	1
	Malvidae	bisexual / tetramerous or pentamerous	0.9997	bisexual / tetramerous or pentamerous	0.9866 (0.9022-1.0000)
	Fabidae	bisexual / tetramerous or pentamerous	1	bisexual / tetramerous or pentamerous	0.9944 (0.9516-1.0000)
100_A. Functional sex of flowers (D2d) / 305_A. Filament (binary) (D2d)
	Angiospermae	bisexual / laminar (wide)	0.9999	bisexual / typical (narrow)	0.9362 (0.8737-0.9828)		Summary of ML model comparisons									Summary of rjMCMC results
	Mesangiospermae	bisexual / laminar (wide)	0.9854	bisexual / typical (narrow)	0.9813 (0.962-1.000)
	Magnoliidae	bisexual / laminar (wide)	0.9976	bisexual / laminar (wide)	0.9238 (0.8724-0.9660)		Model	Type	LogL	Npar	AIC	AICc	DeltaAICc	w		Model_str	Model	NrSamples	PostProb
	Monocotyledoneae	bisexual / laminar (wide)	0.5638	bisexual / typical (narrow)	0.9951 (0.9923-0.9991)		ARDnodual	D	-483.88	8	983.75	983.94	9.12	0.01		0 0 0 0 0 0 Z 0		66488	0.74
	Eudicotyledoneae	bisexual / typical (narrow)	0.7745	bisexual / typical (narrow)	0.9993 (0.9987-1.0000)		ARDnodualeq	D	-482.55	8	981.11	981.29	6.47	0.03		0 0 0 0 0 0 0 0		14283	0.16
	Commelinidae	bisexual / typical (narrow)	0.6609	bisexual / typical (narrow)	0.8446 (0.7165-0.9445)		SYMnodual	D	-493.01	4	994.01	994.06	19.24	0		0 0 0 0 Z 0 0 0		5270	0.06
	Pentapetalae	bisexual / typical (narrow)	0.9996	bisexual / typical (narrow)	0.9998 (0.999-1.000)		SYMnodualeq	D	-491.78	4	991.56	991.61	16.79	0		0 0 0 0 0 Z 0 0		1459	0.02
	Superasteridae	bisexual / typical (narrow)	0.9997	bisexual / typical (narrow)	0.9983 (0.9965-1.0000)		ERnodual	I	-493.91	1	989.81	989.82	15	0		0 Z 0 0 0 0 Z 0		593	0.01
	Asteridae	bisexual / typical (narrow)	0.9998	bisexual / typical (narrow)	0.9989 (0.9984-0.9999)		UNCORRnodual	I	-484.68	4	977.35	977.41	2.58	0.21
	Lamiidae	bisexual / typical (narrow)	0.9985	bisexual / typical (narrow)	0.9964 (0.9936-0.9996)		UNCORRnodualeq**	I	-483.38	4	974.77	974.82	0	0.75			Npar	Nzero
	Campanulidae	bisexual / typical (narrow)	0.9945	bisexual / typical (narrow)	0.9075 (0.6385-0.9995)											mean	1	0.9
	Superrosidae	bisexual / typical (narrow)	0.9998	bisexual / typical (narrow)	0.9995 (0.9994-1.0000)											95% lb	1	0
	Rosidae	bisexual / typical (narrow)	0.9998	bisexual / typical (narrow)	0.9962 (0.9885-0.9991)											95% ub	1	1
	Malvidae	bisexual / typical (narrow)	0.9977	bisexual / typical (narrow)	0.9659 (0.8652-0.9993)
	Fabidae	bisexual / typical (narrow)	1	bisexual / typical (narrow)	0.987 (0.9168-1.0000)
100_A. Functional sex of flowers (D2d) / 311_B. Anther orientation (binary) (D2d)
	Angiospermae	bisexual / introrse	1	bisexual / introrse	0.9679 (0.9299-0.9938)		Summary of ML model comparisons									Summary of rjMCMC results
	Mesangiospermae	bisexual / introrse	0.9979	bisexual / introrse	0.7783 (0.6366-0.8903)
	Magnoliidae	bisexual / extrorse	0.8526	bisexual / extrorse	0.9971 (0.9952-0.9995)		Model	Type	LogL	Npar	AIC	AICc	DeltaAICc	w		Model_str	Model	NrSamples	PostProb
	Monocotyledoneae	bisexual / introrse	0.9986	bisexual / introrse	0.9816 (0.9709-0.9917)		ARDnodual	D	-481.72	8	979.44	979.62	5.93	0.02		0 0 0 0 0 0 Z 0		55369	0.62
	Eudicotyledoneae	bisexual / introrse	0.9967	bisexual / introrse	0.9197 (0.8551-0.9599)		ARDnodualeq	D	-480.35	8	976.7	976.89	3.2	0.09		0 0 0 0 0 0 Z Z		26428	0.29
	Commelinidae	bisexual / introrse	0.9997	bisexual / introrse	0.9444 (0.9013-0.9931)		SYMnodual	D	-485.26	4	978.52	978.57	4.88	0.04		0 0 0 0 0 0 0 0		2894	0.03
	Pentapetalae	bisexual / introrse	1	bisexual / introrse	0.9996 (0.9976-1.0000)		SYMnodualeq	D	-483.91	4	975.82	975.87	2.19	0.15		0 0 0 0 Z 0 0 0		2843	0.03
	Superasteridae	bisexual / introrse	1	bisexual / introrse	0.9952 (0.9894-1.0000)		ERnodual	I	-486.92	1	975.83	975.84	2.15	0.15		0 0 0 0 0 0 0 Z		2304	0.03
	Asteridae	bisexual / introrse	0.9998	bisexual / introrse	0.9916 (0.9832-0.9978)		UNCORRnodual	I	-484.15	4	976.3	976.36	2.67	0.12
	Lamiidae	bisexual / introrse	0.9999	bisexual / introrse	0.9937 (0.9862-0.9989)		UNCORRnodualeq*	I	-482.82	4	973.64	973.69	0	0.44			Npar	Nzero
	Campanulidae	bisexual / introrse	0.9993	bisexual / introrse	0.7205 (0.5674-0.9999)											mean	1	1.3
	Superrosidae	bisexual / introrse	1	bisexual / introrse	0.9995 (0.9990-0.9999)											95% lb	1	1
	Rosidae	bisexual / introrse	1	bisexual / introrse	0.991 (0.9838-0.9958)											95% ub	1	2
	Malvidae	bisexual / introrse	0.9997	bisexual / introrse	0.887 (0.7977-0.9570)
	Fabidae	bisexual / introrse	0.9999	bisexual / introrse	0.9092 (0.8368-0.9948)
100_A. Functional sex of flowers (D2d) / 312_A. Anther attachment (binary) (D2d)
	Angiospermae	bisexual / basifixed	1	bisexual / basifixed	0.9881 (0.9757-0.9997)		Summary of ML model comparisons									Summary of rjMCMC results
	Mesangiospermae	bisexual / basifixed	0.9993	bisexual / basifixed	0.9917 (0.99-1.00)
	Magnoliidae	bisexual / basifixed	0.9991	bisexual / basifixed	0.9859 (0.9463-0.9975)		Model	Type	LogL	Npar	AIC	AICc	DeltaAICc	w		Model_str	Model	NrSamples	PostProb
	Monocotyledoneae	bisexual / basifixed	0.9934	bisexual / basifixed	0.9272 (0.8507-0.9712)		ARDnodual	D	-580.42	8	1176.84	1177.03	9.51	0.01		0 0 0 0 0 0 Z 0		74786	0.83
	Eudicotyledoneae	bisexual / basifixed	0.8698	bisexual / basifixed	0.8839 (0.1758-0.9990)		ARDnodualeq	D	-579.06	8	1174.12	1174.31	6.8	0.03		0 1 0 1 1 0 Z 0		2842	0.03
	Commelinidae	bisexual / basifixed	0.9807	bisexual / basifixed	0.9031 (0.7923-0.9903)		SYMnodual	D	-585.5	4	1179	1179.05	11.54	0		0 1 0 1 0 0 Z 0		2211	0.02
	Pentapetalae	bisexual / dorsifixed	0.9457	bisexual / dorsifixed	0.5361 (0.3312-0.9999)		SYMnodualeq	D	-584.13	4	1176.26	1176.32	8.8	0.01		0 0 0 0 0 0 0 0		1853	0.02
	Superasteridae	bisexual / dorsifixed	0.9521	bisexual / basifixed	0.7106 (0.0017-0.8968)		ERnodual	I	-593.58	1	1189.16	1189.17	21.65	0		0 0 1 0 0 1 Z 1		1742	0.02
	Asteridae	bisexual / dorsifixed	0.9604	bisexual / basifixed	0.9113 (0.5775-0.9976)		UNCORRnodual	I	-581.09	4	1170.17	1170.22	2.71	0.2
	Lamiidae	bisexual / dorsifixed	0.7374	bisexual / basifixed	0.9292 (0.8367-0.9921)		UNCORRnodualeq**	I	-579.73	4	1167.46	1167.51	0	0.76			Npar	Nzero
	Campanulidae	bisexual / dorsifixed	0.9875	bisexual / dorsifixed	0.9038 (0.6500-0.9991)											mean	1.1	1
	Superrosidae	bisexual / dorsifixed	0.9503	bisexual / dorsifixed	0.8425 (0.7741-0.9519)											95% lb	1	1
	Rosidae	bisexual / dorsifixed	0.9743	bisexual / dorsifixed	0.9936 (0.9866-0.9979)											95% ub	2	1
	Malvidae	bisexual / dorsifixed	0.9814	bisexual / dorsifixed	0.5348 (0.4120-0.7009)
	Fabidae	bisexual / dorsifixed	0.9999	bisexual / dorsifixed	0.9818 (0.9591-0.9999)
100_A. Functional sex of flowers (D2d) / 313_B. Anther dehiscence (binary) (D2d)
	Angiospermae	bisexual / longitudinal slit	1	bisexual / longitudinal slit	0.9932 (0.9817-1.0000)		Summary of ML model comparisons									Summary of rjMCMC results
	Mesangiospermae	bisexual / longitudinal slit	1	bisexual / longitudinal slit	0.9478 (0.8037-1.0000)
	Magnoliidae	bisexual / longitudinal slit	0.9759	bisexual / longitudinal slit	0.3354 (0.0060-0.9137)		Model	Type	LogL	Npar	AIC	AICc	DeltaAICc	w		Model_str	Model	NrSamples	PostProb
	Monocotyledoneae	bisexual / longitudinal slit	1	bisexual / longitudinal slit	0.9974 (0.9943-1.0000)		ARDnodual	D	-357.23	8	730.46	730.64	2.77	0.12		Z 0 0 1 0 0 1 0		22853	0.25
	Eudicotyledoneae	bisexual / longitudinal slit	1	bisexual / longitudinal slit	0.9698 (0.8842-1.0000)		ARDnodualeq*	D	-355.85	8	727.69	727.88	0	0.47		Z 0 Z 1 0 0 1 0		22632	0.25
	Commelinidae	bisexual / longitudinal slit	1	bisexual / longitudinal slit	0.979 (0.9372-1.0000)		SYMnodual	D	-367.07	4	742.14	742.19	14.32	0		0 1 1 2 0 Z 2 1		9927	0.11
	Pentapetalae	bisexual / longitudinal slit	1	bisexual / longitudinal slit	0.9999 (0.9994-1.0000)		SYMnodualeq	D	-365.7	4	739.4	739.45	11.57	0		0 1 1 2 Z Z 2 1		4439	0.05
	Superasteridae	bisexual / longitudinal slit	1	bisexual / longitudinal slit	0.9991 (0.9975-1.0000)		ERnodual	I	-403.52	1	809.05	809.05	81.18	0		0 1 0 2 0 Z 2 1		3844	0.04
	Asteridae	bisexual / longitudinal slit	1	bisexual / longitudinal slit	0.9997 (0.9992-1.0000)		UNCORRnodual	I	-361.65	4	731.29	731.34	3.47	0.08
	Lamiidae	bisexual / longitudinal slit	1	bisexual / longitudinal slit	0.9982 (0.9956-1.0000)		UNCORRnodualeq	I	-360.26	4	728.53	728.58	0.7	0.33			Npar	Nzero
	Campanulidae	bisexual / longitudinal slit	0.9991	bisexual / longitudinal slit	0.8401 (0.6389-1.0000)											mean	2.5	1.4
	Superrosidae	bisexual / longitudinal slit	1	bisexual / longitudinal slit	0.9998 (0.9995-1.0000)											95% lb	2	0
	Rosidae	bisexual / longitudinal slit	1	bisexual / longitudinal slit	0.9954 (0.99-1.00)											95% ub	3	2
	Malvidae	bisexual / longitudinal slit	0.9996	bisexual / longitudinal slit	0.9528 (0.8774-1.0000)
	Fabidae	bisexual / longitudinal slit	1	bisexual / longitudinal slit	0.9661 (0.8931-1.0000)
100_A. Functional sex of flowers (D2d) / 401_C. Number of structural carpels (binary) (D2c)
	Angiospermae	bisexual / more than five (>5)	1	bisexual / more than five (>5)	0.6431 (0.0019-0.9999)		Summary of ML model comparisons									Summary of rjMCMC results
	Mesangiospermae	bisexual / more than five (>5)	1	bisexual / more than five (>5)	0.5802 (0.0000-0.9994)
	Magnoliidae	bisexual / more than five (>5)	1	bisexual / more than five (>5)	0.865 (0.0086-1.0000)		Model	Type	LogL	Npar	AIC	AICc	DeltaAICc	w		Model_str	Model	NrSamples	PostProb
	Monocotyledoneae	bisexual / more than five (>5)	0.9414	bisexual / one to five (1-5)	0.799 (0.4728-1.0000)		ARDnodual	D	-421.66	8	859.31	859.5	7.46	0.02		0 1 2 1 0 0 1 2		8522	0.09
	Eudicotyledoneae	bisexual / more than five (>5)	0.9894	bisexual / one to five (1-5)	0.6154 (0.0943-1.0000)		ARDnodualeq	D	-420.29	8	856.57	856.76	4.72	0.07		0 1 2 1 0 0 2 2		7840	0.09
	Commelinidae	bisexual / one to five (1-5)	0.9992	bisexual / one to five (1-5)	0.9788 (0.9389-1.0000)		SYMnodual	D	-437.87	4	883.75	883.8	31.77	0		0 1 2 2 0 0 2 2		6483	0.07
	Pentapetalae	bisexual / one to five (1-5)	0.9971	bisexual / one to five (1-5)	0.9989 (0.9941-1.0000)		SYMnodualeq	D	-436.51	4	881.01	881.06	29.03	0		0 1 1 1 0 0 1 1		5396	0.06
	Superasteridae	bisexual / one to five (1-5)	0.9984	bisexual / one to five (1-5)	0.9924 (0.9744-1.0000)		ERnodual	I	-459.15	1	920.3	920.3	68.27	0		0 1 2 1 Z 0 1 2		5034	0.06
	Asteridae	bisexual / one to five (1-5)	1	bisexual / one to five (1-5)	0.9949 (0.9836-1.0000)		UNCORRnodual	I	-423.37	4	854.75	854.8	2.77	0.18
	Lamiidae	bisexual / one to five (1-5)	0.9999	bisexual / one to five (1-5)	0.9832 (0.9503-1.0000)		UNCORRnodualeq**	I	-421.99	4	851.98	852.03	0	0.73			Npar	Nzero
	Campanulidae	bisexual / one to five (1-5)	0.9993	bisexual / one to five (1-5)	0.9452 (0.8508-1.0000)											mean	2.6	0.5
	Superrosidae	bisexual / one to five (1-5)	0.9995	bisexual / one to five (1-5)	0.9969 (0.9904-1.0000)											95% lb	2	0
	Rosidae	bisexual / one to five (1-5)	0.9997	bisexual / one to five (1-5)	0.9888 (0.9713-1.0000)											95% ub	3	1
	Malvidae	bisexual / one to five (1-5)	0.9994	bisexual / one to five (1-5)	0.9397 (0.7939-1.0000)
	Fabidae	bisexual / one to five (1-5)	1	bisexual / one to five (1-5)	0.9949 (0.9824-1.0000)
100_A. Functional sex of flowers (D2d) / 400_A. Gynoecium phyllotaxy (D2d)
	Angiospermae	bisexual / spiral	1	bisexual / spiral	0.5908 (0-1)		Summary of ML model comparisons									Summary of rjMCMC results
	Mesangiospermae	bisexual / spiral	1	bisexual / whorled	0.5765 (0-1)
	Magnoliidae	bisexual / spiral	1	bisexual / spiral	0.5973 (0-1)		Model	Type	LogL	Npar	AIC	AICc	DeltaAICc	w		Model_str	Model	NrSamples	PostProb
	Monocotyledoneae	bisexual / spiral	0.5045	bisexual / whorled	0.9906 (0.9688-1.0000)		ARDnodual	D	-349.91	8	715.82	716.01	5.76	0.04		Z 0 0 1 0 0 1 0		40250	0.45
	Eudicotyledoneae	bisexual / spiral	0.9994	bisexual / whorled	0.6809 (0-1)		ARDnodualeq	D	-348.53	8	713.07	713.25	3	0.15		Z 0 0 1 0 0 1 Z		12160	0.14
	Commelinidae	bisexual / whorled	0.9998	bisexual / whorled	0.9635 (0.913-1.000)		SYMnodual	D	-365.33	4	738.66	738.72	28.46	0		Z 0 1 1 Z Z 1 1		8986	0.1
	Pentapetalae	bisexual / whorled	0.9762	bisexual / whorled	0.8545 (0-1)		SYMnodualeq	D	-364.01	4	736.01	736.06	25.81	0		Z 0 Z 0 Z 0 0 1		7097	0.08
	Superasteridae	bisexual / whorled	0.9876	bisexual / whorled	0.9779 (0.9844-1.0000)		ERnodual	I	-395.12	1	792.24	792.25	81.99	0		Z 0 1 1 Z 0 1 1		4439	0.05
	Asteridae	bisexual / whorled	1	bisexual / whorled	0.9982 (0.9919-1.0000)		UNCORRnodual	I	-352.48	4	712.97	713.02	2.77	0.16
	Lamiidae	bisexual / whorled	1	bisexual / whorled	0.9936 (0.9761-1.0000)		UNCORRnodualeq**	I	-351.1	4	710.2	710.25	0	0.65			Npar	Nzero
	Campanulidae	bisexual / whorled	0.9993	bisexual / whorled	0.7213 (0.4468-1.0000)											mean	2	1.8
	Superrosidae	bisexual / whorled	0.9794	bisexual / whorled	0.8533 (0-1)											95% lb	2	1
	Rosidae	bisexual / whorled	0.9796	bisexual / whorled	0.8213 (0-1)											95% ub	2	3
	Malvidae	bisexual / whorled	0.9997	bisexual / whorled	0.9237 (0.8428-1.0000)
	Fabidae	bisexual / whorled	1	bisexual / whorled	0.946 (0.8346-1.0000)
100_A. Functional sex of flowers (D2d) / 403_A. Fusion of ovaries (binary) (D2c)
	Angiospermae	bisexual / free (<5%)	0.9999	unisexual / free (<5%)	0.9895 (0.9645-1.0000)		Summary of ML model comparisons									Summary of rjMCMC results
	Mesangiospermae	bisexual / free (<5%)	1	unisexual / free (<5%)	0.8636 (0.5815-1.0000)
	Magnoliidae	bisexual / free (<5%)	0.9986	unisexual / free (<5%)	0.9603 (0.9082-0.9913)		Model	Type	LogL	Npar	AIC	AICc	DeltaAICc	w		Model_str	Model	NrSamples	PostProb
	Monocotyledoneae	bisexual / free (<5%)	0.9412	bisexual / free (<5%)	0.8339 (0.7030-0.9455)		ARDnodual	D	-401.38	8	818.76	818.94	2.58	0.21		0 1 Z 1 0 Z Z Z		73124	0.81
	Eudicotyledoneae	bisexual / free (<5%)	0.9987	unisexual / free (<5%)	0.5886 (0.3299-0.8348)		ARDnodualeq**	D	-400.09	8	816.18	816.36	0	0.76		0 1 Z 1 0 1 Z Z		16397	0.18
	Commelinidae	bisexual / fused (>5%)	0.9999	bisexual / fused (>5%)	0.9544 (0.9182-0.9844)		SYMnodual	D	-413.93	4	835.87	835.92	19.56	0		0 1 Z 1 2 Z Z Z		230	0
	Pentapetalae	bisexual / fused (>5%)	0.998	bisexual / free (<5%)	0.9969 (0.9917-0.9998)		SYMnodualeq	D	-413.07	4	834.14	834.19	17.83	0		0 1 Z 2 0 Z Z Z		131	0
	Superasteridae	bisexual / fused (>5%)	0.9981	bisexual / free (<5%)	0.9759 (0.9370-0.9986)		ERnodual	I	-436.93	1	875.86	875.87	59.51	0		0 1 Z 2 0 1 Z Z		30	0
	Asteridae	bisexual / fused (>5%)	1	bisexual / fused (>5%)	0.9681 (0.9432-0.9916)		UNCORRnodual	I	-407.24	4	822.48	822.53	6.17	0.03
	Lamiidae	bisexual / fused (>5%)	0.9999	bisexual / fused (>5%)	0.956 (0.9152-0.9888)		UNCORRnodualeq	I	-414.16	4	836.31	836.36	20	0			Npar	Nzero
	Campanulidae	bisexual / fused (>5%)	0.9995	bisexual / fused (>5%)	0.9523 (0.9174-0.9803)											mean	2	3.8
	Superrosidae	bisexual / fused (>5%)	0.9997	bisexual / free (<5%)	0.989 (0.9735-0.9983)											95% lb	2	3
	Rosidae	bisexual / fused (>5%)	0.9998	bisexual / free (<5%)	0.9745 (0.9367-0.9922)											95% ub	2	4
	Malvidae	bisexual / fused (>5%)	0.9998	bisexual / fused (>5%)	0.9214 (0.8675-0.9721)
	Fabidae	bisexual / fused (>5%)	1	bisexual / free (<5%)	0.8465 (0.1591-0.9989)
100_A. Functional sex of flowers (D2d) / 411_B. Number of ovules per functional carpel (binary) (D2c)
	Angiospermae	bisexual / three or more (>2)	0.989	bisexual / three or more (>2)	0.916 (0.0017-0.9976)		Summary of ML model comparisons									Summary of rjMCMC results
	Mesangiospermae	bisexual / three or more (>2)	1	bisexual / three or more (>2)	0.9301 (0.0003-1.0000)
	Magnoliidae	bisexual / three or more (>2)	0.9991	bisexual / three or more (>2)	0.8959 (0.1020-0.9998)		Model	Type	LogL	Npar	AIC	AICc	DeltaAICc	w		Model_str	Model	NrSamples	PostProb
	Monocotyledoneae	bisexual / three or more (>2)	0.9999	bisexual / three or more (>2)	0.9529 (0.5671-0.9998)		ARDnodual***	D	-523.81	8	1063.61	1063.8	0	1		0 1 1 0 Z Z 1 1		39977	0.44
	Eudicotyledoneae	bisexual / three or more (>2)	1	bisexual / three or more (>2)	0.9222 (0.0077-0.9999)		ARDnodualeq	D	-530.78	8	1077.57	1077.75	13.95	0		0 1 1 0 Z 0 1 1		13440	0.15
	Commelinidae	bisexual / three or more (>2)	0.9409	bisexual / one or two (1-2)	0.8343 (0.6924-0.9954)		SYMnodual	D	-542.67	4	1093.34	1093.39	29.59	0		0 1 1 0 Z Z 0 1		8585	0.1
	Pentapetalae	bisexual / three or more (>2)	1	bisexual / three or more (>2)	0.9306 (0.004-1.000)		SYMnodualeq	D	-541.31	4	1090.61	1090.66	26.87	0		0 1 1 0 0 Z 1 1		6326	0.07
	Superasteridae	bisexual / three or more (>2)	1	bisexual / three or more (>2)	0.9167 (0.0235-1.0000)		ERnodual	I	-554.38	1	1110.75	1110.76	46.96	0		0 0 0 0 Z Z 0 0		5975	0.07
	Asteridae	bisexual / three or more (>2)	0.999	bisexual / three or more (>2)	0.9234 (0.0233-0.9994)		UNCORRnodual	I	-539.23	4	1086.46	1086.51	22.71	0
	Lamiidae	bisexual / three or more (>2)	0.9998	bisexual / three or more (>2)	0.9707 (0.7782-0.9999)		UNCORRnodualeq	I	-537.85	4	1083.69	1083.75	19.95	0			Npar	Nzero
	Campanulidae	bisexual / three or more (>2)	0.9949	bisexual / three or more (>2)	0.743 (0.0037-0.9303)											mean	2	1.7
	Superrosidae	bisexual / three or more (>2)	1	bisexual / three or more (>2)	0.9367 (0.1106-1.0000)											95% lb	1	1
	Rosidae	bisexual / three or more (>2)	1	bisexual / three or more (>2)	0.9211 (0.0154-0.9976)											95% ub	2	2
	Malvidae	bisexual / three or more (>2)	0.997	bisexual / three or more (>2)	0.6808 (0.4323-0.9945)
	Fabidae	bisexual / three or more (>2)	0.9999	bisexual / three or more (>2)	0.8588 (0.0003-0.9900)
102_B. Ovary position (binary) (D2d) / 201_A. Perianth presence (D2c)
	Angiospermae	superior / present	1	superior / present	0.9924 (0.9983-1.0000)		Summary of ML model comparisons									Summary of rjMCMC results
	Mesangiospermae	superior / present	1	superior / present	0.9928 (0.9995-1.0000)
	Magnoliidae	superior / present	1	superior / present	0.9904 (0.9877-1.0000)		Model	Type	LogL	Npar	AIC	AICc	DeltaAICc	w		Model_str	Model	NrSamples	PostProb
	Monocotyledoneae	superior / present	0.9999	superior / present	0.9843 (0.9818-1.0000)		ARDnodual	D	-369.57	8	755.13	755.32	12.36	0		Z 0 1 0 0 0 0 1		8806	0.1
	Eudicotyledoneae	superior / present	1	superior / present	0.9933 (0.9994-1.0000)		ARDnodualeq	D	-368.19	8	752.39	752.57	9.61	0		Z 0 1 0 0 1 0 1		4929	0.05
	Commelinidae	superior / present	0.9767	superior / present	0.9944 (0.9943-1.0000)		SYMnodual	D	-368.84	4	745.67	745.73	2.77	0.11		Z 0 1 0 0 0 0 Z		4466	0.05
	Pentapetalae	superior / present	1	superior / present	0.9915 (0.9975-1.0000)		SYMnodualeq*	D	-367.45	4	742.9	742.95	0	0.45		0 1 0 1 1 Z 1 0		3997	0.04
	Superasteridae	superior / present	1	superior / present	0.9942 (0.9981-1.0000)		ERnodual	I	-393.85	1	789.71	789.71	46.76	0		0 1 0 1 1 1 1 0		3924	0.04
	Asteridae	superior / present	0.9964	superior / present	0.7806 (0.6364-1.0000)		UNCORRnodual	I	-369.08	4	746.15	746.2	3.25	0.09
	Lamiidae	superior / present	0.997	superior / present	0.9616 (0.9390-0.9973)		UNCORRnodualeq	I	-367.69	4	743.38	743.43	0.48	0.35			Npar	Nzero
	Campanulidae	superior / present	0.9372	inferior / present	0.82 (0.0000-0.9449)											mean	2	1.1
	Superrosidae	superior / present	0.9977	superior / present	0.8729 (0.5209-1.0000)											95% lb	2	0
	Rosidae	superior / present	0.9975	superior / present	0.9365 (0.8282-1.0000)											95% ub	2	2
	Malvidae	superior / present	1	superior / present	0.9989 (0.9978-1.0000)
	Fabidae	superior / present	1	superior / present	0.9917 (0.9933-1.0000)
102_B. Ovary position (binary) (D2d) / 201_C. Number of perianth parts (binary) (D2c)
	Angiospermae	superior / more than six (>6)	1	superior / more than six (>6)	0.9704 (0.9410-0.9918)		Summary of ML model comparisons									Summary of rjMCMC results
	Mesangiospermae	superior / more than six (>6)	1	superior / one to six (1-6)	0.7683 (0.6220-0.9297)
	Magnoliidae	superior / more than six (>6)	0.9997	superior / more than six (>6)	0.9718 (0.9506-0.9895)		Model	Type	LogL	Npar	AIC	AICc	DeltaAICc	w		Model_str	Model	NrSamples	PostProb
	Monocotyledoneae	superior / one to six (1-6)	0.7986	superior / one to six (1-6)	0.9815 (0.9289-0.9993)		ARDnodual	D	-517.63	8	1051.26	1051.44	6.17	0.03		0 0 0 0 Z Z 0 0		55620	0.62
	Eudicotyledoneae	superior / more than six (>6)	1	superior / more than six (>6)	0.7802 (0.6783-0.9308)		ARDnodualeq	D	-515.45	8	1046.9	1047.08	1.81	0.24		0 0 0 0 0 Z 0 0		33225	0.37
	Commelinidae	superior / one to six (1-6)	0.7771	superior / one to six (1-6)	0.9974 (0.9927-0.9999)		SYMnodual	D	-527.32	4	1062.65	1062.7	17.43	0		0 0 0 0 Z 0 0 0		751	0.01
	Pentapetalae	superior / more than six (>6)	0.9995	superior / more than six (>6)	0.9995 (0.9981-1.0000)		SYMnodualeq	D	-526.06	4	1060.12	1060.17	14.9	0		0 0 0 0 0 0 0 0		192	0
	Superasteridae	superior / more than six (>6)	0.9998	superior / more than six (>6)	0.9988 (0.9971-0.9998)		ERnodual	I	-527.56	1	1057.12	1057.13	11.86	0		Z 0 0 0 Z Z 0 0		66	0
	Asteridae	superior / more than six (>6)	0.9799	superior / more than six (>6)	0.771 (0.6141-0.9002)		UNCORRnodual	I	-519.99	4	1047.99	1048.04	2.77	0.15
	Lamiidae	superior / more than six (>6)	0.9806	superior / more than six (>6)	0.967 (0.9464-0.9854)		UNCORRnodualeq**	I	-518.61	4	1045.22	1045.27	0	0.59			Npar	Nzero
	Campanulidae	superior / more than six (>6)	0.8262	inferior / more than six (>6)	0.8781 (0.7821-0.9434)											mean	1	1.6
	Superrosidae	superior / more than six (>6)	0.9786	superior / more than six (>6)	0.9036 (0.7459-0.9715)											95% lb	1	1
	Rosidae	superior / more than six (>6)	0.9784	superior / more than six (>6)	0.9659 (0.9070-0.9874)											95% ub	1	2
	Malvidae	superior / more than six (>6)	1	superior / more than six (>6)	0.9983 (0.9968-0.9996)
	Fabidae	superior / more than six (>6)	0.9998	superior / more than six (>6)	0.9928 (0.9849-0.9978)
102_B. Ovary position (binary) (D2d) / 230_A. Perianth phyllotaxy (binary) (D2d)
	Angiospermae	inferior / spiral	0.9748	superior / spiral	0.8343 (0.7625-1.0000)		Summary of ML model comparisons									Summary of rjMCMC results
	Mesangiospermae	inferior / spiral	0.9978	superior / spiral	0.649 (0.2338-1.0000)
	Magnoliidae	inferior / spiral	0.935	superior / spiral	0.5057 (0.2839-1.0000)		Model	Type	LogL	Npar	AIC	AICc	DeltaAICc	w		Model_str	Model	NrSamples	PostProb
	Monocotyledoneae	inferior / spiral	0.6154	inferior / whorled	0.5608 (0.4680-0.6442)		ARDnodual***	D	-333.99	8	683.97	684.16	0	0.98		Z 0 1 1 1 0 2 2		63369	0.7
	Eudicotyledoneae	inferior / spiral	0.9809	superior / spiral	0.7083 (0.5705-1.0000)		ARDnodualeq	D	-343.63	8	703.27	703.45	19.29	0		0 0 1 1 1 1 1 2		5608	0.06
	Commelinidae	inferior / whorled	0.8124	superior / whorled	0.7194 (0.3591-0.9498)		SYMnodual	D	-346.49	4	700.98	701.03	16.88	0		0 0 1 1 1 1 Z 2		3850	0.04
	Pentapetalae	inferior / whorled	0.8155	inferior / whorled	0.6538 (0.4928-0.7717)		SYMnodualeq	D	-345.17	4	698.34	698.39	14.23	0		0 0 1 1 1 Z 1 2		2461	0.03
	Superasteridae	inferior / whorled	0.8141	inferior / whorled	0.4506 (0.1943-0.7661)		ERnodual	I	-379.09	1	760.18	760.19	76.03	0		0 0 1 1 1 1 0 2		2434	0.03
	Asteridae	inferior / whorled	0.986	inferior / whorled	0.7024 (0.4982-0.7957)		UNCORRnodual	I	-342.31	4	692.62	692.67	8.51	0.01
	Lamiidae	inferior / whorled	0.9615	inferior / whorled	0.4934 (0.2287-0.7461)		UNCORRnodualeq	I	-348.66	4	705.33	705.38	21.22	0			Npar	Nzero
	Campanulidae	inferior / whorled	0.9995	inferior / whorled	0.6966 (0.4921-0.7820)											mean	3	0.9
	Superrosidae	inferior / whorled	0.9454	inferior / whorled	0.6988 (0.4968-0.7934)											95% lb	3	0
	Rosidae	inferior / whorled	0.971	inferior / whorled	0.5457 (0.2831-0.7462)											95% ub	3	1
	Malvidae	superior / whorled	0.9804	superior / whorled	0.9708 (0.9407-0.9951)
	Fabidae	inferior / whorled	0.5017	superior / whorled	0.4111 (0.0267-0.8691)
102_B. Ovary position (binary) (D2d) / 231_B. Number of perianth whorls (binary) (D2c)
	Angiospermae	superior / more than two (>2)	1	superior / more than two (>2)	0.9857 (0.99-1.00)		Summary of ML model comparisons									Summary of rjMCMC results
	Mesangiospermae	superior / more than two (>2)	1	superior / more than two (>2)	0.8368 (0.462-1.000)
	Magnoliidae	superior / more than two (>2)	0.9997	superior / more than two (>2)	0.9864 (0.9892-1.0000)		Model	Type	LogL	Npar	AIC	AICc	DeltaAICc	w		Model_str	Model	NrSamples	PostProb
	Monocotyledoneae	superior / one or two (1-2)	0.6457	superior / one or two (1-2)	0.9735 (0.9662-0.9982)		ARDnodual	D	-323.45	8	662.89	663.07	4.72	0.05		Z 0 0 0 0 0 0 1		15939	0.18
	Eudicotyledoneae	superior / more than two (>2)	0.9918	superior / more than two (>2)	0.628 (0.3249-0.9987)		ARDnodualeq	D	-322.06	8	660.12	660.3	1.94	0.22		0 1 1 0 1 Z 1 1		5653	0.06
	Commelinidae	superior / one or two (1-2)	0.7769	superior / one or two (1-2)	0.9875 (0.9855-0.9993)		SYMnodual	D	-341.56	4	691.12	691.17	32.82	0		0 1 1 1 1 Z 1 1		5581	0.06
	Pentapetalae	superior / one or two (1-2)	0.9993	superior / one or two (1-2)	0.9878 (0.9979-1.0000)		SYMnodualeq	D	-340.22	4	688.44	688.49	30.13	0		0 1 1 0 1 Z 1 Z		4259	0.05
	Superasteridae	superior / one or two (1-2)	0.9998	superior / one or two (1-2)	0.9895 (0.9951-1.0000)		ERnodual	I	-375.69	1	753.38	753.39	95.03	0		0 1 1 0 1 Z 0 0		3963	0.04
	Asteridae	superior / one or two (1-2)	0.9799	superior / one or two (1-2)	0.8013 (0.589-1.000)		UNCORRnodual	I	-326.54	4	661.08	661.13	2.77	0.15
	Lamiidae	superior / one or two (1-2)	0.9806	superior / one or two (1-2)	0.9574 (0.9235-0.9999)		UNCORRnodualeq**	I	-325.15	4	658.31	658.36	0	0.58			Npar	Nzero
	Campanulidae	superior / one or two (1-2)	0.8261	inferior / one or two (1-2)	0.6281 (0.0000-0.9201)											mean	2	1.3
	Superrosidae	superior / one or two (1-2)	0.9786	superior / one or two (1-2)	0.8728 (0.6539-1.0000)											95% lb	2	0
	Rosidae	superior / one or two (1-2)	0.9783	superior / one or two (1-2)	0.9494 (0.8701-0.9993)											95% ub	2	3
	Malvidae	superior / one or two (1-2)	1	superior / one or two (1-2)	0.9973 (0.9948-0.9996)
	Fabidae	superior / one or two (1-2)	0.9998	superior / one or two (1-2)	0.9877 (0.9908-1.0000)
102_B. Ovary position (binary) (D2d) / 232_C. Perianth merism (binary) (D2c)
	Angiospermae	superior / trimerous	1	superior / trimerous	0.999 (0.9977-0.9999)		Summary of ML model comparisons									Summary of rjMCMC results
	Mesangiospermae	superior / trimerous	1	superior / trimerous	1 (0.9999-1.0000)
	Magnoliidae	superior / trimerous	0.9997	superior / trimerous	0.9935 (0.9722-1.0000)		Model	Type	LogL	Npar	AIC	AICc	DeltaAICc	w		Model_str	Model	NrSamples	PostProb
	Monocotyledoneae	superior / trimerous	0.9985	superior / trimerous	0.9925 (0.9714-1.0000)		ARDnodual	D	-350.75	8	717.5	717.68	7.2	0.01		0 0 1 0 0 Z 0 Z		15997	0.18
	Eudicotyledoneae	superior / trimerous	0.9757	superior / tetramerous or pentamerous	0.7255 (0.4614-0.9695)		ARDnodualeq	D	-349.36	8	714.72	714.91	4.43	0.05		0 0 1 0 1 Z 0 Z		10784	0.12
	Commelinidae	superior / trimerous	0.7766	superior / trimerous	0.9985 (0.995-1.000)		SYMnodual	D	-353.15	4	714.29	714.35	3.87	0.07		0 0 1 0 0 1 0 Z		10648	0.12
	Pentapetalae	superior / tetramerous or pentamerous	0.9993	superior / tetramerous or pentamerous	0.9994 (0.9978-1.0000)		SYMnodualeq	D	-351.77	4	711.53	711.58	1.11	0.27		0 0 1 0 Z Z 0 Z		10266	0.11
	Superasteridae	superior / tetramerous or pentamerous	0.9998	superior / tetramerous or pentamerous	0.9991 (0.9977-1.0000)		ERnodual	I	-378.01	1	758.01	758.02	47.54	0		0 0 1 0 1 1 0 Z		7156	0.08
	Asteridae	superior / tetramerous or pentamerous	0.9799	superior / tetramerous or pentamerous	0.7817 (0.5520-0.8966)		UNCORRnodual	I	-352.6	4	713.19	713.25	2.77	0.12
	Lamiidae	superior / tetramerous or pentamerous	0.9805	superior / tetramerous or pentamerous	0.9677 (0.9437-0.9896)		UNCORRnodualeq*	I	-351.21	4	710.43	710.48	0	0.47			Npar	Nzero
	Campanulidae	superior / tetramerous or pentamerous	0.8259	inferior / tetramerous or pentamerous	0.8448 (0.7973-0.9642)											mean	2	1.7
	Superrosidae	superior / tetramerous or pentamerous	0.9786	superior / tetramerous or pentamerous	0.8386 (0.5108-1.0000)											95% lb	2	1
	Rosidae	superior / tetramerous or pentamerous	0.9783	superior / tetramerous or pentamerous	0.9514 (0.8486-0.9973)											95% ub	2	3
	Malvidae	superior / tetramerous or pentamerous	1	superior / tetramerous or pentamerous	0.9989 (0.9976-0.9998)
	Fabidae	superior / tetramerous or pentamerous	0.9998	superior / tetramerous or pentamerous	0.9964 (0.9907-1.0000)
102_B. Ovary position (binary) (D2d) / 234_A. Perianth differentiation (binary) (D2d)
	Angiospermae	superior / undifferentiated	1	superior / undifferentiated	0.9964 (0.9945-0.9981)		Summary of ML model comparisons									Summary of rjMCMC results
	Mesangiospermae	superior / undifferentiated	1	superior / undifferentiated	0.9763 (0.9567-0.9934)
	Magnoliidae	superior / undifferentiated	0.9996	superior / undifferentiated	0.9199 (0.8820-0.9568)		Model	Type	LogL	Npar	AIC	AICc	DeltaAICc	w		Model_str	Model	NrSamples	PostProb
	Monocotyledoneae	superior / undifferentiated	0.9985	superior / undifferentiated	0.988 (0.9855-0.9989)		ARDnodual	D	-477.28	8	970.55	970.74	9.45	0.01		0 0 0 0 Z 0 0 0		52409	0.58
	Eudicotyledoneae	superior / undifferentiated	0.9866	superior / differentiated	0.955 (0.9348-0.9767)		ARDnodualeq	D	-475.9	8	967.79	967.98	6.69	0.03		0 0 0 0 0 0 0 0		32537	0.36
	Commelinidae	superior / undifferentiated	0.7767	superior / undifferentiated	0.8567 (0.7913-0.9682)		SYMnodual	D	-487.89	4	983.78	983.83	22.55	0		0 0 0 0 0 0 0 Z		970	0.01
	Pentapetalae	superior / differentiated	0.9415	superior / differentiated	0.9981 (0.9972-1.0000)		SYMnodualeq	D	-486.51	4	981.02	981.07	19.79	0		0 1 1 1 0 0 0 1		965	0.01
	Superasteridae	superior / differentiated	0.9433	superior / differentiated	0.9944 (0.9926-1.0000)		ERnodual	I	-488.5	1	979	979	17.72	0		0 1 1 1 Z 0 0 1		868	0.01
	Asteridae	superior / differentiated	0.9779	superior / differentiated	0.8371 (0.6986-0.9175)		UNCORRnodual	I	-478	4	964	964.05	2.77	0.19
	Lamiidae	superior / differentiated	0.9804	superior / differentiated	0.9619 (0.946-0.997)		UNCORRnodualeq**	I	-476.62	4	961.23	961.28	0	0.77			Npar	Nzero
	Campanulidae	superior / differentiated	0.826	inferior / differentiated	0.844 (0.7894-0.9270)											mean	1	0.6
	Superrosidae	superior / differentiated	0.9672	superior / differentiated	0.8769 (0.7067-0.9999)											95% lb	1	0
	Rosidae	superior / differentiated	0.9713	superior / differentiated	0.961 (0.8922-0.9861)											95% ub	1	1
	Malvidae	superior / differentiated	0.9985	superior / differentiated	0.9921 (0.9871-0.9964)
	Fabidae	superior / differentiated	0.9855	superior / differentiated	0.8831 (0.7061-0.9893)
102_B. Ovary position (binary) (D2d) / 204_A. Fusion of perianth (D2c)
	Angiospermae	superior / free (<5%)	1	superior / free (<5%)	0.9982 (0.9970-0.9998)		Summary of ML model comparisons									Summary of rjMCMC results
	Mesangiospermae	superior / free (<5%)	1	superior / free (<5%)	0.9993 (0.9999-1.0000)
	Magnoliidae	superior / free (<5%)	0.9998	superior / free (<5%)	0.988 (0.9767-0.9988)		Model	Type	LogL	Npar	AIC	AICc	DeltaAICc	w		Model_str	Model	NrSamples	PostProb
	Monocotyledoneae	superior / free (<5%)	0.9999	superior / free (<5%)	0.9726 (0.9597-0.9989)		ARDnodual	D	-493.51	8	1003.01	1003.2	6.02	0.03		0 0 0 0 0 0 0 0		66974	0.74
	Eudicotyledoneae	superior / free (<5%)	1	superior / free (<5%)	0.998 (0.9989-0.9999)		ARDnodualeq	D	-492.12	8	1000.25	1000.43	3.25	0.11		0 0 0 0 0 0 Z 0		14398	0.16
	Commelinidae	superior / free (<5%)	0.9786	superior / free (<5%)	0.9298 (0.8857-0.9723)		SYMnodual	D	-495.95	4	999.9	999.95	2.77	0.13		0 1 1 0 1 0 Z 0		1834	0.02
	Pentapetalae	superior / free (<5%)	0.9866	superior / free (<5%)	0.8929 (0.7393-0.9831)		SYMnodualeq**	D	-494.57	4	997.13	997.18	0	0.53		0 1 0 0 1 0 1 0		640	0.01
	Superasteridae	superior / free (<5%)	0.9683	superior / fused (>5%)	0.6146 (0.0460-0.8891)		ERnodual	I	-503.59	1	1009.17	1009.18	12	0		0 1 0 0 1 0 Z 0		631	0.01
	Asteridae	superior / free (<5%)	0.6037	superior / fused (>5%)	0.7207 (0.4497-0.9860)		UNCORRnodual	I	-497.15	4	1002.31	1002.36	5.18	0.04
	Lamiidae	superior / fused (>5%)	0.9873	superior / fused (>5%)	0.9389 (0.8883-0.9952)		UNCORRnodualeq	I	-495.77	4	999.55	999.6	2.42	0.16			Npar	Nzero
	Campanulidae	superior / fused (>5%)	0.9091	inferior / fused (>5%)	0.6755 (0.0000-0.9263)											mean	1.1	0.2
	Superrosidae	superior / free (<5%)	0.9823	superior / free (<5%)	0.8411 (0.5779-0.9829)											95% lb	1	0
	Rosidae	superior / free (<5%)	0.9835	superior / free (<5%)	0.9307 (0.8365-0.9841)											95% ub	2	1
	Malvidae	superior / free (<5%)	0.9982	superior / free (<5%)	0.9697 (0.9547-0.9989)
	Fabidae	superior / free (<5%)	0.9996	superior / free (<5%)	0.986 (0.9806-0.9999)
102_B. Ovary position (binary) (D2d) / 207_A. Symmetry of perianth (binary) (D2d)
	Angiospermae	inferior / actinomorphic	1	superior / actinomorphic	0.5865 (0.0085-0.9997)		Summary of ML model comparisons									Summary of rjMCMC results
	Mesangiospermae	inferior / actinomorphic	0.9999	superior / actinomorphic	0.5177 (0.0003-1.0000)
	Magnoliidae	inferior / actinomorphic	0.996	superior / actinomorphic	0.6534 (0.1389-1.0000)		Model	Type	LogL	Npar	AIC	AICc	DeltaAICc	w		Model_str	Model	NrSamples	PostProb
	Monocotyledoneae	inferior / actinomorphic	0.998	inferior / actinomorphic	0.5893 (0.0000-0.9319)		ARDnodual	D	-476.24	8	968.47	968.66	2.71	0.2		0 0 1 Z 1 0 Z 1		19503	0.22
	Eudicotyledoneae	inferior / actinomorphic	0.9935	superior / actinomorphic	0.6488 (0.081-1.000)		ARDnodualeq**	D	-474.88	8	965.77	965.95	0	0.77		0 0 0 Z 1 0 Z 1		15460	0.17
	Commelinidae	superior / actinomorphic	0.5594	superior / actinomorphic	0.7305 (0.2509-0.9987)		SYMnodual	D	-489.71	4	987.42	987.47	21.52	0		0 0 1 0 1 0 Z 1		10737	0.12
	Pentapetalae	inferior / actinomorphic	0.9992	inferior / actinomorphic	0.5659 (0.0000-0.9974)		SYMnodualeq	D	-488.33	4	984.65	984.7	18.75	0		0 0 1 Z 1 0 0 1		8972	0.1
	Superasteridae	inferior / actinomorphic	0.9915	superior / actinomorphic	0.6575 (0.0159-1.0000)		ERnodual	I	-497.69	1	997.39	997.39	31.44	0		0 0 0 Z 1 0 0 1		6455	0.07
	Asteridae	inferior / actinomorphic	0.9998	inferior / actinomorphic	0.7813 (0.1100-0.9993)		UNCORRnodual	I	-483.83	4	975.65	975.71	9.75	0.01
	Lamiidae	inferior / actinomorphic	0.9643	superior / actinomorphic	0.5625 (0.0993-0.9871)		UNCORRnodualeq	I	-482.45	4	972.9	972.95	7	0.02			Npar	Nzero
	Campanulidae	inferior / actinomorphic	0.9994	inferior / actinomorphic	0.8301 (0.3353-0.9970)											mean	1.9	1.5
	Superrosidae	inferior / actinomorphic	0.9996	inferior / actinomorphic	0.7148 (0.0271-0.9963)											95% lb	1	0
	Rosidae	inferior / actinomorphic	0.998	superior / actinomorphic	0.6286 (0.0995-0.9950)											95% ub	2	2
	Malvidae	superior / actinomorphic	0.925	superior / actinomorphic	0.9583 (0.8555-0.9998)
	Fabidae	inferior / actinomorphic	0.663	superior / actinomorphic	0.796 (0.3937-0.9999)
102_B. Ovary position (binary) (D2d) / 301_C. Number of fertile stamens (binary) (D2c)
	Angiospermae	superior / more than six (>6)	1	superior / more than six (>6)	0.7427 (0.016-1.000)		Summary of ML model comparisons									Summary of rjMCMC results
	Mesangiospermae	superior / more than six (>6)	1	superior / more than six (>6)	0.6159 (0.0006-1.0000)
	Magnoliidae	superior / more than six (>6)	0.9997	superior / more than six (>6)	0.79 (0.1667-1.0000)		Model	Type	LogL	Npar	AIC	AICc	DeltaAICc	w		Model_str	Model	NrSamples	PostProb
	Monocotyledoneae	superior / more than six (>6)	0.5715	superior / one to six (1-6)	0.5833 (0.0452-0.9919)		ARDnodual	D	-559.2	8	1134.4	1134.58	8.49	0.01		0 0 1 0 1 0 1 1		27287	0.3
	Eudicotyledoneae	superior / more than six (>6)	0.9998	superior / more than six (>6)	0.7491 (0.1993-1.0000)		ARDnodualeq	D	-557.81	8	1131.62	1131.81	5.72	0.04		Z 0 1 0 0 0 0 1		10730	0.12
	Commelinidae	superior / one to six (1-6)	0.7771	superior / one to six (1-6)	0.93 (0.7756-0.9983)		SYMnodual	D	-590.53	4	1189.05	1189.1	63.01	0		0 0 1 0 0 0 0 1		7132	0.08
	Pentapetalae	superior / more than six (>6)	0.9995	superior / more than six (>6)	0.6749 (0.0018-1.0000)		SYMnodualeq	D	-589.63	4	1187.25	1187.3	61.21	0		0 0 1 0 0 Z 0 1		5417	0.06
	Superasteridae	superior / more than six (>6)	0.9998	superior / more than six (>6)	0.8015 (0.0038-1.0000)		ERnodual	I	-597.67	1	1197.34	1197.35	71.26	0		0 1 1 0 0 0 0 1		4936	0.05
	Asteridae	superior / more than six (>6)	0.9799	inferior / more than six (>6)	0.4902 (0.0000-0.9957)		UNCORRnodual	I	-560.4	4	1128.81	1128.86	2.77	0.19
	Lamiidae	superior / one to six (1-6)	0.9794	superior / one to six (1-6)	0.7482 (0.1655-0.9980)		UNCORRnodualeq**	I	-559.02	4	1126.04	1126.09	0	0.76			Npar	Nzero
	Campanulidae	superior / one to six (1-6)	0.8201	inferior / one to six (1-6)	0.8079 (0.000-0.995)											mean	2.1	0.4
	Superrosidae	superior / more than six (>6)	0.9787	superior / more than six (>6)	0.581 (0.0004-1.0000)											95% lb	2	0
	Rosidae	superior / more than six (>6)	0.9784	superior / more than six (>6)	0.7181 (0.0615-0.9986)											95% ub	3	1
	Malvidae	superior / more than six (>6)	1	superior / more than six (>6)	0.9944 (0.9831-1.0000)
	Fabidae	superior / more than six (>6)	0.9998	superior / more than six (>6)	0.8313 (0.2905-1.0000)
102_B. Ovary position (binary) (D2d) / 330_A. Androecium structural phyllotaxy (binary) (D2d)
	Angiospermae	superior / spiral	1	inferior / spiral	0.656 (0.000-0.997)		Summary of ML model comparisons									Summary of rjMCMC results
	Mesangiospermae	superior / spiral	0.9991	inferior / whorled	0.6002 (0.0000-0.9865)
	Magnoliidae	superior / spiral	0.9988	inferior / spiral	0.6572 (0.0000-0.9898)		Model	Type	LogL	Npar	AIC	AICc	DeltaAICc	w		Model_str	Model	NrSamples	PostProb
	Monocotyledoneae	superior / whorled	0.5559	inferior / whorled	0.684 (0.0041-0.9894)		ARDnodual	D	-323.8	8	663.61	663.79	3.65	0.11		0 0 Z 0 1 0 1 1		14792	0.16
	Eudicotyledoneae	superior / spiral	0.9644	inferior / whorled	0.6512 (0.0000-0.9787)		ARDnodualeq	D	-329.48	8	674.97	675.15	15.01	0		0 0 Z Z 1 0 1 1		13209	0.15
	Commelinidae	superior / whorled	0.7767	superior / whorled	0.6232 (0.2338-1.0000)		SYMnodual	D	-331.71	4	671.43	671.48	11.34	0		0 0 0 0 1 0 1 1		12391	0.14
	Pentapetalae	superior / whorled	0.997	inferior / whorled	0.7 (0.0001-0.9999)		SYMnodualeq	D	-330.39	4	668.78	668.83	8.7	0.01		0 0 0 Z 1 0 1 1		10594	0.12
	Superasteridae	superior / whorled	0.9985	inferior / whorled	0.5509 (0.0000-0.9981)		ERnodual	I	-356.53	1	715.06	715.06	54.93	0		0 0 Z 0 1 Z 1 1		1656	0.02
	Asteridae	superior / whorled	0.9799	inferior / whorled	0.7567 (0.1348-1.0000)		UNCORRnodual	I	-327.43	4	662.85	662.9	2.77	0.18
	Lamiidae	superior / whorled	0.9805	inferior / whorled	0.6845 (0.0136-0.9919)		UNCORRnodualeq**	I	-326.04	4	660.09	660.14	0	0.7			Npar	Nzero
	Campanulidae	superior / whorled	0.8261	inferior / whorled	0.9181 (0.7912-1.0000)											mean	2.1	0.9
	Superrosidae	superior / whorled	0.9782	inferior / whorled	0.7356 (0.0469-1.0000)											95% lb	2	0
	Rosidae	superior / whorled	0.9781	inferior / whorled	0.6996 (0.0146-0.9940)											95% ub	3	2
	Malvidae	superior / whorled	1	superior / whorled	0.9749 (0.9289-1.0000)
	Fabidae	superior / whorled	0.9998	inferior / whorled	0.6119 (0.0000-0.9602)
102_B. Ovary position (binary) (D2d) / 331_B. Number of androecium structural whorls (binary) (D2c)
	Angiospermae	superior / more than 2 (>2)	0.9956	superior / one or two (1-2)	0.7437 (0.0065-1.0000)		Summary of ML model comparisons									Summary of rjMCMC results
	Mesangiospermae	superior / more than 2 (>2)	0.9962	superior / one or two (1-2)	0.7559 (0-1)
	Magnoliidae	superior / more than 2 (>2)	0.9969	superior / more than 2 (>2)	0.57 (0.0000-0.9789)		Model	Type	LogL	Npar	AIC	AICc	DeltaAICc	w		Model_str	Model	NrSamples	PostProb
	Monocotyledoneae	superior / more than 2 (>2)	0.85	superior / one or two (1-2)	0.7704 (0.0386-1.0000)		ARDnodual	D	-324.23	8	664.45	664.64	2.28	0.14		0 Z 1 1 0 Z 1 1		10694	0.12
	Eudicotyledoneae	superior / more than 2 (>2)	0.9315	superior / one or two (1-2)	0.7674 (0.0158-1.0000)		ARDnodualeq	D	-327.73	8	671.46	671.65	9.29	0		0 0 1 1 0 Z 1 1		4468	0.05
	Commelinidae	superior / one or two (1-2)	0.7749	superior / one or two (1-2)	0.8814 (0.3511-1.0000)		SYMnodual	D	-329.74	4	667.48	667.53	5.17	0.03		0 1 1 1 1 0 1 1		3961	0.04
	Pentapetalae	superior / one or two (1-2)	0.9924	superior / one or two (1-2)	0.7596 (0.0003-1.0000)		SYMnodualeq	D	-328.36	4	664.72	664.77	2.41	0.13		0 1 Z 1 1 0 1 1		2808	0.03
	Superasteridae	superior / one or two (1-2)	0.9951	superior / one or two (1-2)	0.7885 (0.0023-1.0000)		ERnodual	I	-349.41	1	700.82	700.83	38.47	0		0 1 1 1 1 0 Z 1		2787	0.03
	Asteridae	superior / one or two (1-2)	0.9797	superior / one or two (1-2)	0.6233 (0.0000-0.9912)		UNCORRnodual*	I	-327.15	4	662.31	662.36	0	0.45
	Lamiidae	superior / one or two (1-2)	0.9805	superior / one or two (1-2)	0.7982 (0.0180-0.9976)		UNCORRnodualeq	I	-327.78	4	663.55	663.6	1.24	0.24			Npar	Nzero
	Campanulidae	superior / one or two (1-2)	0.8259	inferior / one or two (1-2)	0.6528 (0.0000-0.9261)											mean	2	1.1
	Superrosidae	superior / one or two (1-2)	0.9769	superior / one or two (1-2)	0.663 (0.0002-1.0000)											95% lb	2	0
	Rosidae	superior / one or two (1-2)	0.9771	superior / one or two (1-2)	0.738 (0.0053-0.9976)											95% ub	2	3
	Malvidae	superior / one or two (1-2)	0.9999	superior / one or two (1-2)	0.9158 (0.687-1.000)
	Fabidae	superior / one or two (1-2)	0.9998	superior / one or two (1-2)	0.8112 (0.0691-1.0000)
102_B. Ovary position (binary) (D2d) / 332_C. Androecium structural merism (binary) (D2c)
	Angiospermae	superior / trimerous	1	superior / trimerous	0.9927 (0.9854-0.9989)		Summary of ML model comparisons									Summary of rjMCMC results
	Mesangiospermae	superior / trimerous	1	superior / trimerous	0.9968 (0.9935-1.0000)
	Magnoliidae	superior / trimerous	0.9997	superior / trimerous	0.9928 (0.9829-0.9999)		Model	Type	LogL	Npar	AIC	AICc	DeltaAICc	w		Model_str	Model	NrSamples	PostProb
	Monocotyledoneae	superior / trimerous	0.9985	superior / trimerous	0.9887 (0.969-1.000)		ARDnodual	D	-335.09	8	686.18	686.36	7.58	0.01		0 0 0 0 0 Z 0 Z		19000	0.21
	Eudicotyledoneae	superior / trimerous	0.811	superior / tetramerous or pentamerous	0.9773 (0.9142-0.9981)		ARDnodualeq	D	-333.7	8	683.41	683.59	4.8	0.04		0 0 0 0 0 0 0 Z		8764	0.1
	Commelinidae	superior / trimerous	0.7769	superior / trimerous	0.9977 (0.995-1.000)		SYMnodual	D	-337.12	4	682.23	682.28	3.5	0.08		0 0 0 0 Z Z 0 Z		7200	0.08
	Pentapetalae	superior / tetramerous or pentamerous	0.9995	superior / tetramerous or pentamerous	0.9984 (0.9981-1.0000)		SYMnodualeq	D	-335.74	4	679.47	679.53	0.74	0.31		0 1 0 1 0 0 1 0		5895	0.07
	Superasteridae	superior / tetramerous or pentamerous	0.9998	superior / tetramerous or pentamerous	0.9986 (0.9979-1.0000)		ERnodual	I	-351.8	1	705.61	705.61	26.83	0		0 1 0 1 1 0 1 0		4888	0.05
	Asteridae	superior / tetramerous or pentamerous	0.9799	superior / tetramerous or pentamerous	0.8022 (0.5897-1.0000)		UNCORRnodual	I	-336.75	4	681.49	681.55	2.76	0.11
	Lamiidae	superior / tetramerous or pentamerous	0.9806	superior / tetramerous or pentamerous	0.9702 (0.9419-0.9968)		UNCORRnodualeq*	I	-335.37	4	678.73	678.79	0	0.45			Npar	Nzero
	Campanulidae	superior / tetramerous or pentamerous	0.8261	inferior / tetramerous or pentamerous	0.7016 (0.0000-0.9416)											mean	1.6	1.3
	Superrosidae	superior / tetramerous or pentamerous	0.9786	superior / tetramerous or pentamerous	0.8648 (0.5369-1.0000)											95% lb	1	0
	Rosidae	superior / tetramerous or pentamerous	0.9784	superior / tetramerous or pentamerous	0.9593 (0.8662-1.0000)											95% ub	2	3
	Malvidae	superior / tetramerous or pentamerous	1	superior / tetramerous or pentamerous	0.9991 (0.998-1.000)
	Fabidae	superior / tetramerous or pentamerous	0.9998	superior / tetramerous or pentamerous	0.9968 (0.9927-1.0000)
102_B. Ovary position (binary) (D2d) / 305_A. Filament (binary) (D2d)
	Angiospermae	superior / laminar (wide)	1	superior / typical (narrow)	0.7898 (0.0342-0.9786)		Summary of ML model comparisons									Summary of rjMCMC results
	Mesangiospermae	superior / laminar (wide)	0.9989	superior / typical (narrow)	0.8975 (0.0107-1.0000)
	Magnoliidae	superior / laminar (wide)	0.9995	superior / laminar (wide)	0.9463 (0.8834-0.9947)		Model	Type	LogL	Npar	AIC	AICc	DeltaAICc	w		Model_str	Model	NrSamples	PostProb
	Monocotyledoneae	superior / laminar (wide)	0.9778	superior / typical (narrow)	0.9383 (0.1414-0.9982)		ARDnodual	D	-439.6	8	895.2	895.38	2.73	0.14		0 0 0 0 Z 0 0 0		25599	0.28
	Eudicotyledoneae	superior / typical (narrow)	0.7725	superior / typical (narrow)	0.9516 (0.1486-1.0000)		ARDnodualeq**	D	-438.23	8	892.47	892.65	0	0.54		0 0 0 0 0 0 0 Z		24909	0.28
	Commelinidae	superior / laminar (wide)	0.9519	superior / typical (narrow)	0.7056 (0.3620-0.9959)		SYMnodual	D	-449.1	4	906.19	906.24	13.59	0		0 0 0 0 0 0 0 0		18600	0.21
	Pentapetalae	superior / typical (narrow)	0.9849	superior / typical (narrow)	0.9482 (0.0164-1.0000)		SYMnodualeq	D	-447.92	4	903.85	903.9	11.25	0		0 0 0 0 0 Z 0 0		7082	0.08
	Superasteridae	superior / typical (narrow)	0.9896	superior / typical (narrow)	0.9511 (0.2459-1.0000)		ERnodual	I	-451.19	1	904.38	904.39	11.73	0		0 0 0 0 Z Z 0 0		5681	0.06
	Asteridae	superior / typical (narrow)	0.9892	superior / typical (narrow)	0.7084 (0.0000-0.8978)		UNCORRnodual	I	-444.36	4	896.73	896.78	4.12	0.07
	Lamiidae	superior / typical (narrow)	0.9817	superior / typical (narrow)	0.9174 (0.1006-0.9993)		UNCORRnodualeq	I	-443.07	4	894.14	894.19	1.54	0.25			Npar	Nzero
	Campanulidae	superior / typical (narrow)	0.933	inferior / typical (narrow)	0.8048 (0.5829-0.9467)											mean	1.1	1
	Superrosidae	superior / typical (narrow)	0.9844	superior / typical (narrow)	0.8768 (0.0046-1.0000)											95% lb	1	0
	Rosidae	superior / typical (narrow)	0.9878	superior / typical (narrow)	0.9135 (0.0301-0.9880)											95% ub	2	2
	Malvidae	superior / typical (narrow)	0.9974	superior / typical (narrow)	0.9728 (0.7996-0.9991)
	Fabidae	superior / typical (narrow)	0.9998	superior / typical (narrow)	0.9503 (0.2525-0.9999)
102_B. Ovary position (binary) (D2d) / 311_B. Anther orientation (binary) (D2d)
	Angiospermae	superior / introrse	0.9999	superior / introrse	0.9799 (0.9469-0.9987)		Summary of ML model comparisons									Summary of rjMCMC results
	Mesangiospermae	superior / introrse	0.9962	superior / introrse	0.7955 (0.6362-0.9255)
	Magnoliidae	superior / introrse	0.5848	inferior / extrorse	0.4991 (0.4985-0.5004)		Model	Type	LogL	Npar	AIC	AICc	DeltaAICc	w		Model_str	Model	NrSamples	PostProb
	Monocotyledoneae	superior / introrse	0.9965	superior / introrse	0.9486 (0.9023-0.9849)		ARDnodual	D	-433.93	8	883.86	884.04	4.5	0.06		0 0 0 1 0 0 2 0		53268	0.59
	Eudicotyledoneae	superior / introrse	0.9941	superior / introrse	0.8801 (0.8096-0.9517)		ARDnodualeq	D	-432.56	8	881.13	881.31	1.76	0.23		0 0 0 1 0 0 2 Z		26753	0.3
	Commelinidae	superior / introrse	0.9213	superior / introrse	0.9785 (0.9512-0.9967)		SYMnodual	D	-437.04	4	882.08	882.13	2.58	0.15		0 0 0 1 0 Z 2 0		4712	0.05
	Pentapetalae	superior / introrse	1	superior / introrse	0.993 (0.9777-1.0000)		SYMnodualeq**	D	-435.75	4	879.5	879.55	0	0.56		0 0 0 1 0 Z 2 Z		3661	0.04
	Superasteridae	superior / introrse	0.9999	superior / introrse	0.9889 (0.9778-0.9995)		ERnodual	I	-445.59	1	893.19	893.19	13.64	0		0 0 0 1 Z 0 2 0		751	0.01
	Asteridae	superior / introrse	0.9942	inferior / introrse	0.5143 (0.1075-0.7741)		UNCORRnodual	I	-443.84	4	895.68	895.73	16.18	0
	Lamiidae	superior / introrse	0.996	superior / introrse	0.9557 (0.9203-0.9821)		UNCORRnodualeq	I	-442.5	4	893.01	893.06	13.51	0			Npar	Nzero
	Campanulidae	superior / introrse	0.9016	inferior / introrse	0.8546 (0.5636-0.9747)											mean	3	0.5
	Superrosidae	superior / introrse	0.9973	inferior / introrse	0.5091 (0.0741-0.8642)											95% lb	3	0
	Rosidae	superior / introrse	0.9968	superior / introrse	0.9419 (0.8554-0.9885)											95% ub	3	1
	Malvidae	superior / introrse	0.9998	superior / introrse	0.9973 (0.9946-0.9994)
	Fabidae	superior / introrse	0.9996	superior / introrse	0.986 (0.9729-0.9970)
102_B. Ovary position (binary) (D2d) / 312_A. Anther attachment (binary) (D2d)
	Angiospermae	superior / basifixed	1	superior / basifixed	0.6908 (0.0000-0.9986)		Summary of ML model comparisons									Summary of rjMCMC results
	Mesangiospermae	superior / basifixed	0.9993	superior / basifixed	0.6262 (0-1)
	Magnoliidae	superior / basifixed	0.9988	superior / basifixed	0.6928 (0.0000-0.9898)		Model	Type	LogL	Npar	AIC	AICc	DeltaAICc	w		Model_str	Model	NrSamples	PostProb
	Monocotyledoneae	superior / basifixed	0.9919	superior / basifixed	0.4889 (0.0000-0.9389)		ARDnodual	D	-538.87	8	1093.75	1093.93	7.05	0.02		0 0 1 0 Z 1 1 1		10893	0.12
	Eudicotyledoneae	superior / basifixed	0.8698	superior / dorsifixed	0.5001 (0.0000-0.9703)		ARDnodualeq	D	-537.55	8	1091.09	1091.28	4.39	0.08		0 Z 0 1 0 1 1 0		9623	0.11
	Commelinidae	superior / basifixed	0.7621	superior / basifixed	0.5901 (0.0015-0.9642)		SYMnodual	D	-543.97	4	1095.95	1096	9.11	0.01		0 Z 0 1 0 1 1 1		8943	0.1
	Pentapetalae	superior / dorsifixed	0.9451	superior / dorsifixed	0.6828 (0.0071-1.0000)		SYMnodualeq	D	-542.6	4	1093.19	1093.24	6.36	0.03		0 0 1 0 Z 1 0 1		7211	0.08
	Superasteridae	superior / dorsifixed	0.9519	superior / dorsifixed	0.5922 (0.1015-0.9999)		ERnodual	I	-556	1	1114	1114	27.12	0		0 1 0 1 Z 0 0 0		6484	0.07
	Asteridae	superior / dorsifixed	0.941	superior / basifixed	0.305 (0.0000-0.9829)		UNCORRnodual	I	-540.77	4	1089.55	1089.6	2.71	0.18
	Lamiidae	superior / dorsifixed	0.723	superior / basifixed	0.5686 (0.0400-0.9782)		UNCORRnodualeq**	I	-539.42	4	1086.83	1086.88	0	0.69			Npar	Nzero
	Campanulidae	superior / dorsifixed	0.8164	inferior / dorsifixed	0.8355 (0.5335-0.9974)											mean	2	0.8
	Superrosidae	superior / dorsifixed	0.93	superior / dorsifixed	0.5708 (0.000-0.969)											95% lb	2	0
	Rosidae	superior / dorsifixed	0.9532	superior / dorsifixed	0.8239 (0.4741-0.9870)											95% ub	2	1
	Malvidae	superior / dorsifixed	0.9817	superior / dorsifixed	0.6644 (0.4319-0.9486)
	Fabidae	superior / dorsifixed	0.9996	superior / dorsifixed	0.8621 (0.5354-0.9998)
102_B. Ovary position (binary) (D2d) / 313_B. Anther dehiscence (binary) (D2d)
	Angiospermae	superior / longitudinal slit	1	superior / longitudinal slit	0.9993 (0.9984-0.9999)		Summary of ML model comparisons									Summary of rjMCMC results
	Mesangiospermae	superior / longitudinal slit	1	superior / longitudinal slit	0.9728 (0.8931-1.0000)
	Magnoliidae	superior / longitudinal slit	0.9798	superior / valvate	0.8078 (0.5940-0.9723)		Model	Type	LogL	Npar	AIC	AICc	DeltaAICc	w		Model_str	Model	NrSamples	PostProb
	Monocotyledoneae	superior / longitudinal slit	0.9985	superior / longitudinal slit	0.9876 (0.9746-0.9967)		ARDnodual	D	-321.2	8	658.39	658.58	10.63	0		0 1 1 1 1 Z Z Z		7120	0.08
	Eudicotyledoneae	superior / longitudinal slit	1	superior / longitudinal slit	0.9902 (0.9664-1.0000)		ARDnodualeq	D	-319.84	8	655.67	655.85	7.9	0.01		0 1 1 1 1 0 Z Z		6646	0.07
	Commelinidae	superior / longitudinal slit	0.7768	superior / longitudinal slit	0.9955 (0.9915-0.9988)		SYMnodual	D	-325	4	658.01	658.06	10.11	0		0 1 1 1 1 Z 1 Z		5912	0.07
	Pentapetalae	superior / longitudinal slit	0.9995	superior / longitudinal slit	0.9996 (0.9978-1.0000)		SYMnodualeq	D	-323.62	4	655.24	655.29	7.34	0.02		0 1 1 1 1 Z 0 Z		5908	0.07
	Superasteridae	superior / longitudinal slit	0.9998	superior / longitudinal slit	0.9986 (0.9968-1.0000)		ERnodual	I	-352.49	1	706.98	706.98	59.03	0		0 1 1 1 1 Z Z 0		5375	0.06
	Asteridae	superior / longitudinal slit	0.9799	superior / longitudinal slit	0.7737 (0.5639-0.8991)		UNCORRnodual	I	-321.33	4	650.67	650.72	2.77	0.19
	Lamiidae	superior / longitudinal slit	0.9806	superior / longitudinal slit	0.9656 (0.9249-0.9999)		UNCORRnodualeq**	I	-319.95	4	647.9	647.95	0	0.77			Npar	Nzero
	Campanulidae	superior / longitudinal slit	0.8261	inferior / longitudinal slit	0.8581 (0.7943-0.9572)											mean	2	1.3
	Superrosidae	superior / longitudinal slit	0.9786	superior / longitudinal slit	0.9205 (0.631-1.000)											95% lb	2	0
	Rosidae	superior / longitudinal slit	0.9783	superior / longitudinal slit	0.9478 (0.8440-0.9983)											95% ub	2	3
	Malvidae	superior / longitudinal slit	1	superior / longitudinal slit	0.9985 (0.9969-0.9997)
	Fabidae	superior / longitudinal slit	0.9998	superior / longitudinal slit	0.9963 (0.9915-1.0000)
102_B. Ovary position (binary) (D2d) / 401_C. Number of structural carpels (binary) (D2c)
	Angiospermae	inferior / more than five (>5)	1	superior / more than five (>5)	0.6995 (0.0024-0.9999)		Summary of ML model comparisons									Summary of rjMCMC results
	Mesangiospermae	inferior / more than five (>5)	1	superior / more than five (>5)	0.583 (0.0000-0.9978)
	Magnoliidae	inferior / more than five (>5)	0.999	superior / more than five (>5)	0.7668 (0.0064-1.0000)		Model	Type	LogL	Npar	AIC	AICc	DeltaAICc	w		Model_str	Model	NrSamples	PostProb
	Monocotyledoneae	inferior / more than five (>5)	0.9812	superior / one to five (1-5)	0.7183 (0.0368-0.9999)		ARDnodual	D	-378.63	8	773.26	773.44	2.76	0.12		0 0 1 0 0 Z 0 1		22556	0.25
	Eudicotyledoneae	inferior / more than five (>5)	0.995	superior / one to five (1-5)	0.611 (0.0469-1.0000)		ARDnodualeq*	D	-377.25	8	770.5	770.69	0	0.47		0 0 1 0 0 Z Z 1		14824	0.16
	Commelinidae	inferior / one to five (1-5)	0.8614	superior / one to five (1-5)	0.9103 (0.6105-1.0000)		SYMnodual	D	-392.73	4	793.45	793.5	22.81	0		0 0 1 0 1 Z 1 1		6293	0.07
	Pentapetalae	inferior / one to five (1-5)	0.9952	superior / one to five (1-5)	0.8889 (0.001-1.000)		SYMnodualeq	D	-391.35	4	790.69	790.74	20.05	0		0 0 0 0 0 Z 0 0		2288	0.03
	Superasteridae	inferior / one to five (1-5)	0.9815	superior / one to five (1-5)	0.9085 (0.3019-1.0000)		ERnodual	I	-409.64	1	821.28	821.29	50.6	0		0 0 1 0 0 Z 1 1		2212	0.02
	Asteridae	inferior / one to five (1-5)	0.9997	superior / one to five (1-5)	0.7003 (0.0000-0.9802)		UNCORRnodual	I	-383.06	4	774.12	774.17	3.48	0.08
	Lamiidae	inferior / one to five (1-5)	0.98	superior / one to five (1-5)	0.8493 (0.0531-0.9973)		UNCORRnodualeq	I	-381.68	4	771.35	771.4	0.72	0.33			Npar	Nzero
	Campanulidae	inferior / one to five (1-5)	0.9999	inferior / one to five (1-5)	0.7799 (0.0000-0.9851)											mean	2.3	1.1
	Superrosidae	inferior / one to five (1-5)	0.9991	superior / one to five (1-5)	0.7348 (0.0000-0.9975)											95% lb	2	0
	Rosidae	inferior / one to five (1-5)	0.9986	superior / one to five (1-5)	0.839 (0.0207-0.9961)											95% ub	3	2
	Malvidae	superior / one to five (1-5)	0.9726	superior / one to five (1-5)	0.8972 (0.7088-1.0000)
	Fabidae	inferior / one to five (1-5)	0.6585	superior / one to five (1-5)	0.9099 (0.2292-1.0000)
102_B. Ovary position (binary) (D2d) / 400_A. Gynoecium phyllotaxy (D2d)
	Angiospermae	superior / spiral	1	superior / spiral	0.9353 (0.0657-1.0000)		Summary of ML model comparisons									Summary of rjMCMC results
	Mesangiospermae	superior / spiral	1	superior / spiral	0.9306 (0.0064-1.0000)
	Magnoliidae	superior / spiral	0.9997	superior / spiral	0.9357 (0.4048-1.0000)		Model	Type	LogL	Npar	AIC	AICc	DeltaAICc	w		Model_str	Model	NrSamples	PostProb
	Monocotyledoneae	superior / spiral	0.5038	superior / whorled	0.9213 (0.7538-0.9995)		ARDnodual	D	-310.87	8	637.74	637.93	8.3	0.01		Z 0 0 0 0 0 0 1		36114	0.4
	Eudicotyledoneae	superior / spiral	0.9994	superior / spiral	0.953 (0.4969-1.0000)		ARDnodualeq	D	-309.48	8	634.97	635.15	5.53	0.05		Z 0 0 0 0 0 Z 1		25741	0.29
	Commelinidae	superior / whorled	0.7769	superior / whorled	0.9604 (0.8102-0.9990)		SYMnodual	D	-322.11	4	652.23	652.28	22.65	0		Z 0 1 0 0 Z Z 1		9157	0.1
	Pentapetalae	superior / whorled	0.9758	superior / whorled	0.7572 (0.0000-0.9996)		SYMnodualeq	D	-320.78	4	649.55	649.61	19.98	0		Z 0 1 0 0 Z Z 0		5367	0.06
	Superasteridae	superior / whorled	0.9874	superior / whorled	0.9368 (0.4384-1.0000)		ERnodual	I	-345.61	1	693.22	693.22	63.6	0		Z 0 1 Z 0 Z 1 0		1890	0.02
	Asteridae	superior / whorled	0.9799	superior / whorled	0.6428 (0.3096-0.9989)		UNCORRnodual	I	-312.17	4	632.34	632.39	2.77	0.19
	Lamiidae	superior / whorled	0.9806	superior / whorled	0.9055 (0.8325-0.9999)		UNCORRnodualeq**	I	-310.79	4	629.57	629.62	0	0.75			Npar	Nzero
	Campanulidae	superior / whorled	0.8261	inferior / whorled	0.555 (0.4329-0.9083)											mean	2.1	1.7
	Superrosidae	superior / whorled	0.9585	superior / whorled	0.4619 (0.0000-0.8592)											95% lb	2	1
	Rosidae	superior / whorled	0.9584	superior / spiral	0.6184 (0.0359-1.0000)											95% ub	3	3
	Malvidae	superior / whorled	0.9999	superior / whorled	0.9852 (0.9415-0.9996)
	Fabidae	superior / whorled	0.9997	superior / whorled	0.9603 (0.9211-0.9999)
102_B. Ovary position (binary) (D2d) / 403_A. Fusion of ovaries (binary) (D2c)
WARNING: 1 absent state detected (3 = 'inferior / free (<5%)')	Angiospermae	superior / fused (>5%)	0.9103	superior / free (<5%)	0.8377 (0-1)		Summary of ML model comparisons									Summary of rjMCMC results
	Mesangiospermae	superior / fused (>5%)	0.9996	superior / free (<5%)	0.5557 (0.0000-0.9917)
	Magnoliidae	superior / fused (>5%)	0.9992	superior / free (<5%)	0.8179 (0.0000-0.9913)		Model	Type	LogL	Npar	AIC	AICc	DeltaAICc	w		Model_str	Model	NrSamples	PostProb
	Monocotyledoneae	superior / fused (>5%)	0.9998	superior / fused (>5%)	0.8841 (0.6244-0.9998)		ARDnodual***	D	-176.59	8	369.19	369.37	0	1		0 Z 1 0 0 0 1 Z		6558	0.07
	Eudicotyledoneae	superior / fused (>5%)	0.9998	superior / free (<5%)	0.6873 (0.0000-0.9583)		ARDnodualeq	D	-323.79	8	663.57	663.76	294.38	0		0 Z 1 0 1 1 1 Z		6071	0.07
	Commelinidae	superior / fused (>5%)	0.9743	superior / fused (>5%)	0.9854 (0.9815-0.9999)		SYMnodual	D	-364.35	4	736.71	736.76	367.38	0		0 Z 1 0 Z 0 1 Z		5164	0.06
	Pentapetalae	superior / fused (>5%)	1	superior / fused (>5%)	0.9535 (0.9286-1.0000)		SYMnodualeq	D	-363.33	4	734.66	734.71	365.34	0		0 Z 1 0 Z 1 1 Z		4915	0.05
	Superasteridae	superior / fused (>5%)	1	superior / fused (>5%)	0.9242 (0.8106-1.0000)		ERnodual	I	-388.23	1	778.46	778.47	409.09	0		0 Z 1 0 0 Z 1 Z		4888	0.05
	Asteridae	superior / fused (>5%)	0.9944	superior / fused (>5%)	0.8527 (0.5096-1.0000)		UNCORRnodual	I	-366.93	4	741.85	741.9	372.53	0
	Lamiidae	superior / fused (>5%)	0.9956	superior / fused (>5%)	0.9477 (0.9057-0.9999)		UNCORRnodualeq	I	-365.54	4	739.08	739.13	369.76	0			Npar	Nzero
	Campanulidae	superior / fused (>5%)	0.9191	superior / fused (>5%)	0.6485 (0.0415-0.9998)											mean	2	2.2
	Superrosidae	superior / fused (>5%)	0.9989	superior / fused (>5%)	0.9078 (0.3644-1.0000)											95% lb	1	1
	Rosidae	superior / fused (>5%)	0.9986	superior / fused (>5%)	0.9393 (0.7686-1.0000)											95% ub	3	3
	Malvidae	superior / fused (>5%)	1	superior / fused (>5%)	0.9975 (0.9943-0.9999)
	Fabidae	superior / fused (>5%)	1	superior / fused (>5%)	0.9463 (0.6928-1.0000)
102_B. Ovary position (binary) (D2d) / 411_B. Number of ovules per functional carpel (binary) (D2c)
	Angiospermae	inferior / three or more (>2)	1	inferior / three or more (>2)	0.9998 (0.9997-1.0000)		Summary of ML model comparisons									Summary of rjMCMC results
	Mesangiospermae	inferior / three or more (>2)	1	inferior / three or more (>2)	0.9999 (0.9999-1.0000)
	Magnoliidae	inferior / three or more (>2)	0.9996	inferior / three or more (>2)	0.9527 (0.8798-0.9964)		Model	Type	LogL	Npar	AIC	AICc	DeltaAICc	w		Model_str	Model	NrSamples	PostProb
	Monocotyledoneae	inferior / three or more (>2)	1	inferior / three or more (>2)	0.9983 (0.9970-0.9995)		ARDnodual	D	-483.46	8	982.93	983.11	2.77	0.2		Z 0 1 Z Z 0 1 0		80406	0.89
	Eudicotyledoneae	inferior / three or more (>2)	1	inferior / three or more (>2)	0.9998 (0.9998-1.0000)		ARDnodualeq**	D	-482.08	8	980.16	980.34	0	0.8		Z 0 1 Z 0 0 1 0		5168	0.06
	Commelinidae	inferior / three or more (>2)	0.9598	superior / one or two (1-2)	0.5107 (0.2505-0.7074)		SYMnodual	D	-510.97	4	1029.94	1029.99	49.65	0		0 0 1 Z Z 0 1 0		3105	0.03
	Pentapetalae	inferior / three or more (>2)	1	inferior / three or more (>2)	1 (0.9999-1.0000)		SYMnodualeq	D	-509.59	4	1027.18	1027.23	46.89	0		0 0 1 Z 0 0 1 0		1033	0.01
	Superasteridae	inferior / three or more (>2)	1	inferior / three or more (>2)	0.9978 (0.9946-1.0000)		ERnodual	I	-514.21	1	1030.41	1030.42	50.08	0		Z 0 1 Z Z 0 2 0		60	0
	Asteridae	inferior / three or more (>2)	0.9992	inferior / three or more (>2)	0.8922 (0.7302-0.9688)		UNCORRnodual	I	-498.92	4	1005.83	1005.88	25.54	0
	Lamiidae	inferior / three or more (>2)	1	inferior / three or more (>2)	0.9959 (0.9895-0.9998)		UNCORRnodualeq	I	-497.53	4	1003.07	1003.12	22.78	0			Npar	Nzero
	Campanulidae	inferior / three or more (>2)	0.9999	inferior / three or more (>2)	0.9525 (0.5773-1.0000)											mean	2	2.9
	Superrosidae	inferior / three or more (>2)	1	inferior / three or more (>2)	0.9988 (0.9979-0.9997)											95% lb	2	2
	Rosidae	inferior / three or more (>2)	1	inferior / three or more (>2)	0.9348 (0.8749-0.9785)											95% ub	2	3
	Malvidae	superior / three or more (>2)	0.7313	superior / three or more (>2)	0.8924 (0.8169-0.9634)
	Fabidae	inferior / three or more (>2)	0.8491	superior / three or more (>2)	0.9136 (0.7220-0.9956)
201_A. Perianth presence (D2c) / 201_C. Number of perianth parts (binary) (D2c)
WARNING: 2 absent states detected (1, 2 = 'absent / one to six (1-6)', 'absent / more than six (>6)')	Angiospermae	present / more than six (>6)	1	present / more than six (>6)	0.7101 (0.0466-0.8846)		Summary of ML model comparisons									Summary of rjMCMC results
	Mesangiospermae	present / more than six (>6)	1	present / more than six (>6)	0.5482 (0.0000-0.8735)
	Magnoliidae	present / more than six (>6)	1	present / more than six (>6)	0.7658 (0.3741-0.8718)		Model	Type	LogL	Npar	AIC	AICc	DeltaAICc	w		Model_str	Model	NrSamples	PostProb
	Monocotyledoneae	present / one to six (1-6)	0.7995	present / one to six (1-6)	0.9809 (0.7985-0.9990)		ARDnodual	D	-169.43	8	354.86	355.05	7.7	0.02		Z Z 0 0 1 Z Z 1		68609	0.76
	Eudicotyledoneae	present / more than six (>6)	1	present / more than six (>6)	0.7054 (0.1048-0.8197)		ARDnodualeq***	D	-165.58	8	347.17	347.35	0	0.98		0 0 Z Z 1 Z Z 1		2796	0.03
	Commelinidae	present / one to six (1-6)	1	present / one to six (1-6)	0.9851 (0.8002-0.9999)		SYMnodual	D	-245.36	4	498.72	498.77	151.42	0		0 0 Z Z 1 1 Z 1		1258	0.01
	Pentapetalae	present / more than six (>6)	1	present / more than six (>6)	0.808 (0.5-1.0)		SYMnodualeq	D	-226.73	4	461.46	461.51	114.16	0		0 0 1 Z 1 1 Z 1		1054	0.01
	Superasteridae	present / more than six (>6)	1	present / more than six (>6)	0.8029 (0.4998-1.0000)		ERnodual	I	-371.17	1	744.35	744.35	397	0		Z Z Z 0 1 1 Z 1		997	0.01
	Asteridae	present / more than six (>6)	1	present / more than six (>6)	0.7954 (0.4999-1.0000)		UNCORRnodual	I	-344.59	4	697.18	697.23	349.88	0
	Lamiidae	present / more than six (>6)	1	present / more than six (>6)	0.7944 (0.4994-1.0000)		UNCORRnodualeq	I	-343.2	4	694.4	694.45	347.11	0			Npar	Nzero
	Campanulidae	present / more than six (>6)	1	present / more than six (>6)	0.7942 (0.4997-1.0000)											mean	2	3.7
	Superrosidae	present / more than six (>6)	1	present / more than six (>6)	0.8002 (0.4997-1.0000)											95% lb	2	2
	Rosidae	present / more than six (>6)	1	present / more than six (>6)	0.7938 (0.4982-0.9971)											95% ub	2	4
	Malvidae	present / more than six (>6)	1	present / more than six (>6)	0.7944 (0.4997-1.0000)
	Fabidae	present / more than six (>6)	1	present / more than six (>6)	0.8025 (0.4983-0.9984)
201_A. Perianth presence (D2c) / 230_A. Perianth phyllotaxy (binary) (D2d)
WARNING: 2 absent states detected (1, 2 = 'absent / whorled', 'absent / spiral')	Angiospermae	present / spiral	1	present / whorled	0.9865 (0.9645-1.0000)		Summary of ML model comparisons									Summary of rjMCMC results
	Mesangiospermae	present / spiral	1	present / whorled	1 (1-1)
	Magnoliidae	present / spiral	0.9999	present / whorled	1 (1-1)		Model	Type	LogL	Npar	AIC	AICc	DeltaAICc	w		Model_str	Model	NrSamples	PostProb
	Monocotyledoneae	present / spiral	0.5822	present / whorled	0.9999 (0.9998-1.0000)		ARDnodual***	D	293.95	8	-571.9	-571.71	0	1		Z Z 0 0 0 0 Z 0		5450	0.06
	Eudicotyledoneae	present / spiral	0.9996	present / whorled	1 (1-1)		ARDnodualeq	D	286.94	8	-557.88	-557.7	14.01	0		0 Z 0 0 0 0 Z Z		4262	0.05
	Commelinidae	present / whorled	0.9998	present / whorled	1 (0.9999-1.0000)		SYMnodual	D	-174.12	4	356.25	356.3	928.01	0		Z Z Z 0 0 0 Z 0		4185	0.05
	Pentapetalae	present / whorled	0.9751	present / whorled	1 (1-1)		SYMnodualeq	D	-173.06	4	354.11	354.17	925.88	0		Z 0 0 0 0 0 Z 0		4027	0.04
	Superasteridae	present / whorled	0.9799	present / whorled	1 (0.9999-1.0000)		ERnodual	I	-175.16	1	352.32	352.33	924.04	0		Z Z 0 0 0 0 0 0		3821	0.04
	Asteridae	present / whorled	0.9997	present / whorled	1 (1-1)		UNCORRnodual	I	-166.9	4	341.81	341.86	913.57	0
	Lamiidae	present / whorled	1	present / whorled	0.9999 (0.9998-1.0000)		UNCORRnodualeq	I	-173.26	4	354.51	354.56	926.28	0			Npar	Nzero
	Campanulidae	present / whorled	1	present / whorled	1 (0.9999-1.0000)											mean	1	2.6
	Superrosidae	present / whorled	0.9884	present / whorled	1 (1-1)											95% lb	1	1
	Rosidae	present / whorled	0.9932	present / whorled	1 (0.9999-1.0000)											95% ub	1	5
	Malvidae	present / whorled	1	present / whorled	1 (0.9999-1.0000)
	Fabidae	present / whorled	1	present / whorled	1 (1-1)
201_A. Perianth presence (D2c) / 231_B. Number of perianth whorls (binary) (D2c)
WARNING: 2 absent states detected (1, 2 = 'absent / one or two (1-2)', 'absent / more than two (>2)')	Angiospermae	present / more than two (>2)	1	present / more than two (>2)	0.9561 (0.8594-1.0000)		Summary of ML model comparisons									Summary of rjMCMC results
	Mesangiospermae	present / more than two (>2)	1	present / more than two (>2)	0.9265 (0.6873-1.0000)
	Magnoliidae	present / more than two (>2)	1	present / more than two (>2)	0.9455 (0.4389-1.0000)		Model	Type	LogL	Npar	AIC	AICc	DeltaAICc	w		Model_str	Model	NrSamples	PostProb
	Monocotyledoneae	present / one or two (1-2)	0.6377	present / one or two (1-2)	0.9608 (0.9218-1.0000)		ARDnodual	D	309.68	8	-603.37	-603.19	2.56	0.22		0 Z 1 0 0 0 0 1		4401	0.05
	Eudicotyledoneae	present / more than two (>2)	0.992	present / more than two (>2)	0.7182 (0.4303-0.9305)		ARDnodualeq**	D	310.96	8	-605.92	-605.74	0	0.78		Z Z 0 1 1 1 1 0		3657	0.04
	Commelinidae	present / one or two (1-2)	1	present / one or two (1-2)	0.9695 (0.955-1.000)		SYMnodual	D	-170.79	4	349.58	349.63	955.37	0		0 0 1 0 0 0 0 1		3642	0.04
	Pentapetalae	present / one or two (1-2)	0.9997	present / one or two (1-2)	0.9994 (0.9976-1.0000)		SYMnodualeq	D	-169.42	4	346.85	346.9	952.64	0		0 0 1 Z 0 0 0 1		3459	0.04
	Superasteridae	present / one or two (1-2)	0.9999	present / one or two (1-2)	0.9957 (0.9857-1.0000)		ERnodual	I	-171.74	1	345.48	345.49	951.23	0		Z Z 0 Z 1 1 1 0		3308	0.04
	Asteridae	present / one or two (1-2)	1	present / one or two (1-2)	0.9973 (0.992-1.000)		UNCORRnodual	I	-151.13	4	310.26	310.32	916.06	0
	Lamiidae	present / one or two (1-2)	1	present / one or two (1-2)	0.9876 (0.9660-0.9999)		UNCORRnodualeq	I	-149.75	4	307.49	307.54	913.28	0			Npar	Nzero
	Campanulidae	present / one or two (1-2)	1	present / one or two (1-2)	0.9895 (0.9695-1.0000)											mean	2	1.4
	Superrosidae	present / one or two (1-2)	1	present / one or two (1-2)	0.995 (0.9937-1.0000)											95% lb	2	0
	Rosidae	present / one or two (1-2)	1	present / one or two (1-2)	0.9902 (0.9762-0.9994)											95% ub	2	3
	Malvidae	present / one or two (1-2)	1	present / one or two (1-2)	0.9896 (0.9693-1.0000)
	Fabidae	present / one or two (1-2)	1	present / one or two (1-2)	0.9987 (0.995-1.000)
201_A. Perianth presence (D2c) / 232_C. Perianth merism (binary) (D2c)
WARNING: 2 absent states detected (1, 2 = 'absent / trimerous', 'absent / tetramerous or pentamerous')	Angiospermae	present / trimerous	1	present / trimerous	0.9992 (0.9985-1.0000)		Summary of ML model comparisons									Summary of rjMCMC results
	Mesangiospermae	present / trimerous	1	present / trimerous	1 (0.9999-1.0000)
	Magnoliidae	present / trimerous	1	present / trimerous	0.9845 (0.9559-1.0000)		Model	Type	LogL	Npar	AIC	AICc	DeltaAICc	w		Model_str	Model	NrSamples	PostProb
	Monocotyledoneae	present / trimerous	1	present / trimerous	0.9999 (0.9996-1.0000)		ARDnodual	D	2.48	8	11.04	11.23	1.09	0.37		Z Z 0 0 0 0 0 0		11803	0.13
	Eudicotyledoneae	present / trimerous	0.9817	present / tetramerous or pentamerous	0.8466 (0.4063-0.9829)		ARDnodualeq**	D	3.03	8	9.95	10.13	0	0.63		0 Z 0 0 0 0 0 0		9683	0.11
	Commelinidae	present / trimerous	1	present / trimerous	0.9999 (0.9998-1.0000)		SYMnodual	D	-64.87	4	137.74	137.79	127.66	0		0 0 0 Z 0 0 0 0		7118	0.08
	Pentapetalae	present / tetramerous or pentamerous	0.9999	present / tetramerous or pentamerous	1 (1-1)		SYMnodualeq	D	-49.78	4	107.55	107.6	97.47	0		Z 0 0 0 0 0 0 0		6973	0.08
	Superasteridae	present / tetramerous or pentamerous	1	present / tetramerous or pentamerous	0.9999 (0.9998-1.0000)		ERnodual	I	-179.62	1	361.24	361.25	351.12	0		0 0 0 0 0 0 0 0		6671	0.07
	Asteridae	present / tetramerous or pentamerous	1	present / tetramerous or pentamerous	1 (0.9999-1.0000)		UNCORRnodual	I	-177.19	4	362.38	362.43	352.3	0
	Lamiidae	present / tetramerous or pentamerous	1	present / tetramerous or pentamerous	0.9998 (0.9992-1.0000)		UNCORRnodualeq	I	-175.81	4	359.61	359.66	349.53	0			Npar	Nzero
	Campanulidae	present / tetramerous or pentamerous	1	present / tetramerous or pentamerous	0.9999 (0.9995-1.0000)											mean	1.3	1.5
	Superrosidae	present / tetramerous or pentamerous	1	present / tetramerous or pentamerous	1 (1-1)											95% lb	1	0
	Rosidae	present / tetramerous or pentamerous	1	present / tetramerous or pentamerous	0.9999 (0.9996-1.0000)											95% ub	2	3
	Malvidae	present / tetramerous or pentamerous	1	present / tetramerous or pentamerous	0.9999 (0.9996-1.0000)
	Fabidae	present / tetramerous or pentamerous	1	present / tetramerous or pentamerous	1 (0.9999-1.0000)
201_A. Perianth presence (D2c) / 234_A. Perianth differentiation (binary) (D2d)
WARNING: 2 absent states detected (1, 2 = 'absent / undifferentiated', 'absent / differentiated')	Angiospermae	present / undifferentiated	1	present / undifferentiated	0.9989 (0.9968-1.0000)		Summary of ML model comparisons									Summary of rjMCMC results
	Mesangiospermae	present / undifferentiated	1	present / undifferentiated	0.9994 (0.9994-1.0000)
	Magnoliidae	present / undifferentiated	0.9997	present / undifferentiated	0.9969 (0.9898-0.9999)		Model	Type	LogL	Npar	AIC	AICc	DeltaAICc	w		Model_str	Model	NrSamples	PostProb
	Monocotyledoneae	present / undifferentiated	1	present / undifferentiated	0.9962 (0.9865-0.9999)		ARDnodual	D	-293.34	8	602.67	602.86	238.2	0		Z Z 0 0 1 0 Z 1		3359	0.04
	Eudicotyledoneae	present / undifferentiated	0.7773	present / undifferentiated	0.8772 (0.5033-1.0000)		ARDnodualeq	D	-291.95	8	599.9	600.09	235.43	0		Z Z 0 0 0 1 Z 0		3279	0.04
	Commelinidae	present / undifferentiated	0.9989	present / undifferentiated	0.9937 (0.9818-0.9999)		SYMnodual	D	-179.54	4	367.08	367.13	2.47	0.23		Z Z 0 1 1 0 Z 1		3225	0.04
	Pentapetalae	present / differentiated	0.9983	present / differentiated	0.9088 (0.2168-1.0000)		SYMnodualeq**	D	-178.3	4	364.61	364.66	0	0.77		Z Z Z 0 1 0 Z 1		2943	0.03
	Superasteridae	present / differentiated	0.9992	present / differentiated	0.843 (0.2947-1.0000)		ERnodual	I	-336.3	1	674.59	674.6	309.94	0		0 Z 0 0 0 1 Z 0		2901	0.03
	Asteridae	present / differentiated	1	present / differentiated	0.9987 (0.9966-1.0000)		UNCORRnodual	I	-302.59	4	613.19	613.24	248.58	0
	Lamiidae	present / differentiated	0.9999	present / differentiated	0.9914 (0.9785-0.9997)		UNCORRnodualeq	I	-301.21	4	610.42	610.47	245.81	0			Npar	Nzero
	Campanulidae	present / differentiated	1	present / differentiated	0.9952 (0.9877-0.9998)											mean	2	2.3
	Superrosidae	present / differentiated	0.9999	present / differentiated	0.9028 (0.3614-1.0000)											95% lb	2	1
	Rosidae	present / differentiated	1	present / differentiated	0.9653 (0.8430-0.9996)											95% ub	2	4
	Malvidae	present / differentiated	0.9999	present / differentiated	0.9669 (0.9187-0.9986)
	Fabidae	present / differentiated	0.9996	present / undifferentiated	0.6713 (0.1642-0.9999)
201_A. Perianth presence (D2c) / 204_A. Fusion of perianth (D2c)
WARNING: 2 absent states detected (1, 2 = 'absent / free (<5%)', 'absent / fused (>5%)')	Angiospermae	present / free (<5%)	1	present / free (<5%)	0.9964 (0.9951-1.0000)		Summary of ML model comparisons									Summary of rjMCMC results
	Mesangiospermae	present / free (<5%)	1	present / free (<5%)	0.998 (0.999-1.000)
	Magnoliidae	present / free (<5%)	1	present / free (<5%)	0.9918 (0.9812-1.0000)		Model	Type	LogL	Npar	AIC	AICc	DeltaAICc	w		Model_str	Model	NrSamples	PostProb
	Monocotyledoneae	present / free (<5%)	0.9999	present / free (<5%)	0.9903 (0.9845-0.9999)		ARDnodual	D	-316.16	8	648.32	648.51	9.55	0.01		Z Z 0 0 1 0 Z 0		3610	0.04
	Eudicotyledoneae	present / free (<5%)	1	present / free (<5%)	0.9976 (0.9982-1.0000)		ARDnodualeq	D	-314.78	8	645.56	645.74	6.78	0.02		Z Z Z 0 1 0 Z 0		3063	0.03
	Commelinidae	present / free (<5%)	0.9979	present / free (<5%)	0.9376 (0.906-1.000)		SYMnodual	D	-316.55	4	641.1	641.15	2.19	0.24		Z Z 0 1 0 1 Z 1		2998	0.03
	Pentapetalae	present / free (<5%)	0.9993	present / free (<5%)	0.9139 (0.8466-1.0000)		SYMnodualeq**	D	-315.45	4	638.91	638.96	0	0.72		0 Z 0 0 0 1 Z 1		2988	0.03
	Superasteridae	present / free (<5%)	0.9777	present / fused (>5%)	0.5809 (0.0001-0.9075)		ERnodual	I	-365.61	1	733.22	733.22	94.26	0		0 Z 1 1 0 1 Z 1		2974	0.03
	Asteridae	present / free (<5%)	0.7595	present / fused (>5%)	0.8739 (0.0000-0.9609)		UNCORRnodual	I	-321.75	4	651.5	651.55	12.59	0
	Lamiidae	present / fused (>5%)	0.9803	present / fused (>5%)	0.9548 (0.8879-0.9938)		UNCORRnodualeq	I	-320.37	4	648.73	648.78	9.82	0.01			Npar	Nzero
	Campanulidae	present / fused (>5%)	0.9801	present / fused (>5%)	0.9376 (0.5468-1.0000)											mean	2	2.3
	Superrosidae	present / free (<5%)	0.9995	present / free (<5%)	0.9857 (0.9795-1.0000)											95% lb	2	1
	Rosidae	present / free (<5%)	0.9994	present / free (<5%)	0.969 (0.9546-0.9979)											95% ub	2	4
	Malvidae	present / free (<5%)	0.9961	present / free (<5%)	0.9405 (0.899-1.000)
	Fabidae	present / free (<5%)	0.9999	present / free (<5%)	0.9916 (0.9858-1.0000)
201_A. Perianth presence (D2c) / 207_A. Symmetry of perianth (binary) (D2d)
WARNING: 2 absent states detected (1, 2 = 'absent / actinomorphic', 'absent / zygomorphic')	Angiospermae	absent / actinomorphic	1	present / actinomorphic	0.9412 (0.5012-1.0000)		Summary of ML model comparisons									Summary of rjMCMC results
	Mesangiospermae	absent / actinomorphic	1	present / actinomorphic	0.9293 (0.5-1.0)
	Magnoliidae	absent / actinomorphic	0.9991	present / actinomorphic	0.9358 (0.6272-1.0000)		Model	Type	LogL	Npar	AIC	AICc	DeltaAICc	w		Model_str	Model	NrSamples	PostProb
	Monocotyledoneae	absent / actinomorphic	0.9943	present / actinomorphic	0.8626 (0.4995-0.9872)		ARDnodual	D	-304.63	8	625.26	625.44	2.77	0.18		0 0 Z Z 1 1 Z 1		3990	0.04
	Eudicotyledoneae	absent / actinomorphic	0.9596	present / actinomorphic	0.9449 (0.5755-1.0000)		ARDnodualeq**	D	-303.24	8	622.49	622.67	0	0.74		0 0 1 Z 1 1 Z 1		3936	0.04
	Commelinidae	absent / actinomorphic	0.5345	present / actinomorphic	0.6952 (0.3239-0.9968)		SYMnodual	D	-1000000	4	2000008	2.00001e+06	1.99939e+06	0		0 0 1 0 0 0 Z 1		2547	0.03
	Pentapetalae	absent / actinomorphic	0.725	present / actinomorphic	0.9613 (0.8355-1.0000)		SYMnodualeq	D	-317.98	4	643.95	644	21.33	0		0 0 0 0 0 0 Z 1		2276	0.03
	Superasteridae	absent / actinomorphic	0.539	present / actinomorphic	0.9536 (0.8296-1.0000)		ERnodual	I	-1000000	1	2000002	2e+06	1.99938e+06	0		0 0 1 1 1 1 Z 1		2032	0.02
	Asteridae	present / actinomorphic	0.9529	present / actinomorphic	0.9504 (0.8202-1.0000)		UNCORRnodual	I	-309.57	4	627.14	627.19	4.52	0.08
	Lamiidae	present / actinomorphic	0.9926	present / actinomorphic	0.7714 (0.4302-0.9999)		UNCORRnodualeq	I	-1000000	4	2000008	2.00001e+06	1.99939e+06	0			Npar	Nzero
	Campanulidae	present / actinomorphic	0.9911	present / actinomorphic	0.9164 (0.5251-1.0000)											mean	2	2.2
	Superrosidae	absent / actinomorphic	0.7065	present / actinomorphic	0.9455 (0.5053-1.0000)											95% lb	2	1
	Rosidae	present / actinomorphic	0.5057	present / actinomorphic	0.9158 (0.5000-0.9998)											95% ub	3	4
	Malvidae	present / actinomorphic	0.9749	present / actinomorphic	0.8554 (0.4615-1.0000)
	Fabidae	present / actinomorphic	0.9521	present / actinomorphic	0.9129 (0.6303-1.0000)
201_A. Perianth presence (D2c) / 301_C. Number of fertile stamens (binary) (D2c)
	Angiospermae	present / one to six (1-6)	0.9564	present / more than six (>6)	0.9934 (0.9806-1.0000)		Summary of ML model comparisons									Summary of rjMCMC results
	Mesangiospermae	present / one to six (1-6)	0.9167	present / more than six (>6)	0.9856 (0.9457-1.0000)
	Magnoliidae	present / one to six (1-6)	0.6882	present / more than six (>6)	0.9584 (0.7371-1.0000)		Model	Type	LogL	Npar	AIC	AICc	DeltaAICc	w		Model_str	Model	NrSamples	PostProb
	Monocotyledoneae	present / one to six (1-6)	0.9685	present / one to six (1-6)	0.9761 (0.9524-0.9938)		ARDnodual	D	-381.49	8	778.97	779.15	129.93	0		0 Z 1 0 0 0 0 1		11339	0.13
	Eudicotyledoneae	present / one to six (1-6)	0.9346	present / more than six (>6)	0.9945 (0.9870-0.9999)		ARDnodualeq	D	-380.1	8	776.2	776.38	127.16	0		Z Z 0 1 1 1 1 0		10425	0.12
	Commelinidae	present / one to six (1-6)	0.9999	present / one to six (1-6)	0.9868 (0.9710-0.9983)		SYMnodual	D	-329.44	4	666.88	666.93	17.71	0		Z 0 1 0 0 0 0 1		10240	0.11
	Pentapetalae	present / more than six (>6)	0.5346	present / more than six (>6)	0.9993 (0.9996-1.0000)		SYMnodualeq***	D	-320.59	4	649.17	649.22	0	1		Z Z 0 Z 1 1 1 0		9333	0.1
	Superasteridae	present / more than six (>6)	0.5433	present / more than six (>6)	0.9991 (0.9961-1.0000)		ERnodual	I	-455.63	1	913.26	913.26	264.04	0		Z 0 1 Z 0 0 0 1		8813	0.1
	Asteridae	present / more than six (>6)	0.5306	present / more than six (>6)	0.9961 (0.9909-0.9998)		UNCORRnodual	I	-385	4	778	778.05	128.83	0
	Lamiidae	present / one to six (1-6)	0.9981	present / one to six (1-6)	0.9902 (0.9813-0.9979)		UNCORRnodualeq	I	-383.61	4	775.22	775.27	126.05	0			Npar	Nzero
	Campanulidae	present / one to six (1-6)	0.9944	present / one to six (1-6)	0.9947 (0.9893-0.9989)											mean	2	1.4
	Superrosidae	present / more than six (>6)	0.6069	present / more than six (>6)	0.9985 (0.9976-1.0000)											95% lb	2	0
	Rosidae	present / more than six (>6)	0.6739	present / more than six (>6)	0.9962 (0.9929-0.9988)											95% ub	2	3
	Malvidae	present / more than six (>6)	0.9964	present / more than six (>6)	0.9983 (0.9923-1.0000)
	Fabidae	present / more than six (>6)	0.9954	present / more than six (>6)	0.9998 (0.9995-1.0000)
201_A. Perianth presence (D2c) / 330_A. Androecium structural phyllotaxy (binary) (D2d)
	Angiospermae	present / spiral	1	present / whorled	0.9767 (0.9632-1.0000)		Summary of ML model comparisons									Summary of rjMCMC results
	Mesangiospermae	present / spiral	0.9999	present / whorled	0.9975 (1-1)
	Magnoliidae	present / spiral	0.9999	present / whorled	0.9705 (0.918-1.000)		Model	Type	LogL	Npar	AIC	AICc	DeltaAICc	w		Model_str	Model	NrSamples	PostProb
	Monocotyledoneae	present / spiral	0.6798	present / whorled	0.9998 (0.9998-1.0000)		ARDnodual**	D	-149.06	8	314.13	314.31	0	0.68		Z Z 0 0 0 0 0 Z		10482	0.12
	Eudicotyledoneae	present / spiral	0.9792	present / whorled	0.9991 (1-1)		ARDnodualeq	D	-154.69	8	325.38	325.56	11.25	0		0 Z 0 0 0 0 0 Z		9004	0.1
	Commelinidae	present / whorled	0.9986	present / whorled	0.9998 (0.9999-1.0000)		SYMnodual	D	-156.57	4	321.14	321.19	6.87	0.02		Z Z 0 0 0 0 0 0		8355	0.09
	Pentapetalae	present / whorled	0.994	present / whorled	1 (1-1)		SYMnodualeq	D	-155.26	4	318.52	318.57	4.25	0.08		0 Z 0 0 0 0 0 0		5984	0.07
	Superasteridae	present / whorled	0.9969	present / whorled	0.9999 (0.9999-1.0000)		ERnodual	I	-157.7	1	317.39	317.4	3.09	0.14		Z 0 0 0 0 0 0 Z		5797	0.06
	Asteridae	present / whorled	1	present / whorled	1 (1-1)		UNCORRnodual	I	-156.95	4	321.9	321.95	7.64	0.01
	Lamiidae	present / whorled	1	present / whorled	0.9998 (0.9997-1.0000)		UNCORRnodualeq	I	-155.56	4	319.13	319.18	4.87	0.06			Npar	Nzero
	Campanulidae	present / whorled	1	present / whorled	0.9999 (0.9999-1.0000)											mean	1	2
	Superrosidae	present / whorled	0.9988	present / whorled	1 (1-1)											95% lb	1	1
	Rosidae	present / whorled	0.9993	present / whorled	0.9999 (0.9998-1.0000)											95% ub	1	4
	Malvidae	present / whorled	1	present / whorled	0.9999 (0.9999-1.0000)
	Fabidae	present / whorled	1	present / whorled	1 (1-1)
201_A. Perianth presence (D2c) / 331_B. Number of androecium structural whorls (binary) (D2c)
WARNING: 1 absent state detected (2 = 'absent / more than 2 (>2)')	Angiospermae	present / more than 2 (>2)	1	present / one or two (1-2)	0.9982 (0.9977-1.0000)		Summary of ML model comparisons									Summary of rjMCMC results
	Mesangiospermae	present / more than 2 (>2)	0.9999	present / one or two (1-2)	0.9996 (0.9999-1.0000)
	Magnoliidae	present / more than 2 (>2)	1	present / one or two (1-2)	0.7883 (0.5606-1.0000)		Model	Type	LogL	Npar	AIC	AICc	DeltaAICc	w		Model_str	Model	NrSamples	PostProb
	Monocotyledoneae	present / more than 2 (>2)	0.9534	present / one or two (1-2)	0.9999 (0.9998-1.0000)		ARDnodual	D	316.32	8	-616.64	-616.46	3.52	0.15		Z Z 0 0 0 0 0 0		10076	0.11
	Eudicotyledoneae	present / more than 2 (>2)	0.9449	present / one or two (1-2)	0.9998 (0.9997-1.0000)		ARDnodualeq**	D	318.08	8	-620.16	-619.97	0	0.85		0 Z 0 0 0 0 0 0		7403	0.08
	Commelinidae	present / one or two (1-2)	0.9998	present / one or two (1-2)	0.9999 (0.9999-1.0000)		SYMnodual	D	-153.16	4	314.33	314.38	934.35	0		Z Z 0 0 0 0 0 Z		7159	0.08
	Pentapetalae	present / one or two (1-2)	0.9929	present / one or two (1-2)	1 (0.9997-1.0000)		SYMnodualeq	D	-151.78	4	311.56	311.61	931.59	0		0 Z 0 0 0 0 0 Z		6253	0.07
	Superasteridae	present / one or two (1-2)	0.996	present / one or two (1-2)	0.9996 (0.9988-1.0000)		ERnodual	I	-154.28	1	310.55	310.56	930.53	0		0 0 Z Z 0 0 0 0		6241	0.07
	Asteridae	present / one or two (1-2)	1	present / one or two (1-2)	1 (1-1)		UNCORRnodual	I	-153.69	4	315.38	315.43	935.4	0
	Lamiidae	present / one or two (1-2)	1	present / one or two (1-2)	0.9999 (0.9997-1.0000)		UNCORRnodualeq	I	-152.37	4	312.74	312.79	932.76	0			Npar	Nzero
	Campanulidae	present / one or two (1-2)	1	present / one or two (1-2)	0.9999 (0.9998-1.0000)											mean	1	1.9
	Superrosidae	present / one or two (1-2)	0.9988	present / one or two (1-2)	1 (1-1)											95% lb	1	0
	Rosidae	present / one or two (1-2)	0.9994	present / one or two (1-2)	0.9999 (0.9998-1.0000)											95% ub	1	4
	Malvidae	present / one or two (1-2)	1	present / one or two (1-2)	1 (0.9999-1.0000)
	Fabidae	present / one or two (1-2)	1	present / one or two (1-2)	1 (1-1)
201_A. Perianth presence (D2c) / 332_C. Androecium structural merism (binary) (D2c)
WARNING: 1 absent state detected (2 = 'absent / tetramerous or pentamerous')	Angiospermae	present / trimerous	0.9984	present / trimerous	0.9977 (0.9964-0.9990)		Summary of ML model comparisons									Summary of rjMCMC results
	Mesangiospermae	present / trimerous	0.9999	present / trimerous	0.9995 (0.9989-1.0000)
	Magnoliidae	present / trimerous	1	present / trimerous	0.9994 (0.9988-0.9999)		Model	Type	LogL	Npar	AIC	AICc	DeltaAICc	w		Model_str	Model	NrSamples	PostProb
	Monocotyledoneae	present / trimerous	1	present / trimerous	0.9998 (0.9995-1.0000)		ARDnodual**	D	16.46	8	-16.93	-16.74	0	0.68		Z Z 0 0 0 0 0 0		13504	0.15
	Eudicotyledoneae	present / trimerous	0.8618	present / tetramerous or pentamerous	0.9858 (0.9197-0.9990)		ARDnodualeq	D	15.73	8	-15.46	-15.28	1.47	0.32		0 Z 0 0 0 0 0 0		10964	0.12
	Commelinidae	present / trimerous	1	present / trimerous	0.9999 (0.9997-1.0000)		SYMnodual	D	-157.14	4	322.28	322.33	339.08	0		Z 0 0 0 0 0 0 0		7744	0.09
	Pentapetalae	present / tetramerous or pentamerous	1	present / tetramerous or pentamerous	1 (1-1)		SYMnodualeq	D	-155.76	4	319.52	319.57	336.31	0		0 0 Z Z 0 0 0 0		7656	0.09
	Superasteridae	present / tetramerous or pentamerous	1	present / tetramerous or pentamerous	0.9999 (0.9998-1.0000)		ERnodual	I	-162.22	1	326.44	326.44	343.19	0		0 0 0 Z 0 0 0 0		7181	0.08
	Asteridae	present / tetramerous or pentamerous	1	present / tetramerous or pentamerous	1 (0.9999-1.0000)		UNCORRnodual	I	-161.34	4	330.68	330.73	347.48	0
	Lamiidae	present / tetramerous or pentamerous	1	present / tetramerous or pentamerous	0.9998 (0.9994-1.0000)		UNCORRnodualeq	I	-159.96	4	327.92	327.97	344.71	0			Npar	Nzero
	Campanulidae	present / tetramerous or pentamerous	1	present / tetramerous or pentamerous	0.9999 (0.9997-1.0000)											mean	1	1.8
	Superrosidae	present / tetramerous or pentamerous	1	present / tetramerous or pentamerous	1 (1-1)											95% lb	1	0
	Rosidae	present / tetramerous or pentamerous	1	present / tetramerous or pentamerous	0.9999 (0.9997-1.0000)											95% ub	1	4
	Malvidae	present / tetramerous or pentamerous	1	present / tetramerous or pentamerous	0.9999 (0.9997-1.0000)
	Fabidae	present / tetramerous or pentamerous	1	present / tetramerous or pentamerous	1 (0.9999-1.0000)
201_A. Perianth presence (D2c) / 305_A. Filament (binary) (D2d)
	Angiospermae	present / laminar (wide)	0.9999	absent / laminar (wide)	0.8071 (0-1)		Summary of ML model comparisons									Summary of rjMCMC results
	Mesangiospermae	present / laminar (wide)	0.9854	absent / laminar (wide)	0.8188 (0-1)
	Magnoliidae	present / laminar (wide)	0.9976	absent / laminar (wide)	0.7658 (0-1)		Model	Type	LogL	Npar	AIC	AICc	DeltaAICc	w		Model_str	Model	NrSamples	PostProb
	Monocotyledoneae	present / laminar (wide)	0.5638	present / laminar (wide)	0.6992 (0.3464-0.9979)		ARDnodual	D	-267.36	8	550.71	550.89	7.52	0.02		0 1 0 0 Z 1 0 0		16379	0.18
	Eudicotyledoneae	present / typical (narrow)	0.7745	present / laminar (wide)	0.8919 (0.4297-1.0000)		ARDnodualeq	D	-270.27	8	556.55	556.73	13.35	0		0 1 0 Z Z 1 0 0		15411	0.17
	Commelinidae	present / typical (narrow)	0.6608	present / laminar (wide)	0.8163 (0.528-1.000)		SYMnodual	D	-274.91	4	557.82	557.87	14.5	0		0 0 0 Z Z 0 1 1		15043	0.17
	Pentapetalae	present / typical (narrow)	0.9996	present / laminar (wide)	0.8596 (0.0036-1.0000)		SYMnodualeq	D	-273.76	4	555.52	555.57	12.19	0		0 0 0 1 Z 0 1 1		9466	0.11
	Superasteridae	present / typical (narrow)	0.9997	present / laminar (wide)	0.8444 (0.0171-1.0000)		ERnodual	I	-294.55	1	591.09	591.1	47.72	0		0 1 0 0 0 1 0 0		2870	0.03
	Asteridae	present / typical (narrow)	0.9998	present / laminar (wide)	0.8568 (0.0390-0.9984)		UNCORRnodual	I	-268.96	4	545.92	545.97	2.59	0.21
	Lamiidae	present / typical (narrow)	0.9985	present / laminar (wide)	0.8101 (0.0876-0.9889)		UNCORRnodualeq**	I	-267.66	4	543.33	543.38	0	0.77			Npar	Nzero
	Campanulidae	present / typical (narrow)	0.9952	present / laminar (wide)	0.7359 (0.3012-0.9730)											mean	2	1.5
	Superrosidae	present / typical (narrow)	0.9998	present / laminar (wide)	0.7405 (0.0757-1.0000)											95% lb	2	0
	Rosidae	present / typical (narrow)	0.9998	present / laminar (wide)	0.8033 (0.0151-0.9806)											95% ub	2	3
	Malvidae	present / typical (narrow)	0.9979	present / laminar (wide)	0.6016 (0.0011-0.7950)
	Fabidae	present / typical (narrow)	1	present / laminar (wide)	0.865 (0.0338-0.9981)
201_A. Perianth presence (D2c) / 311_B. Anther orientation (binary) (D2d)
	Angiospermae	present / introrse	1	present / extrorse	0.5883 (0.2907-0.8508)		Summary of ML model comparisons									Summary of rjMCMC results
	Mesangiospermae	present / introrse	0.9965	present / extrorse	0.8942 (0.7463-0.9919)
	Magnoliidae	present / extrorse	0.8772	present / extrorse	0.9956 (0.9930-0.9997)		Model	Type	LogL	Npar	AIC	AICc	DeltaAICc	w		Model_str	Model	NrSamples	PostProb
	Monocotyledoneae	present / introrse	0.9981	present / introrse	0.8734 (0.7967-0.9393)		ARDnodual	D	-261.71	8	539.42	539.61	184.25	0		Z Z 0 Z Z 0 0 0		31269	0.35
	Eudicotyledoneae	present / introrse	0.9957	present / introrse	0.8992 (0.8341-0.9582)		ARDnodualeq	D	-260.37	8	536.74	536.92	181.57	0		Z Z 0 0 Z 0 0 0		18204	0.2
	Commelinidae	present / introrse	0.9994	present / introrse	0.8106 (0.5823-0.9166)		SYMnodual	D	-175	4	358	358.05	2.7	0.21		0 0 0 Z Z 0 0 0		15822	0.18
	Pentapetalae	present / introrse	1	present / introrse	0.999 (0.9979-1.0000)		SYMnodualeq**	D	-173.65	4	355.3	355.35	0	0.79		0 Z 0 0 Z 0 0 0		14722	0.16
	Superasteridae	present / introrse	1	present / introrse	0.9969 (0.9939-1.0000)		ERnodual	I	-295.08	1	592.16	592.16	236.81	0		0 0 0 0 Z 0 0 0		9136	0.1
	Asteridae	present / introrse	0.9997	present / introrse	0.9973 (0.9961-0.9994)		UNCORRnodual	I	-268.43	4	544.87	544.92	189.56	0
	Lamiidae	present / introrse	0.9999	present / introrse	0.996 (0.9917-0.9996)		UNCORRnodualeq	I	-267.1	4	542.19	542.24	186.89	0			Npar	Nzero
	Campanulidae	present / introrse	1	present / introrse	0.998 (0.9961-0.9999)											mean	1	2.8
	Superrosidae	present / introrse	1	present / introrse	0.9988 (0.9989-0.9999)											95% lb	1	1
	Rosidae	present / introrse	1	present / introrse	0.997 (0.9951-0.9992)											95% ub	1	4
	Malvidae	present / introrse	1	present / introrse	0.9979 (0.9964-0.9998)
	Fabidae	present / introrse	1	present / introrse	0.9965 (0.9943-0.9993)
201_A. Perianth presence (D2c) / 312_A. Anther attachment (binary) (D2d)
	Angiospermae	present / basifixed	1	present / basifixed	0.9796 (0.9825-0.9996)		Summary of ML model comparisons									Summary of rjMCMC results
	Mesangiospermae	present / basifixed	0.9999	present / basifixed	0.9684 (0.9676-1.0000)
	Magnoliidae	present / basifixed	0.9979	present / basifixed	0.9744 (0.9341-0.9978)		Model	Type	LogL	Npar	AIC	AICc	DeltaAICc	w		Model_str	Model	NrSamples	PostProb
	Monocotyledoneae	present / basifixed	0.9975	present / basifixed	0.9192 (0.8504-0.9829)		ARDnodual	D	88.38	8	-160.75	-160.57	5.4	0.06		0 Z 1 1 0 1 Z 1		6857	0.08
	Eudicotyledoneae	present / basifixed	0.8871	present / basifixed	0.6153 (0.1554-0.9650)		ARDnodualeq**	D	91.07	8	-166.15	-165.96	0	0.94		0 Z 1 0 0 1 Z 1		6563	0.07
	Commelinidae	present / basifixed	0.987	present / basifixed	0.94 (0.8946-0.9895)		SYMnodual	D	-359.19	4	726.39	726.44	892.4	0		0 Z 0 1 0 1 Z 1		5560	0.06
	Pentapetalae	present / dorsifixed	0.8928	present / dorsifixed	0.9024 (0.7901-1.0000)		SYMnodualeq	D	-357.81	4	723.62	723.67	889.64	0		0 Z 0 0 0 1 Z 1		5523	0.06
	Superasteridae	present / dorsifixed	0.9071	present / dorsifixed	0.6854 (0.4265-1.0000)		ERnodual	I	-427.94	1	857.88	857.89	1023.85	0		0 Z 0 0 1 0 Z 0		5523	0.06
	Asteridae	present / dorsifixed	0.939	present / basifixed	0.7748 (0.2133-0.9770)		UNCORRnodual	I	-366.52	4	741.03	741.08	907.05	0
	Lamiidae	present / dorsifixed	0.7284	present / basifixed	0.8416 (0.6211-0.9733)		UNCORRnodualeq	I	-365.16	4	738.32	738.37	904.33	0			Npar	Nzero
	Campanulidae	present / dorsifixed	0.9704	present / dorsifixed	0.95 (0.9-1.0)											mean	2	2
	Superrosidae	present / dorsifixed	0.9032	present / dorsifixed	0.8733 (0.8110-0.9988)											95% lb	2	1
	Rosidae	present / dorsifixed	0.945	present / dorsifixed	0.9853 (0.9707-0.9996)											95% ub	2	4
	Malvidae	present / dorsifixed	0.9748	present / dorsifixed	0.6461 (0.5037-0.8068)
	Fabidae	present / dorsifixed	0.9988	present / dorsifixed	0.9371 (0.8834-1.0000)
201_A. Perianth presence (D2c) / 313_B. Anther dehiscence (binary) (D2d)
	Angiospermae	present / longitudinal slit	1	present / longitudinal slit	0.9015 (0.0046-1.0000)		Summary of ML model comparisons									Summary of rjMCMC results
	Mesangiospermae	present / longitudinal slit	1	present / longitudinal slit	0.8636 (0.0001-1.0000)
	Magnoliidae	present / longitudinal slit	0.9961	present / valvate	0.4808 (0.0502-0.9968)		Model	Type	LogL	Npar	AIC	AICc	DeltaAICc	w		Model_str	Model	NrSamples	PostProb
	Monocotyledoneae	present / longitudinal slit	1	present / longitudinal slit	0.9522 (0.5897-1.0000)		ARDnodual	D	-139.7	8	295.4	295.59	2.77	0.14		0 0 Z Z 0 0 0 0		10236	0.11
	Eudicotyledoneae	present / longitudinal slit	1	present / longitudinal slit	0.918 (0.1663-1.0000)		ARDnodualeq**	D	-138.32	8	292.63	292.82	0	0.54		0 Z 0 0 0 0 0 0		8736	0.1
	Commelinidae	present / longitudinal slit	1	present / longitudinal slit	0.9885 (0.9544-1.0000)		SYMnodual	D	-144.81	4	297.62	297.67	4.85	0.05		0 0 0 Z 0 0 0 0		8027	0.09
	Pentapetalae	present / longitudinal slit	1	present / longitudinal slit	0.9974 (0.9984-1.0000)		SYMnodualeq	D	-143.42	4	294.84	294.89	2.08	0.19		0 0 Z 0 0 0 0 0		6871	0.08
	Superasteridae	present / longitudinal slit	1	present / longitudinal slit	0.9979 (0.992-1.000)		ERnodual	I	-150.14	1	302.29	302.29	9.48	0		0 0 0 0 0 0 0 0		6509	0.07
	Asteridae	present / longitudinal slit	1	present / longitudinal slit	0.999 (0.9957-1.0000)		UNCORRnodual	I	-145.93	4	299.85	299.91	7.09	0.02
	Lamiidae	present / longitudinal slit	1	present / longitudinal slit	0.9966 (0.9834-1.0000)		UNCORRnodualeq	I	-144.54	4	297.08	297.13	4.32	0.06			Npar	Nzero
	Campanulidae	present / longitudinal slit	1	present / longitudinal slit	0.9968 (0.9833-1.0000)											mean	1.5	1.2
	Superrosidae	present / longitudinal slit	1	present / longitudinal slit	0.9902 (0.9624-1.0000)											95% lb	1	0
	Rosidae	present / longitudinal slit	1	present / longitudinal slit	0.9976 (0.9877-1.0000)											95% ub	2	3
	Malvidae	present / longitudinal slit	1	present / longitudinal slit	0.9971 (0.9847-1.0000)
	Fabidae	present / longitudinal slit	1	present / longitudinal slit	0.9991 (0.996-1.000)
201_A. Perianth presence (D2c) / 401_C. Number of structural carpels (binary) (D2c)
	Angiospermae	present / more than five (>5)	1	present / more than five (>5)	0.8421 (0.0009-0.9999)		Summary of ML model comparisons									Summary of rjMCMC results
	Mesangiospermae	present / more than five (>5)	1	present / more than five (>5)	0.8209 (0.0000-0.9998)
	Magnoliidae	present / more than five (>5)	1	present / more than five (>5)	0.8079 (0.002-1.000)		Model	Type	LogL	Npar	AIC	AICc	DeltaAICc	w		Model_str	Model	NrSamples	PostProb
	Monocotyledoneae	present / more than five (>5)	0.9919	present / one to five (1-5)	0.6731 (0.3939-1.0000)		ARDnodual	D	-202.22	8	420.44	420.62	2.77	0.16		Z 0 1 0 0 0 0 1		9346	0.1
	Eudicotyledoneae	present / more than five (>5)	0.9811	present / more than five (>5)	0.7527 (0.0000-0.9464)		ARDnodualeq**	D	-200.83	8	417.66	417.85	0	0.64		0 Z 1 0 0 0 0 1		9217	0.1
	Commelinidae	present / one to five (1-5)	0.9997	present / one to five (1-5)	0.9556 (0.9137-1.0000)		SYMnodual	D	-218.19	4	444.39	444.44	26.59	0		Z Z 0 1 1 1 1 0		8528	0.09
	Pentapetalae	present / one to five (1-5)	0.9934	present / one to five (1-5)	0.9983 (0.9928-1.0000)		SYMnodualeq	D	-216.81	4	441.62	441.67	23.82	0		Z 0 1 Z 0 0 0 1		8213	0.09
	Superasteridae	present / one to five (1-5)	0.9969	present / one to five (1-5)	0.9872 (0.9655-1.0000)		ERnodual	I	-220.89	1	443.77	443.78	25.93	0		Z Z 0 Z 1 1 1 0		7774	0.09
	Asteridae	present / one to five (1-5)	1	present / one to five (1-5)	0.9901 (0.9752-1.0000)		UNCORRnodual	I	-207.65	4	423.31	423.36	5.51	0.04
	Lamiidae	present / one to five (1-5)	0.9999	present / one to five (1-5)	0.9739 (0.9406-1.0000)		UNCORRnodualeq	I	-206.27	4	420.54	420.59	2.74	0.16			Npar	Nzero
	Campanulidae	present / one to five (1-5)	1	present / one to five (1-5)	0.9701 (0.9316-1.0000)											mean	2	1.5
	Superrosidae	present / one to five (1-5)	0.9986	present / one to five (1-5)	0.9928 (0.9836-1.0000)											95% lb	1	0
	Rosidae	present / one to five (1-5)	0.9993	present / one to five (1-5)	0.9821 (0.9632-1.0000)											95% ub	2	3
	Malvidae	present / one to five (1-5)	0.9999	present / one to five (1-5)	0.9047 (0.7333-1.0000)
	Fabidae	present / one to five (1-5)	1	present / one to five (1-5)	0.9935 (0.9817-1.0000)
201_A. Perianth presence (D2c) / 400_A. Gynoecium phyllotaxy (D2d)
	Angiospermae	present / spiral	1	present / whorled	0.4756 (0.0000-0.9863)		Summary of ML model comparisons									Summary of rjMCMC results
	Mesangiospermae	present / spiral	1	present / whorled	0.5 (0-1)
	Magnoliidae	present / spiral	1	present / spiral	0.5564 (0-1)		Model	Type	LogL	Npar	AIC	AICc	DeltaAICc	w		Model_str	Model	NrSamples	PostProb
	Monocotyledoneae	present / spiral	0.5045	present / whorled	0.9572 (0.857-1.000)		ARDnodual	D	-133.93	8	283.86	284.05	5.24	0.05		Z Z 0 0 0 0 0 0		6017	0.07
	Eudicotyledoneae	present / spiral	0.9994	present / whorled	0.5169 (0-1)		ARDnodualeq	D	-132.55	8	281.09	281.28	2.47	0.18		0 Z 0 0 0 0 0 0		4584	0.05
	Commelinidae	present / whorled	0.9998	present / whorled	0.9471 (0.7688-1.0000)		SYMnodual	D	-148.04	4	304.07	304.12	25.32	0		0 0 Z Z 0 0 0 0		4131	0.05
	Pentapetalae	present / whorled	0.9763	present / whorled	0.6913 (0-1)		SYMnodualeq	D	-146.71	4	301.42	301.47	22.66	0		Z 0 0 0 0 0 0 0		3877	0.04
	Superasteridae	present / whorled	0.9876	present / whorled	0.9437 (0.6693-1.0000)		ERnodual	I	-148.88	1	299.76	299.76	20.96	0		Z 0 Z Z 0 0 0 0		3829	0.04
	Asteridae	present / whorled	1	present / whorled	0.994 (0.9739-1.0000)		UNCORRnodual	I	-136.76	4	281.53	281.58	2.77	0.15
	Lamiidae	present / whorled	1	present / whorled	0.9784 (0.9107-1.0000)		UNCORRnodualeq**	I	-135.38	4	278.76	278.81	0	0.62			Npar	Nzero
	Campanulidae	present / whorled	1	present / whorled	0.9572 (0.8502-1.0000)											mean	1.5	2.1
	Superrosidae	present / whorled	0.9795	present / whorled	0.6112 (0-1)											95% lb	1	1
	Rosidae	present / whorled	0.9796	present / whorled	0.5772 (0.0000-0.9995)											95% ub	2	4
	Malvidae	present / whorled	1	present / whorled	0.9748 (0.8857-1.0000)
	Fabidae	present / whorled	1	present / whorled	0.988 (0.9468-1.0000)
201_A. Perianth presence (D2c) / 403_A. Fusion of ovaries (binary) (D2c)
	Angiospermae	present / free (<5%)	1	present / fused (>5%)	0.5381 (0.0000-0.9815)		Summary of ML model comparisons									Summary of rjMCMC results
	Mesangiospermae	present / free (<5%)	1	present / fused (>5%)	0.6218 (0-1)
	Magnoliidae	present / free (<5%)	1	present / fused (>5%)	0.5469 (0.0000-0.9895)		Model	Type	LogL	Npar	AIC	AICc	DeltaAICc	w		Model_str	Model	NrSamples	PostProb
	Monocotyledoneae	present / free (<5%)	0.9909	present / fused (>5%)	0.6986 (0.0205-1.0000)		ARDnodual	D	-186.99	8	389.98	390.16	2.77	0.12		0 0 1 0 Z 1 1 1		7375	0.08
	Eudicotyledoneae	present / free (<5%)	0.9987	present / fused (>5%)	0.6252 (0.0000-0.9998)		ARDnodualeq*	D	-185.6	8	387.21	387.39	0	0.49		0 0 Z 0 Z 1 1 1		6847	0.08
	Commelinidae	present / fused (>5%)	1	present / fused (>5%)	0.7428 (0.0431-1.0000)		SYMnodual	D	-199.46	4	406.91	406.96	19.57	0		0 0 Z Z 0 0 0 0		6816	0.08
	Pentapetalae	present / fused (>5%)	0.977	present / fused (>5%)	0.9916 (0.9591-1.0000)		SYMnodualeq	D	-198.31	4	404.63	404.68	17.29	0		0 0 1 0 1 1 1 1		5233	0.06
	Superasteridae	present / fused (>5%)	0.9783	present / fused (>5%)	0.978 (0.9243-1.0000)		ERnodual	I	-200.84	1	403.69	403.69	16.3	0		Z 0 Z Z 0 0 0 0		5185	0.06
	Asteridae	present / fused (>5%)	1	present / fused (>5%)	0.9945 (0.9728-1.0000)		UNCORRnodual	I	-191.52	4	391.04	391.09	3.7	0.08
	Lamiidae	present / fused (>5%)	1	present / fused (>5%)	0.9846 (0.9283-1.0000)		UNCORRnodualeq	I	-190.13	4	388.27	388.32	0.93	0.31			Npar	Nzero
	Campanulidae	present / fused (>5%)	1	present / fused (>5%)	0.9835 (0.9226-1.0000)											mean	1.4	1.6
	Superrosidae	present / fused (>5%)	0.9926	present / fused (>5%)	0.9316 (0.6267-1.0000)											95% lb	1	0
	Rosidae	present / fused (>5%)	0.9973	present / fused (>5%)	0.9899 (0.9581-1.0000)											95% ub	2	4
	Malvidae	present / fused (>5%)	1	present / fused (>5%)	0.9802 (0.9039-1.0000)
	Fabidae	present / fused (>5%)	1	present / fused (>5%)	0.9799 (0.933-1.000)
201_A. Perianth presence (D2c) / 411_B. Number of ovules per functional carpel (binary) (D2c)
	Angiospermae	present / three or more (>2)	1	present / three or more (>2)	0.9771 (0.962-1.000)		Summary of ML model comparisons									Summary of rjMCMC results
	Mesangiospermae	present / three or more (>2)	1	present / three or more (>2)	0.965 (0.8244-1.0000)
	Magnoliidae	present / three or more (>2)	0.9996	present / three or more (>2)	0.9487 (0.6814-1.0000)		Model	Type	LogL	Npar	AIC	AICc	DeltaAICc	w		Model_str	Model	NrSamples	PostProb
	Monocotyledoneae	present / three or more (>2)	1	present / three or more (>2)	0.9818 (0.9415-1.0000)		ARDnodual	D	-322.27	8	660.53	660.72	8.42	0.01		0 Z 1 0 0 0 0 1		13157	0.15
	Eudicotyledoneae	present / three or more (>2)	1	present / three or more (>2)	0.9864 (0.9893-1.0000)		ARDnodualeq	D	-320.88	8	657.77	657.95	5.65	0.04		Z 0 1 0 0 0 0 1		10924	0.12
	Commelinidae	present / three or more (>2)	0.9732	present / three or more (>2)	0.5556 (0.3469-0.7617)		SYMnodual	D	-334	4	676	676.05	23.74	0		Z 0 1 Z 0 0 0 1		10488	0.12
	Pentapetalae	present / three or more (>2)	1	present / three or more (>2)	0.9924 (0.9996-1.0000)		SYMnodualeq	D	-332.62	4	673.23	673.28	20.98	0		Z Z 0 1 1 1 1 0		10271	0.11
	Superasteridae	present / three or more (>2)	1	present / three or more (>2)	0.9979 (0.992-1.000)		ERnodual	I	-372.49	1	746.97	746.98	94.68	0		0 0 1 Z 0 0 0 1		10247	0.11
	Asteridae	present / three or more (>2)	0.9995	present / three or more (>2)	0.9966 (0.9923-0.9994)		UNCORRnodual	I	-323.51	4	655.02	655.07	2.77	0.19
	Lamiidae	present / three or more (>2)	1	present / three or more (>2)	0.9976 (0.9836-1.0000)		UNCORRnodualeq**	I	-322.13	4	652.25	652.3	0	0.75			Npar	Nzero
	Campanulidae	present / three or more (>2)	0.998	present / three or more (>2)	0.9613 (0.9161-0.9906)											mean	2	1.3
	Superrosidae	present / three or more (>2)	1	present / three or more (>2)	0.9886 (0.993-1.000)											95% lb	2	0
	Rosidae	present / three or more (>2)	1	present / three or more (>2)	0.9969 (0.9918-0.9990)											95% ub	2	3
	Malvidae	present / three or more (>2)	0.9994	present / three or more (>2)	0.9904 (0.9767-1.0000)
	Fabidae	present / three or more (>2)	1	present / three or more (>2)	0.9984 (0.9951-1.0000)
201_C. Number of perianth parts (binary) (D2c) / 230_A. Perianth phyllotaxy (binary) (D2d)
	Angiospermae	more than six (>6) / spiral	0.9999	one to six (1-6) / spiral	0.9832 (0.972-0.992)		Summary of ML model comparisons									Summary of rjMCMC results
	Mesangiospermae	more than six (>6) / spiral	1	one to six (1-6) / spiral	0.9998 (0.9997-1.0000)
	Magnoliidae	more than six (>6) / spiral	0.9997	one to six (1-6) / spiral	0.8299 (0.6871-0.9466)		Model	Type	LogL	Npar	AIC	AICc	DeltaAICc	w		Model_str	Model	NrSamples	PostProb
	Monocotyledoneae	one to six (1-6) / spiral	0.4113	one to six (1-6) / whorled	0.9716 (0.9595-0.9825)		ARDnodual	D	-321.22	8	658.43	658.62	14.93	0		Z Z 0 0 1 Z 1 0		87561	0.97
	Eudicotyledoneae	more than six (>6) / spiral	0.9995	one to six (1-6) / spiral	0.9662 (0.9104-1.0000)		ARDnodualeq	D	-319.95	8	655.9	656.08	12.39	0		Z Z 0 0 1 Z Z 0		1973	0.02
	Commelinidae	one to six (1-6) / whorled	0.9998	one to six (1-6) / whorled	0.9738 (0.9581-0.9870)		SYMnodual	D	-329	4	666	666.05	22.35	0		Z Z 0 0 1 Z 2 0		75	0
	Pentapetalae	more than six (>6) / whorled	0.9811	more than six (>6) / spiral	0.9748 (0.9903-0.9999)		SYMnodualeq	D	-327.67	4	663.34	663.39	19.7	0		Z Z 0 0 1 Z 1 2		73	0
	Superasteridae	more than six (>6) / whorled	0.9841	more than six (>6) / spiral	0.9598 (0.9471-0.9997)		ERnodual	I	-356.07	1	714.14	714.14	70.45	0		Z Z 0 0 1 Z 0 0		56	0
	Asteridae	more than six (>6) / whorled	0.9997	more than six (>6) / spiral	0.9895 (0.9817-0.9976)		UNCORRnodual***	I	-317.82	4	643.64	643.69	0	1
	Lamiidae	more than six (>6) / whorled	1	more than six (>6) / whorled	0.9276 (0.8766-0.9728)		UNCORRnodualeq	I	-324.17	4	656.35	656.4	12.71	0			Npar	Nzero
	Campanulidae	more than six (>6) / whorled	1	more than six (>6) / whorled	0.8958 (0.8284-0.9592)											mean	2	3
	Superrosidae	more than six (>6) / whorled	0.9926	more than six (>6) / spiral	0.9939 (0.9903-0.9984)											95% lb	2	3
	Rosidae	more than six (>6) / whorled	0.9955	more than six (>6) / whorled	0.9567 (0.9327-0.9772)											95% ub	2	3
	Malvidae	more than six (>6) / whorled	1	more than six (>6) / whorled	0.8912 (0.8139-0.9598)
	Fabidae	more than six (>6) / whorled	1	more than six (>6) / whorled	0.9878 (0.9738-0.9973)
201_C. Number of perianth parts (binary) (D2c) / 231_B. Number of perianth whorls (binary) (D2c)
	Angiospermae	one to six (1-6) / one or two (1-2)	0.9524	more than six (>6) / more than two (>2)	0.6708 (0-1)		Summary of ML model comparisons									Summary of rjMCMC results
	Mesangiospermae	one to six (1-6) / one or two (1-2)	0.9986	more than six (>6) / more than two (>2)	0.6574 (0.0000-0.9926)
	Magnoliidae	one to six (1-6) / one or two (1-2)	0.9966	more than six (>6) / more than two (>2)	0.6703 (0.0000-0.9997)		Model	Type	LogL	Npar	AIC	AICc	DeltaAICc	w		Model_str	Model	NrSamples	PostProb
	Monocotyledoneae	one to six (1-6) / one or two (1-2)	0.9998	one to six (1-6) / one or two (1-2)	0.5167 (0.4987-0.5470)		ARDnodual	D	-285.73	8	587.46	587.64	203.94	0		0 Z 1 0 0 Z 0 0		57784	0.64
	Eudicotyledoneae	one to six (1-6) / one or two (1-2)	0.9782	more than six (>6) / more than two (>2)	0.6596 (0.0000-0.9965)		ARDnodualeq	D	-284.34	8	584.68	584.87	201.17	0		0 Z 1 0 0 Z 0 Z		29628	0.33
	Commelinidae	one to six (1-6) / one or two (1-2)	1	one to six (1-6) / one or two (1-2)	0.5143 (0.4994-0.5361)		SYMnodual***	D	-187.83	4	383.65	383.7	0	1		0 0 1 0 0 Z 0 0		1488	0.02
	Pentapetalae	more than six (>6) / one or two (1-2)	0.9982	more than six (>6) / one or two (1-2)	1 (0.9998-1.0000)		SYMnodualeq	D	-205	4	418.01	418.06	34.35	0		0 Z 1 0 2 Z 0 2		149	0
	Superasteridae	more than six (>6) / one or two (1-2)	0.9997	more than six (>6) / one or two (1-2)	0.9996 (0.9988-1.0000)		ERnodual	I	-352.74	1	707.48	707.49	323.79	0		0 0 1 0 2 0 2 2		133	0
	Asteridae	more than six (>6) / one or two (1-2)	1	more than six (>6) / one or two (1-2)	0.9998 (0.9995-1.0000)		UNCORRnodual	I	-302.05	4	612.1	612.15	228.45	0
	Lamiidae	more than six (>6) / one or two (1-2)	1	more than six (>6) / one or two (1-2)	0.9986 (0.9962-1.0000)		UNCORRnodualeq	I	-300.66	4	609.33	609.38	225.68	0			Npar	Nzero
	Campanulidae	more than six (>6) / one or two (1-2)	1	more than six (>6) / one or two (1-2)	0.9992 (0.9977-1.0000)											mean	2	2.3
	Superrosidae	more than six (>6) / one or two (1-2)	0.9999	more than six (>6) / one or two (1-2)	0.9999 (0.9997-1.0000)											95% lb	2	2
	Rosidae	more than six (>6) / one or two (1-2)	0.9999	more than six (>6) / one or two (1-2)	0.9985 (0.9969-1.0000)											95% ub	2	3
	Malvidae	more than six (>6) / one or two (1-2)	1	more than six (>6) / one or two (1-2)	0.9992 (0.9978-1.0000)
	Fabidae	more than six (>6) / one or two (1-2)	1	more than six (>6) / one or two (1-2)	0.9998 (0.9994-1.0000)
201_C. Number of perianth parts (binary) (D2c) / 232_C. Perianth merism (binary) (D2c)
	Angiospermae	more than six (>6) / trimerous	1	more than six (>6) / trimerous	0.9996 (0.9995-1.0000)		Summary of ML model comparisons									Summary of rjMCMC results
	Mesangiospermae	more than six (>6) / trimerous	1	more than six (>6) / trimerous	0.9981 (0.9982-1.0000)
	Magnoliidae	more than six (>6) / trimerous	1	more than six (>6) / trimerous	0.9988 (0.9973-1.0000)		Model	Type	LogL	Npar	AIC	AICc	DeltaAICc	w		Model_str	Model	NrSamples	PostProb
	Monocotyledoneae	one to six (1-6) / trimerous	0.6983	one to six (1-6) / trimerous	0.9961 (0.9936-0.9985)		ARDnodual	D	-300.67	8	617.33	617.51	2.77	0.2		0 Z 1 1 1 1 1 0		50814	0.56
	Eudicotyledoneae	more than six (>6) / trimerous	0.9996	more than six (>6) / trimerous	0.6506 (0.3520-0.9904)		ARDnodualeq**	D	-299.28	8	614.56	614.74	0	0.8		0 0 1 1 1 1 1 0		17316	0.19
	Commelinidae	one to six (1-6) / trimerous	1	one to six (1-6) / trimerous	0.9982 (0.9957-0.9999)		SYMnodual	D	-328.94	4	665.88	665.93	51.19	0		0 0 1 1 1 1 1 Z		13679	0.15
	Pentapetalae	more than six (>6) / tetramerous or pentamerous	0.9937	more than six (>6) / tetramerous or pentamerous	0.9991 (0.9996-1.0000)		SYMnodualeq	D	-327.71	4	663.42	663.47	48.72	0		0 Z 0 0 0 0 0 1		3342	0.04
	Superasteridae	more than six (>6) / tetramerous or pentamerous	0.9984	more than six (>6) / tetramerous or pentamerous	0.9978 (0.9971-1.0000)		ERnodual	I	-355.66	1	713.32	713.33	98.59	0		0 Z 1 2 2 2 1 0		1052	0.01
	Asteridae	more than six (>6) / tetramerous or pentamerous	1	more than six (>6) / tetramerous or pentamerous	0.9994 (0.9989-0.9999)		UNCORRnodual	I	-328.11	4	664.22	664.27	49.53	0
	Lamiidae	more than six (>6) / tetramerous or pentamerous	1	more than six (>6) / tetramerous or pentamerous	0.996 (0.9910-0.9999)		UNCORRnodualeq	I	-326.72	4	661.45	661.5	46.76	0			Npar	Nzero
	Campanulidae	more than six (>6) / tetramerous or pentamerous	1	more than six (>6) / tetramerous or pentamerous	0.9974 (0.9946-0.9997)											mean	2	0.8
	Superrosidae	more than six (>6) / tetramerous or pentamerous	0.9997	more than six (>6) / tetramerous or pentamerous	0.9987 (0.9993-0.9999)											95% lb	2	0
	Rosidae	more than six (>6) / tetramerous or pentamerous	0.9999	more than six (>6) / tetramerous or pentamerous	0.9923 (0.9901-0.9971)											95% ub	2	1
	Malvidae	more than six (>6) / tetramerous or pentamerous	1	more than six (>6) / tetramerous or pentamerous	0.9984 (0.9963-0.9999)
	Fabidae	more than six (>6) / tetramerous or pentamerous	0.9999	more than six (>6) / tetramerous or pentamerous	0.9907 (0.9890-0.9995)
201_C. Number of perianth parts (binary) (D2c) / 234_A. Perianth differentiation (binary) (D2d)
	Angiospermae	more than six (>6) / differentiated	1	more than six (>6) / undifferentiated	0.9974 (0.997-1.000)		Summary of ML model comparisons									Summary of rjMCMC results
	Mesangiospermae	more than six (>6) / differentiated	0.9998	more than six (>6) / undifferentiated	0.9938 (0.9944-1.0000)
	Magnoliidae	more than six (>6) / differentiated	0.9999	more than six (>6) / undifferentiated	0.9813 (0.9566-1.0000)		Model	Type	LogL	Npar	AIC	AICc	DeltaAICc	w		Model_str	Model	NrSamples	PostProb
	Monocotyledoneae	one to six (1-6) / differentiated	0.4183	one to six (1-6) / differentiated	0.9123 (0.4518-0.9999)		ARDnodual	D	-379.16	8	774.32	774.51	275.87	0		0 0 1 Z 1 1 0 0		42488	0.47
	Eudicotyledoneae	more than six (>6) / differentiated	0.9988	more than six (>6) / undifferentiated	0.9831 (0.9172-1.0000)		ARDnodualeq	D	-377.79	8	771.57	771.75	273.11	0		0 Z 1 0 1 1 0 0		24950	0.28
	Commelinidae	one to six (1-6) / undifferentiated	0.5	one to six (1-6) / differentiated	0.9302 (0.4726-1.0000)		SYMnodual	D	-245.38	4	498.76	498.81	0.17	0.48		0 Z 1 2 0 0 2 2		6007	0.07
	Pentapetalae	more than six (>6) / differentiated	1	more than six (>6) / differentiated	0.6157 (0.0000-0.9901)		SYMnodualeq**	D	-245.29	4	498.59	498.64	0	0.52		0 0 1 0 1 1 0 0		4165	0.05
	Superasteridae	more than six (>6) / differentiated	1	more than six (>6) / differentiated	0.5193 (0.0000-0.8565)		ERnodual	I	-470.06	1	942.12	942.12	443.48	0		0 0 1 Z 1 1 0 Z		3662	0.04
	Asteridae	more than six (>6) / differentiated	1	more than six (>6) / differentiated	0.9814 (0.984-0.998)		UNCORRnodual	I	-453.51	4	915.03	915.08	416.44	0
	Lamiidae	more than six (>6) / differentiated	1	more than six (>6) / differentiated	0.9814 (0.9659-0.9949)		UNCORRnodualeq	I	-452.13	4	912.25	912.31	413.67	0			Npar	Nzero
	Campanulidae	more than six (>6) / differentiated	1	more than six (>6) / differentiated	0.9759 (0.9572-0.9924)											mean	2.1	1.1
	Superrosidae	more than six (>6) / differentiated	1	more than six (>6) / differentiated	0.6282 (0.0431-0.9992)											95% lb	2	0
	Rosidae	more than six (>6) / differentiated	1	more than six (>6) / undifferentiated	0.5671 (0.083-1.000)											95% ub	3	2
	Malvidae	more than six (>6) / differentiated	1	more than six (>6) / differentiated	0.941 (0.9042-0.9735)
	Fabidae	more than six (>6) / differentiated	1	more than six (>6) / undifferentiated	0.9277 (0.6342-1.0000)
201_C. Number of perianth parts (binary) (D2c) / 204_A. Fusion of perianth (D2c)
	Angiospermae	more than six (>6) / free (<5%)	1	more than six (>6) / free (<5%)	0.9961 (0.9913-1.0000)		Summary of ML model comparisons									Summary of rjMCMC results
	Mesangiospermae	more than six (>6) / free (<5%)	1	more than six (>6) / free (<5%)	0.9053 (0.7126-1.0000)
	Magnoliidae	more than six (>6) / free (<5%)	1	more than six (>6) / free (<5%)	0.9851 (0.9668-0.9993)		Model	Type	LogL	Npar	AIC	AICc	DeltaAICc	w		Model_str	Model	NrSamples	PostProb
	Monocotyledoneae	one to six (1-6) / free (<5%)	0.7221	one to six (1-6) / free (<5%)	0.7003 (0.3565-0.9979)		ARDnodual	D	-455.95	8	927.91	928.09	2.77	0.2		0 1 0 Z 1 1 Z 1		32136	0.36
	Eudicotyledoneae	more than six (>6) / free (<5%)	1	more than six (>6) / free (<5%)	0.9255 (0.7251-1.0000)		ARDnodualeq**	D	-454.57	8	925.14	925.32	0	0.79		0 Z 0 1 0 1 1 0		17371	0.19
	Commelinidae	one to six (1-6) / free (<5%)	0.6875	one to six (1-6) / free (<5%)	0.6709 (0.4176-0.9997)		SYMnodual	D	-464.9	4	937.8	937.85	12.53	0		0 1 0 Z 1 1 1 1		14381	0.16
	Pentapetalae	more than six (>6) / free (<5%)	0.9999	more than six (>6) / free (<5%)	0.7265 (0.0000-0.9992)		SYMnodualeq	D	-463.52	4	935.04	935.09	9.77	0.01		0 1 0 Z 0 0 1 0		4848	0.05
	Superasteridae	more than six (>6) / free (<5%)	0.9947	more than six (>6) / fused (>5%)	0.59 (0.0109-1.0000)		ERnodual	I	-486.18	1	974.36	974.37	49.05	0		0 1 0 Z 0 1 1 0		4667	0.05
	Asteridae	more than six (>6) / free (<5%)	0.9044	more than six (>6) / fused (>5%)	0.9037 (0.7903-0.9996)		UNCORRnodual	I	-472.67	4	953.34	953.39	28.07	0
	Lamiidae	more than six (>6) / fused (>5%)	0.9945	more than six (>6) / fused (>5%)	0.9742 (0.9319-0.9991)		UNCORRnodualeq	I	-471.28	4	950.57	950.62	25.3	0			Npar	Nzero
	Campanulidae	more than six (>6) / fused (>5%)	0.9972	more than six (>6) / fused (>5%)	0.9889 (0.9759-1.0000)											mean	2	1.4
	Superrosidae	more than six (>6) / free (<5%)	1	more than six (>6) / free (<5%)	0.747 (0.0000-0.9995)											95% lb	1	1
	Rosidae	more than six (>6) / free (<5%)	0.9999	more than six (>6) / free (<5%)	0.7459 (0.0004-0.9934)											95% ub	2	2
	Malvidae	more than six (>6) / free (<5%)	0.9996	more than six (>6) / free (<5%)	0.7522 (0.0304-0.9998)
	Fabidae	more than six (>6) / free (<5%)	1	more than six (>6) / free (<5%)	0.7877 (0.0464-1.0000)
201_C. Number of perianth parts (binary) (D2c) / 207_A. Symmetry of perianth (binary) (D2d)
	Angiospermae	more than six (>6) / actinomorphic	1	more than six (>6) / actinomorphic	0.9956 (0.9714-0.9999)		Summary of ML model comparisons									Summary of rjMCMC results
	Mesangiospermae	more than six (>6) / actinomorphic	1	more than six (>6) / actinomorphic	0.9168 (0.1951-1.0000)
	Magnoliidae	more than six (>6) / actinomorphic	1	more than six (>6) / actinomorphic	0.9964 (0.9845-0.9999)		Model	Type	LogL	Npar	AIC	AICc	DeltaAICc	w		Model_str	Model	NrSamples	PostProb
	Monocotyledoneae	one to six (1-6) / actinomorphic	0.7995	one to six (1-6) / actinomorphic	0.9564 (0.9252-0.9865)		ARDnodual	D	-455.56	8	927.12	927.3	3.33	0.09		0 0 1 Z 1 0 0 1		41123	0.46
	Eudicotyledoneae	more than six (>6) / actinomorphic	0.9999	more than six (>6) / actinomorphic	0.971 (0.7342-1.0000)		ARDnodualeq	D	-454.18	8	924.37	924.55	0.58	0.34		0 0 0 Z 1 0 0 1		13196	0.15
	Commelinidae	one to six (1-6) / actinomorphic	0.9953	one to six (1-6) / actinomorphic	0.906 (0.7583-0.9958)		SYMnodual	D	-473.1	4	954.19	954.24	30.27	0		0 0 1 0 1 0 0 1		10480	0.12
	Pentapetalae	more than six (>6) / actinomorphic	1	more than six (>6) / actinomorphic	0.9998 (0.9988-1.0000)		SYMnodualeq	D	-471.97	4	951.94	951.99	28.02	0		0 0 0 Z 0 0 0 0		4997	0.06
	Superasteridae	more than six (>6) / actinomorphic	1	more than six (>6) / actinomorphic	0.9989 (0.9971-1.0000)		ERnodual	I	-478.27	1	958.54	958.54	34.57	0		0 0 1 Z 1 0 Z 1		4775	0.05
	Asteridae	more than six (>6) / actinomorphic	1	more than six (>6) / actinomorphic	0.9996 (0.9991-0.9999)		UNCORRnodual	I	-459.34	4	926.68	926.73	2.76	0.11
	Lamiidae	more than six (>6) / actinomorphic	0.9959	more than six (>6) / actinomorphic	0.9597 (0.8758-0.9992)		UNCORRnodualeq*	I	-457.96	4	923.92	923.97	0	0.46			Npar	Nzero
	Campanulidae	more than six (>6) / actinomorphic	0.9999	more than six (>6) / actinomorphic	0.9975 (0.9954-0.9998)											mean	1.9	0.9
	Superrosidae	more than six (>6) / actinomorphic	1	more than six (>6) / actinomorphic	0.9997 (0.9996-1.0000)											95% lb	1	0
	Rosidae	more than six (>6) / actinomorphic	1	more than six (>6) / actinomorphic	0.9962 (0.9936-0.9985)											95% ub	2	2
	Malvidae	more than six (>6) / actinomorphic	0.9997	more than six (>6) / actinomorphic	0.9942 (0.9868-0.9998)
	Fabidae	more than six (>6) / actinomorphic	1	more than six (>6) / actinomorphic	0.9937 (0.9686-0.9999)
201_C. Number of perianth parts (binary) (D2c) / 301_C. Number of fertile stamens (binary) (D2c)
	Angiospermae	one to six (1-6) / more than six (>6)	0.9746	one to six (1-6) / more than six (>6)	0.8918 (0.6977-0.9976)		Summary of ML model comparisons									Summary of rjMCMC results
	Mesangiospermae	one to six (1-6) / more than six (>6)	0.9991	one to six (1-6) / more than six (>6)	0.9618 (0.9331-0.9998)
	Magnoliidae	one to six (1-6) / more than six (>6)	0.9893	more than six (>6) / more than six (>6)	0.5694 (0.0254-0.8076)		Model	Type	LogL	Npar	AIC	AICc	DeltaAICc	w		Model_str	Model	NrSamples	PostProb
	Monocotyledoneae	one to six (1-6) / one to six (1-6)	0.655	one to six (1-6) / one to six (1-6)	0.9797 (0.9737-0.9954)		ARDnodual**	D	-517.83	8	1051.67	1051.85	0	0.85		0 Z 1 1 0 0 2 2		51875	0.58
	Eudicotyledoneae	one to six (1-6) / more than six (>6)	0.9867	one to six (1-6) / more than six (>6)	0.5026 (0.0942-0.9332)		ARDnodualeq	D	-519.55	8	1055.1	1055.29	3.43	0.15		0 Z 1 1 0 0 1 1		20327	0.23
	Commelinidae	one to six (1-6) / one to six (1-6)	1	one to six (1-6) / one to six (1-6)	0.9853 (0.9718-0.9990)		SYMnodual	D	-571.13	4	1150.26	1150.31	98.46	0		0 0 1 1 0 0 2 2		6374	0.07
	Pentapetalae	more than six (>6) / more than six (>6)	0.9716	more than six (>6) / more than six (>6)	0.9993 (0.999-1.000)		SYMnodualeq	D	-570.6	4	1149.2	1149.25	97.4	0		0 Z 1 1 0 Z 0 1		3260	0.04
	Superasteridae	more than six (>6) / more than six (>6)	0.9801	more than six (>6) / more than six (>6)	0.9864 (0.9734-1.0000)		ERnodual	I	-579.81	1	1161.63	1161.63	109.78	0		0 Z 1 0 0 0 2 2		1588	0.02
	Asteridae	more than six (>6) / more than six (>6)	0.9992	more than six (>6) / more than six (>6)	0.9864 (0.9668-0.9991)		UNCORRnodual	I	-535.92	4	1079.83	1079.88	28.03	0
	Lamiidae	more than six (>6) / one to six (1-6)	0.9994	more than six (>6) / one to six (1-6)	0.9942 (0.9895-0.9986)		UNCORRnodualeq	I	-534.53	4	1077.06	1077.11	25.26	0			Npar	Nzero
	Campanulidae	more than six (>6) / one to six (1-6)	0.9952	more than six (>6) / one to six (1-6)	0.9975 (0.9943-0.9994)											mean	2.7	1
	Superrosidae	more than six (>6) / more than six (>6)	0.9938	more than six (>6) / more than six (>6)	0.9967 (0.9953-1.0000)											95% lb	2	0
	Rosidae	more than six (>6) / more than six (>6)	0.9955	more than six (>6) / more than six (>6)	0.9787 (0.9607-0.9979)											95% ub	3	2
	Malvidae	more than six (>6) / more than six (>6)	0.9994	more than six (>6) / more than six (>6)	0.9866 (0.9727-0.9998)
	Fabidae	more than six (>6) / more than six (>6)	0.996	more than six (>6) / more than six (>6)	0.9063 (0.7212-1.0000)
201_C. Number of perianth parts (binary) (D2c) / 330_A. Androecium structural phyllotaxy (binary) (D2d)
	Angiospermae	more than six (>6) / spiral	1	one to six (1-6) / spiral	0.8671 (0.2490-0.9994)		Summary of ML model comparisons									Summary of rjMCMC results
	Mesangiospermae	more than six (>6) / spiral	1	one to six (1-6) / whorled	0.7057 (0.0148-0.9664)
	Magnoliidae	more than six (>6) / spiral	1	one to six (1-6) / spiral	0.7661 (0.0732-0.9646)		Model	Type	LogL	Npar	AIC	AICc	DeltaAICc	w		Model_str	Model	NrSamples	PostProb
	Monocotyledoneae	one to six (1-6) / spiral	0.6631	one to six (1-6) / whorled	0.8586 (0.4994-0.9670)		ARDnodual	D	-293.04	8	602.07	602.26	2.77	0.2		0 0 1 1 0 Z 0 0		30014	0.33
	Eudicotyledoneae	more than six (>6) / spiral	0.9992	one to six (1-6) / whorled	0.8091 (0.5131-0.9727)		ARDnodualeq**	D	-291.65	8	599.3	599.48	0	0.8		0 0 1 1 0 Z 0 Z		29111	0.32
	Commelinidae	one to six (1-6) / whorled	0.6488	one to six (1-6) / whorled	0.8547 (0.4990-0.9635)		SYMnodual	D	-309.04	4	626.09	626.14	26.65	0		0 0 1 1 0 Z Z 0		10691	0.12
	Pentapetalae	more than six (>6) / whorled	0.9943	more than six (>6) / whorled	0.9999 (0.9997-1.0000)		SYMnodualeq	D	-307.71	4	623.42	623.47	23.98	0		0 0 1 0 0 Z 0 0		7515	0.08
	Superasteridae	more than six (>6) / whorled	0.9968	more than six (>6) / whorled	0.9992 (0.9983-1.0000)		ERnodual	I	-334.39	1	670.79	670.79	71.31	0		0 0 1 1 0 Z Z Z		7057	0.08
	Asteridae	more than six (>6) / whorled	0.9999	more than six (>6) / whorled	0.9998 (0.9994-1.0000)		UNCORRnodual	I	-302.94	4	613.88	613.93	14.45	0
	Lamiidae	more than six (>6) / whorled	1	more than six (>6) / whorled	0.9983 (0.9956-1.0000)		UNCORRnodualeq	I	-301.55	4	611.11	611.16	11.67	0			Npar	Nzero
	Campanulidae	more than six (>6) / whorled	1	more than six (>6) / whorled	0.999 (0.9974-0.9999)											mean	2	1.7
	Superrosidae	more than six (>6) / whorled	0.9994	more than six (>6) / whorled	0.9998 (0.9995-1.0000)											95% lb	2	1
	Rosidae	more than six (>6) / whorled	0.9997	more than six (>6) / whorled	0.995 (0.9909-0.9977)											95% ub	2	3
	Malvidae	more than six (>6) / whorled	1	more than six (>6) / whorled	0.9992 (0.9979-1.0000)
	Fabidae	more than six (>6) / whorled	1	more than six (>6) / whorled	0.9926 (0.9817-0.9992)
201_C. Number of perianth parts (binary) (D2c) / 331_B. Number of androecium structural whorls (binary) (D2c)
	Angiospermae	more than six (>6) / more than 2 (>2)	0.9966	more than six (>6) / more than 2 (>2)	0.7316 (0.3144-1.0000)		Summary of ML model comparisons									Summary of rjMCMC results
	Mesangiospermae	more than six (>6) / more than 2 (>2)	0.9962	more than six (>6) / more than 2 (>2)	0.5741 (0.0776-1.0000)
	Magnoliidae	more than six (>6) / more than 2 (>2)	0.9972	more than six (>6) / more than 2 (>2)	0.7284 (0.2334-1.0000)		Model	Type	LogL	Npar	AIC	AICc	DeltaAICc	w		Model_str	Model	NrSamples	PostProb
	Monocotyledoneae	one to six (1-6) / more than 2 (>2)	0.6809	one to six (1-6) / more than 2 (>2)	0.5256 (0.0422-0.9771)		ARDnodual	D	-302.83	8	621.67	621.85	8.46	0.01		0 Z 1 1 0 0 1 1		16420	0.18
	Eudicotyledoneae	more than six (>6) / more than 2 (>2)	0.9315	more than six (>6) / more than 2 (>2)	0.7644 (0.2735-1.0000)		ARDnodualeq	D	-301.45	8	618.9	619.09	5.7	0.04		0 Z 1 2 2 2 3 3		12262	0.14
	Commelinidae	one to six (1-6) / one or two (1-2)	0.9977	one to six (1-6) / one or two (1-2)	0.7599 (0.3588-0.9795)		SYMnodual	D	-310.23	4	628.46	628.51	15.12	0		Z Z 0 0 1 1 0 0		10872	0.12
	Pentapetalae	more than six (>6) / one or two (1-2)	0.9929	more than six (>6) / one or two (1-2)	0.5684 (0-1)		SYMnodualeq	D	-309.12	4	626.25	626.3	12.91	0		Z 0 1 Z 0 0 1 1		8538	0.09
	Superasteridae	more than six (>6) / one or two (1-2)	0.9953	more than six (>6) / one or two (1-2)	0.6483 (0.0000-0.9993)		ERnodual	I	-327.71	1	657.43	657.43	44.05	0		Z 0 1 0 0 0 1 1		6924	0.08
	Asteridae	more than six (>6) / one or two (1-2)	0.9999	more than six (>6) / one or two (1-2)	0.9014 (0.1443-1.0000)		UNCORRnodual**	I	-302.67	4	613.33	613.39	0	0.62
	Lamiidae	more than six (>6) / one or two (1-2)	0.9999	more than six (>6) / one or two (1-2)	0.9558 (0.912-1.000)		UNCORRnodualeq	I	-303.29	4	614.57	614.62	1.24	0.33			Npar	Nzero
	Campanulidae	more than six (>6) / one or two (1-2)	1	more than six (>6) / one or two (1-2)	0.9366 (0.873-1.000)											mean	2.6	1.4
	Superrosidae	more than six (>6) / one or two (1-2)	0.9982	more than six (>6) / one or two (1-2)	0.5346 (0.0000-0.9994)											95% lb	2	1
	Rosidae	more than six (>6) / one or two (1-2)	0.9988	more than six (>6) / more than 2 (>2)	0.5076 (0.0000-0.9556)											95% ub	4	3
	Malvidae	more than six (>6) / one or two (1-2)	0.9999	more than six (>6) / one or two (1-2)	0.8495 (0.1692-1.0000)
	Fabidae	more than six (>6) / one or two (1-2)	1	more than six (>6) / more than 2 (>2)	0.6339 (0.0000-0.9499)
201_C. Number of perianth parts (binary) (D2c) / 332_C. Androecium structural merism (binary) (D2c)
	Angiospermae	more than six (>6) / trimerous	1	more than six (>6) / trimerous	0.9957 (0.9973-1.0000)		Summary of ML model comparisons									Summary of rjMCMC results
	Mesangiospermae	more than six (>6) / trimerous	1	more than six (>6) / trimerous	0.9927 (0.9924-1.0000)
	Magnoliidae	more than six (>6) / trimerous	1	more than six (>6) / trimerous	0.9888 (0.9539-0.9998)		Model	Type	LogL	Npar	AIC	AICc	DeltaAICc	w		Model_str	Model	NrSamples	PostProb
	Monocotyledoneae	one to six (1-6) / trimerous	0.7171	one to six (1-6) / trimerous	0.9952 (0.9895-0.9987)		ARDnodual	D	-287.43	8	590.86	591.04	2.77	0.2		0 Z 1 1 1 1 1 0		45944	0.51
	Eudicotyledoneae	more than six (>6) / trimerous	0.9938	more than six (>6) / tetramerous or pentamerous	0.7527 (0.0845-0.9652)		ARDnodualeq**	D	-286.05	8	588.09	588.28	0	0.8		0 0 1 1 1 1 1 0		26862	0.3
	Commelinidae	one to six (1-6) / trimerous	1	one to six (1-6) / trimerous	0.997 (0.9924-0.9997)		SYMnodual	D	-314.1	4	636.2	636.25	47.97	0		0 0 1 1 1 1 1 Z		4352	0.05
	Pentapetalae	more than six (>6) / tetramerous or pentamerous	0.9953	more than six (>6) / tetramerous or pentamerous	0.9981 (0.9992-1.0000)		SYMnodualeq	D	-313.43	4	634.86	634.91	46.64	0		0 Z 1 1 1 1 2 0		1994	0.02
	Superasteridae	more than six (>6) / tetramerous or pentamerous	0.9983	more than six (>6) / tetramerous or pentamerous	0.9962 (0.9943-1.0000)		ERnodual	I	-330.71	1	663.43	663.43	75.15	0		Z Z 0 0 0 0 0 1		1527	0.02
	Asteridae	more than six (>6) / tetramerous or pentamerous	1	more than six (>6) / tetramerous or pentamerous	0.9992 (0.9980-0.9999)		UNCORRnodual	I	-312.26	4	632.52	632.57	44.3	0
	Lamiidae	more than six (>6) / tetramerous or pentamerous	1	more than six (>6) / tetramerous or pentamerous	0.9954 (0.9885-0.9999)		UNCORRnodualeq	I	-310.88	4	629.76	629.81	41.53	0			Npar	Nzero
	Campanulidae	more than six (>6) / tetramerous or pentamerous	1	more than six (>6) / tetramerous or pentamerous	0.9968 (0.9918-0.9997)											mean	2.1	0.7
	Superrosidae	more than six (>6) / tetramerous or pentamerous	0.9996	more than six (>6) / tetramerous or pentamerous	0.9973 (0.9981-0.9999)											95% lb	2	0
	Rosidae	more than six (>6) / tetramerous or pentamerous	0.9998	more than six (>6) / tetramerous or pentamerous	0.989 (0.9838-0.9972)											95% ub	3	1
	Malvidae	more than six (>6) / tetramerous or pentamerous	1	more than six (>6) / tetramerous or pentamerous	0.9969 (0.9914-0.9998)
	Fabidae	more than six (>6) / tetramerous or pentamerous	0.9999	more than six (>6) / tetramerous or pentamerous	0.9813 (0.9371-0.9998)
201_C. Number of perianth parts (binary) (D2c) / 305_A. Filament (binary) (D2d)
	Angiospermae	more than six (>6) / laminar (wide)	1	more than six (>6) / typical (narrow)	0.9149 (0.7221-1.0000)		Summary of ML model comparisons									Summary of rjMCMC results
	Mesangiospermae	more than six (>6) / laminar (wide)	0.9999	one to six (1-6) / typical (narrow)	0.4929 (0.0000-0.9245)
	Magnoliidae	more than six (>6) / laminar (wide)	1	more than six (>6) / laminar (wide)	0.5288 (0.1043-0.9980)		Model	Type	LogL	Npar	AIC	AICc	DeltaAICc	w		Model_str	Model	NrSamples	PostProb
	Monocotyledoneae	one to six (1-6) / laminar (wide)	0.7914	one to six (1-6) / typical (narrow)	0.973 (0.9918-0.9987)		ARDnodual	D	-414.84	8	845.68	845.87	2.77	0.15		0 Z 0 0 Z 0 0 0		37593	0.42
	Eudicotyledoneae	more than six (>6) / typical (narrow)	0.635	more than six (>6) / typical (narrow)	0.833 (0.5562-1.0000)		ARDnodualeq**	D	-413.46	8	842.92	843.1	0	0.59		0 Z 0 0 0 0 0 0		33522	0.37
	Commelinidae	one to six (1-6) / laminar (wide)	0.9722	one to six (1-6) / typical (narrow)	0.8102 (0.6206-0.9999)		SYMnodual	D	-429.96	4	867.92	867.97	24.87	0		0 0 0 Z Z 0 0 0		4530	0.05
	Pentapetalae	more than six (>6) / typical (narrow)	0.9996	more than six (>6) / typical (narrow)	0.9999 (0.9993-1.0000)		SYMnodualeq	D	-428.65	4	865.29	865.34	22.24	0		0 0 0 Z 0 0 0 0		4431	0.05
	Superasteridae	more than six (>6) / typical (narrow)	0.9998	more than six (>6) / typical (narrow)	0.9988 (0.9972-1.0000)		ERnodual	I	-432.55	1	867.1	867.1	24.01	0		0 0 0 0 Z 0 0 0		2445	0.03
	Asteridae	more than six (>6) / typical (narrow)	1	more than six (>6) / typical (narrow)	0.9993 (0.9989-0.9999)		UNCORRnodual	I	-419.88	4	847.75	847.8	4.7	0.06
	Lamiidae	more than six (>6) / typical (narrow)	0.9998	more than six (>6) / typical (narrow)	0.9968 (0.9939-0.9995)		UNCORRnodualeq	I	-418.58	4	845.16	845.21	2.11	0.21			Npar	Nzero
	Campanulidae	more than six (>6) / typical (narrow)	0.9979	more than six (>6) / typical (narrow)	0.967 (0.9171-0.9919)											mean	1	1.5
	Superrosidae	more than six (>6) / typical (narrow)	0.9999	more than six (>6) / typical (narrow)	0.9994 (0.9991-1.0000)											95% lb	1	1
	Rosidae	more than six (>6) / typical (narrow)	0.9999	more than six (>6) / typical (narrow)	0.9921 (0.9868-0.9992)											95% ub	1	2
	Malvidae	more than six (>6) / typical (narrow)	0.9995	more than six (>6) / typical (narrow)	0.991 (0.9800-0.9988)
	Fabidae	more than six (>6) / typical (narrow)	1	more than six (>6) / typical (narrow)	0.995 (0.989-1.000)
201_C. Number of perianth parts (binary) (D2c) / 311_B. Anther orientation (binary) (D2d)
	Angiospermae	more than six (>6) / extrorse	0.9985	more than six (>6) / introrse	0.9692 (0.9666-0.9956)		Summary of ML model comparisons									Summary of rjMCMC results
	Mesangiospermae	more than six (>6) / extrorse	0.9999	more than six (>6) / introrse	0.8398 (0.7410-0.9347)
	Magnoliidae	more than six (>6) / extrorse	1	more than six (>6) / extrorse	0.9583 (0.9164-0.9888)		Model	Type	LogL	Npar	AIC	AICc	DeltaAICc	w		Model_str	Model	NrSamples	PostProb
	Monocotyledoneae	one to six (1-6) / extrorse	0.6864	one to six (1-6) / introrse	0.9795 (0.9881-0.9958)		ARDnodual	D	-406.15	8	828.29	828.47	2.33	0.24		0 Z 0 0 0 0 0 0		86719	0.96
	Eudicotyledoneae	more than six (>6) / extrorse	0.9853	more than six (>6) / introrse	0.9341 (0.8982-0.9690)		ARDnodualeq**	D	-404.98	8	825.96	826.14	0	0.76		Z Z 0 Z 1 1 0 1		658	0.01
	Commelinidae	one to six (1-6) / extrorse	1	one to six (1-6) / introrse	0.9828 (0.9937-0.9988)		SYMnodual	D	-421.04	4	850.07	850.13	23.99	0		0 Z 1 0 0 1 1 1		406	0
	Pentapetalae	more than six (>6) / introrse	0.9897	more than six (>6) / introrse	0.9999 (0.9999-1.0000)		SYMnodualeq	D	-419.97	4	847.93	847.98	21.85	0		0 Z 1 0 0 0 1 1		391	0
	Superasteridae	more than six (>6) / introrse	0.9922	more than six (>6) / introrse	0.9942 (0.9903-0.9991)		ERnodual	I	-427.46	1	856.92	856.93	30.79	0		Z Z 0 Z 1 1 0 0		320	0
	Asteridae	more than six (>6) / introrse	0.9983	more than six (>6) / introrse	0.9928 (0.9846-0.9976)		UNCORRnodual	I	-419.35	4	846.7	846.75	20.61	0
	Lamiidae	more than six (>6) / introrse	0.9999	more than six (>6) / introrse	0.9971 (0.9947-0.9993)		UNCORRnodualeq	I	-418.01	4	844.03	844.08	17.94	0			Npar	Nzero
	Campanulidae	more than six (>6) / introrse	1	more than six (>6) / introrse	0.9989 (0.9979-0.9998)											mean	1	1
	Superrosidae	more than six (>6) / introrse	0.9991	more than six (>6) / introrse	0.9998 (0.9996-1.0000)											95% lb	1	1
	Rosidae	more than six (>6) / introrse	0.9994	more than six (>6) / introrse	0.9971 (0.9954-0.9990)											95% ub	1	1
	Malvidae	more than six (>6) / introrse	0.9999	more than six (>6) / introrse	0.9987 (0.9977-0.9997)
	Fabidae	more than six (>6) / introrse	0.9963	more than six (>6) / introrse	0.9734 (0.9644-0.9932)
201_C. Number of perianth parts (binary) (D2c) / 312_A. Anther attachment (binary) (D2d)
	Angiospermae	more than six (>6) / basifixed	1	more than six (>6) / basifixed	0.9928 (0.9853-0.9997)		Summary of ML model comparisons									Summary of rjMCMC results
	Mesangiospermae	more than six (>6) / basifixed	1	more than six (>6) / basifixed	0.9912 (0.9772-1.0000)
	Magnoliidae	more than six (>6) / basifixed	0.9998	more than six (>6) / basifixed	0.9615 (0.9243-0.9980)		Model	Type	LogL	Npar	AIC	AICc	DeltaAICc	w		Model_str	Model	NrSamples	PostProb
	Monocotyledoneae	one to six (1-6) / basifixed	0.8005	one to six (1-6) / basifixed	0.9697 (0.9452-0.9866)		ARDnodual	D	-507.23	8	1030.46	1030.64	2.73	0.2		0 Z 0 0 0 0 0 1		67402	0.75
	Eudicotyledoneae	more than six (>6) / basifixed	0.9214	more than six (>6) / dorsifixed	0.7548 (0.0267-0.9654)		ARDnodualeq**	D	-505.86	8	1027.73	1027.91	0	0.79		0 Z 0 0 0 0 0 0		8276	0.09
	Commelinidae	one to six (1-6) / basifixed	1	one to six (1-6) / basifixed	0.9793 (0.9559-0.9977)		SYMnodual	D	-523.52	4	1055.05	1055.1	27.19	0		0 Z 0 1 1 0 1 0		5453	0.06
	Pentapetalae	more than six (>6) / dorsifixed	0.9839	more than six (>6) / dorsifixed	0.9306 (0.556-1.000)		SYMnodualeq	D	-522.35	4	1052.69	1052.74	24.83	0		0 Z 0 1 1 1 1 0		2763	0.03
	Superasteridae	more than six (>6) / dorsifixed	0.9889	more than six (>6) / dorsifixed	0.8631 (0.1873-1.0000)		ERnodual	I	-539.12	1	1080.25	1080.25	52.34	0		0 Z 1 0 0 0 0 1		1453	0.02
	Asteridae	more than six (>6) / dorsifixed	0.9994	more than six (>6) / dorsifixed	0.7992 (0.0309-0.9978)		UNCORRnodual	I	-516.29	4	1040.57	1040.62	12.71	0
	Lamiidae	more than six (>6) / dorsifixed	0.9879	more than six (>6) / dorsifixed	0.6317 (0.0309-0.9065)		UNCORRnodualeq	I	-514.93	4	1037.86	1037.91	10	0.01			Npar	Nzero
	Campanulidae	more than six (>6) / dorsifixed	0.9999	more than six (>6) / dorsifixed	0.9911 (0.9632-0.9997)											mean	1.9	1
	Superrosidae	more than six (>6) / dorsifixed	0.9868	more than six (>6) / dorsifixed	0.9507 (0.8312-0.9934)											95% lb	1	1
	Rosidae	more than six (>6) / dorsifixed	0.9932	more than six (>6) / dorsifixed	0.9838 (0.9730-0.9943)											95% ub	2	1
	Malvidae	more than six (>6) / dorsifixed	0.9919	more than six (>6) / dorsifixed	0.8414 (0.5286-0.9658)
	Fabidae	more than six (>6) / dorsifixed	0.9997	more than six (>6) / dorsifixed	0.9726 (0.9067-0.9994)
201_C. Number of perianth parts (binary) (D2c) / 313_B. Anther dehiscence (binary) (D2d)
	Angiospermae	more than six (>6) / longitudinal slit	1	more than six (>6) / longitudinal slit	0.8281 (0-1)		Summary of ML model comparisons									Summary of rjMCMC results
	Mesangiospermae	more than six (>6) / longitudinal slit	1	more than six (>6) / longitudinal slit	0.8133 (0.0000-0.9998)
	Magnoliidae	more than six (>6) / longitudinal slit	0.9801	more than six (>6) / valvate	0.6588 (0.071-1.000)		Model	Type	LogL	Npar	AIC	AICc	DeltaAICc	w		Model_str	Model	NrSamples	PostProb
	Monocotyledoneae	one to six (1-6) / longitudinal slit	0.7998	one to six (1-6) / longitudinal slit	0.9904 (0.9251-0.9995)		ARDnodual	D	-293.92	8	603.85	604.03	5.06	0.05		Z 0 0 0 1 0 1 1		7004	0.08
	Eudicotyledoneae	more than six (>6) / longitudinal slit	1	more than six (>6) / longitudinal slit	0.822 (0-1)		ARDnodualeq	D	-292.54	8	601.08	601.26	2.29	0.19		Z 0 1 1 1 0 1 1		6776	0.08
	Commelinidae	one to six (1-6) / longitudinal slit	1	one to six (1-6) / longitudinal slit	0.9957 (0.9713-1.0000)		SYMnodual	D	-303.54	4	615.08	615.13	16.16	0		Z 0 1 0 1 0 1 1		6693	0.07
	Pentapetalae	more than six (>6) / longitudinal slit	1	more than six (>6) / longitudinal slit	0.84 (0-1)		SYMnodualeq	D	-302.16	4	612.31	612.36	13.39	0		Z 0 0 Z 1 0 1 1		6611	0.07
	Superasteridae	more than six (>6) / longitudinal slit	1	more than six (>6) / longitudinal slit	0.9867 (0.9573-1.0000)		ERnodual	I	-330	1	661.99	662	63.03	0		Z 0 Z Z 1 0 1 1		6008	0.07
	Asteridae	more than six (>6) / longitudinal slit	1	more than six (>6) / longitudinal slit	0.995 (0.9668-1.0000)		UNCORRnodual	I	-296.85	4	601.69	601.74	2.77	0.15
	Lamiidae	more than six (>6) / longitudinal slit	1	more than six (>6) / longitudinal slit	0.9897 (0.9333-1.0000)		UNCORRnodualeq**	I	-295.46	4	598.92	598.97	0	0.61			Npar	Nzero
	Campanulidae	more than six (>6) / longitudinal slit	1	more than six (>6) / longitudinal slit	0.9915 (0.9419-1.0000)											mean	2	1.7
	Superrosidae	more than six (>6) / longitudinal slit	1	more than six (>6) / longitudinal slit	0.8399 (0-1)											95% lb	2	0
	Rosidae	more than six (>6) / longitudinal slit	1	more than six (>6) / longitudinal slit	0.9895 (0.9416-1.0000)											95% ub	2	3
	Malvidae	more than six (>6) / longitudinal slit	1	more than six (>6) / longitudinal slit	0.9896 (0.9237-1.0000)
	Fabidae	more than six (>6) / longitudinal slit	1	more than six (>6) / longitudinal slit	0.9965 (0.9807-1.0000)
201_C. Number of perianth parts (binary) (D2c) / 401_C. Number of structural carpels (binary) (D2c)
	Angiospermae	more than six (>6) / more than five (>5)	1	one to six (1-6) / more than five (>5)	0.6312 (0.0000-0.9999)		Summary of ML model comparisons									Summary of rjMCMC results
	Mesangiospermae	more than six (>6) / more than five (>5)	1	one to six (1-6) / more than five (>5)	0.6105 (0.0000-0.9992)
	Magnoliidae	more than six (>6) / more than five (>5)	1	one to six (1-6) / more than five (>5)	0.5731 (0.0000-0.9998)		Model	Type	LogL	Npar	AIC	AICc	DeltaAICc	w		Model_str	Model	NrSamples	PostProb
	Monocotyledoneae	one to six (1-6) / more than five (>5)	0.6294	one to six (1-6) / one to five (1-5)	0.8336 (0.4671-0.9994)		ARDnodual	D	-346.85	8	709.71	709.89	2.77	0.2		0 0 1 1 2 0 0 1		7587	0.08
	Eudicotyledoneae	more than six (>6) / more than five (>5)	0.9998	one to six (1-6) / more than five (>5)	0.4693 (0.0000-0.9723)		ARDnodualeq**	D	-345.47	8	706.94	707.12	0	0.8		0 0 1 1 2 0 Z 1		7181	0.08
	Commelinidae	one to six (1-6) / one to five (1-5)	0.638	one to six (1-6) / one to five (1-5)	0.8942 (0.4930-0.9999)		SYMnodual	D	-376.91	4	761.81	761.86	54.74	0		0 0 1 1 2 0 2 1		7164	0.08
	Pentapetalae	more than six (>6) / one to five (1-5)	0.9971	more than six (>6) / one to five (1-5)	0.9861 (0.9881-1.0000)		SYMnodualeq	D	-375.57	4	759.14	759.19	52.07	0		0 0 1 1 0 0 0 1		5482	0.06
	Superasteridae	more than six (>6) / one to five (1-5)	0.9992	more than six (>6) / one to five (1-5)	0.9812 (0.9477-1.0000)		ERnodual	I	-388.04	1	778.08	778.09	70.97	0		0 1 2 2 0 1 Z 2		3930	0.04
	Asteridae	more than six (>6) / one to five (1-5)	1	more than six (>6) / one to five (1-5)	0.9886 (0.9701-1.0000)		UNCORRnodual	I	-358.57	4	725.15	725.2	18.07	0
	Lamiidae	more than six (>6) / one to five (1-5)	1	more than six (>6) / one to five (1-5)	0.9778 (0.9375-1.0000)		UNCORRnodualeq	I	-357.19	4	722.38	722.43	15.3	0			Npar	Nzero
	Campanulidae	more than six (>6) / one to five (1-5)	1	more than six (>6) / one to five (1-5)	0.9763 (0.9304-1.0000)											mean	2.7	0.6
	Superrosidae	more than six (>6) / one to five (1-5)	0.9998	more than six (>6) / one to five (1-5)	0.9797 (0.9753-1.0000)											95% lb	2	0
	Rosidae	more than six (>6) / one to five (1-5)	0.9999	more than six (>6) / one to five (1-5)	0.9611 (0.9197-1.0000)											95% ub	4	2
	Malvidae	more than six (>6) / one to five (1-5)	1	more than six (>6) / one to five (1-5)	0.914 (0.7339-1.0000)
	Fabidae	more than six (>6) / one to five (1-5)	1	more than six (>6) / one to five (1-5)	0.9464 (0.6775-1.0000)
201_C. Number of perianth parts (binary) (D2c) / 400_A. Gynoecium phyllotaxy (D2d)
	Angiospermae	more than six (>6) / spiral	1	more than six (>6) / spiral	0.9108 (0.0098-1.0000)		Summary of ML model comparisons									Summary of rjMCMC results
	Mesangiospermae	more than six (>6) / spiral	1	more than six (>6) / spiral	0.8943 (0-1)
	Magnoliidae	more than six (>6) / spiral	1	more than six (>6) / spiral	0.9224 (0.1311-1.0000)		Model	Type	LogL	Npar	AIC	AICc	DeltaAICc	w		Model_str	Model	NrSamples	PostProb
	Monocotyledoneae	one to six (1-6) / spiral	0.6584	one to six (1-6) / whorled	0.547 (0.4971-0.9818)		ARDnodual	D	-276.46	8	568.92	569.1	2.77	0.2		0 Z 1 Z 0 Z 0 0		46394	0.52
	Eudicotyledoneae	more than six (>6) / spiral	1	more than six (>6) / spiral	0.9104 (0.0002-1.0000)		ARDnodualeq**	D	-275.07	8	566.15	566.33	0	0.8		0 Z 1 0 0 Z 0 0		29114	0.32
	Commelinidae	one to six (1-6) / whorled	0.649	one to six (1-6) / whorled	0.5468 (0.4977-0.9868)		SYMnodual	D	-303.63	4	615.27	615.32	48.99	0		0 0 1 1 0 Z 0 0		3323	0.04
	Pentapetalae	more than six (>6) / whorled	0.9937	more than six (>6) / whorled	0.9621 (0.9987-1.0000)		SYMnodualeq	D	-302.28	4	612.57	612.62	46.29	0		Z Z 0 0 1 Z 1 0		2268	0.03
	Superasteridae	more than six (>6) / whorled	0.998	more than six (>6) / whorled	0.9958 (0.9961-1.0000)		ERnodual	I	-323.83	1	649.66	649.66	83.33	0		0 0 1 Z 0 Z 0 0		2026	0.02
	Asteridae	more than six (>6) / whorled	1	more than six (>6) / whorled	0.9993 (0.9984-1.0000)		UNCORRnodual	I	-287.68	4	583.37	583.42	17.08	0
	Lamiidae	more than six (>6) / whorled	1	more than six (>6) / whorled	0.996 (0.9907-1.0000)		UNCORRnodualeq	I	-286.3	4	580.59	580.64	14.31	0			Npar	Nzero
	Campanulidae	more than six (>6) / whorled	1	more than six (>6) / whorled	0.9889 (0.9773-0.9999)											mean	2	2.5
	Superrosidae	more than six (>6) / whorled	0.9971	more than six (>6) / whorled	0.9617 (0.997-1.000)											95% lb	2	1
	Rosidae	more than six (>6) / whorled	0.9972	more than six (>6) / whorled	0.954 (0.9650-0.9999)											95% ub	2	3
	Malvidae	more than six (>6) / whorled	1	more than six (>6) / whorled	0.9965 (0.9938-0.9999)
	Fabidae	more than six (>6) / whorled	1	more than six (>6) / whorled	0.9958 (0.9838-0.9999)
201_C. Number of perianth parts (binary) (D2c) / 403_A. Fusion of ovaries (binary) (D2c)
	Angiospermae	more than six (>6) / free (<5%)	1	more than six (>6) / free (<5%)	0.6322 (0.1309-1.0000)		Summary of ML model comparisons									Summary of rjMCMC results
	Mesangiospermae	more than six (>6) / free (<5%)	1	more than six (>6) / free (<5%)	0.5523 (0.0381-1.0000)
	Magnoliidae	more than six (>6) / free (<5%)	1	more than six (>6) / free (<5%)	0.8007 (0.4949-1.0000)		Model	Type	LogL	Npar	AIC	AICc	DeltaAICc	w		Model_str	Model	NrSamples	PostProb
	Monocotyledoneae	one to six (1-6) / free (<5%)	0.7281	one to six (1-6) / free (<5%)	0.5875 (0.0299-0.9955)		ARDnodual	D	-333.24	8	682.48	682.66	2.77	0.2		0 0 1 1 0 0 1 Z		23346	0.26
	Eudicotyledoneae	more than six (>6) / free (<5%)	0.9999	more than six (>6) / free (<5%)	0.8316 (0.5995-1.0000)		ARDnodualeq**	D	-331.85	8	679.71	679.89	0	0.8		0 Z Z 1 0 0 1 Z		22771	0.25
	Commelinidae	one to six (1-6) / fused (>5%)	0.9717	one to six (1-6) / fused (>5%)	0.9611 (0.7669-0.9999)		SYMnodual	D	-351.98	4	711.95	712	32.11	0		0 0 Z Z 0 0 1 Z		15828	0.18
	Pentapetalae	more than six (>6) / fused (>5%)	0.9874	more than six (>6) / free (<5%)	0.9239 (0.0003-1.0000)		SYMnodualeq	D	-351.03	4	710.05	710.1	30.21	0		0 Z 1 1 0 0 1 Z		4374	0.05
	Superasteridae	more than six (>6) / fused (>5%)	0.9883	more than six (>6) / free (<5%)	0.8678 (0.0213-1.0000)		ERnodual	I	-366.96	1	735.92	735.92	56.03	0		0 Z Z 1 2 2 1 Z		4066	0.05
	Asteridae	more than six (>6) / fused (>5%)	1	more than six (>6) / fused (>5%)	0.9924 (0.981-1.000)		UNCORRnodual	I	-342.44	4	692.88	692.93	13.04	0
	Lamiidae	more than six (>6) / fused (>5%)	1	more than six (>6) / fused (>5%)	0.9869 (0.9701-1.0000)		UNCORRnodualeq	I	-341.05	4	690.11	690.16	10.27	0			Npar	Nzero
	Campanulidae	more than six (>6) / fused (>5%)	1	more than six (>6) / fused (>5%)	0.9848 (0.9651-0.9999)											mean	2.1	2.1
	Superrosidae	more than six (>6) / fused (>5%)	0.9995	more than six (>6) / free (<5%)	0.9219 (0.001-1.000)											95% lb	2	1
	Rosidae	more than six (>6) / fused (>5%)	0.9998	more than six (>6) / free (<5%)	0.9142 (0.0056-1.0000)											95% ub	3	3
	Malvidae	more than six (>6) / fused (>5%)	1	more than six (>6) / fused (>5%)	0.9842 (0.9659-1.0000)
	Fabidae	more than six (>6) / fused (>5%)	0.9969	more than six (>6) / free (<5%)	0.8799 (0.237-1.000)
201_C. Number of perianth parts (binary) (D2c) / 411_B. Number of ovules per functional carpel (binary) (D2c)
	Angiospermae	more than six (>6) / three or more (>2)	1	more than six (>6) / three or more (>2)	0.8687 (0.0012-1.0000)		Summary of ML model comparisons									Summary of rjMCMC results
	Mesangiospermae	more than six (>6) / three or more (>2)	1	more than six (>6) / three or more (>2)	0.871 (0.0002-1.0000)
	Magnoliidae	more than six (>6) / three or more (>2)	0.9994	more than six (>6) / three or more (>2)	0.7915 (0.0881-1.0000)		Model	Type	LogL	Npar	AIC	AICc	DeltaAICc	w		Model_str	Model	NrSamples	PostProb
	Monocotyledoneae	one to six (1-6) / three or more (>2)	0.8554	one to six (1-6) / three or more (>2)	0.9778 (0.8167-0.9995)		ARDnodual	D	-469.65	8	955.29	955.48	2.77	0.13		Z 0 1 Z 0 0 0 1		42639	0.47
	Eudicotyledoneae	more than six (>6) / three or more (>2)	1	more than six (>6) / three or more (>2)	0.8672 (0.0008-1.0000)		ARDnodualeq**	D	-468.26	8	952.53	952.71	0	0.54		0 0 1 Z 0 0 0 1		18155	0.2
	Commelinidae	one to six (1-6) / three or more (>2)	0.985	one to six (1-6) / three or more (>2)	0.7046 (0.0186-0.9999)		SYMnodual	D	-486.71	4	981.42	981.47	28.76	0		Z 0 1 Z 0 Z 0 1		11150	0.12
	Pentapetalae	more than six (>6) / three or more (>2)	1	more than six (>6) / three or more (>2)	0.8719 (0.0005-1.0000)		SYMnodualeq	D	-485.69	4	979.37	979.42	26.71	0		0 0 0 Z 0 0 0 0		6559	0.07
	Superasteridae	more than six (>6) / three or more (>2)	1	more than six (>6) / three or more (>2)	0.8588 (0.0106-1.0000)		ERnodual	I	-496.53	1	995.05	995.06	42.35	0		0 0 1 Z 1 1 0 1		4295	0.05
	Asteridae	more than six (>6) / three or more (>2)	0.9994	more than six (>6) / three or more (>2)	0.8612 (0.0099-1.0000)		UNCORRnodual	I	-474.43	4	956.86	956.91	4.2	0.07
	Lamiidae	more than six (>6) / three or more (>2)	0.9999	more than six (>6) / three or more (>2)	0.9709 (0.775-1.000)		UNCORRnodualeq	I	-473.04	4	954.09	954.14	1.43	0.26			Npar	Nzero
	Campanulidae	more than six (>6) / three or more (>2)	0.9978	more than six (>6) / three or more (>2)	0.6031 (0.0075-1.0000)											mean	1.9	1.8
	Superrosidae	more than six (>6) / three or more (>2)	1	more than six (>6) / three or more (>2)	0.8756 (0.026-1.000)											95% lb	1	1
	Rosidae	more than six (>6) / three or more (>2)	1	more than six (>6) / three or more (>2)	0.8648 (0.0031-1.0000)											95% ub	2	3
	Malvidae	more than six (>6) / three or more (>2)	0.9994	more than six (>6) / three or more (>2)	0.8489 (0.2193-1.0000)
	Fabidae	more than six (>6) / three or more (>2)	0.9999	more than six (>6) / three or more (>2)	0.8156 (0.001-1.000)
230_A. Perianth phyllotaxy (binary) (D2d) / 231_B. Number of perianth whorls (binary) (D2c)
WARNING: 2 absent states detected (3, 4 = 'spiral / one or two (1-2)', 'spiral / more than two (>2)')	Angiospermae	whorled / more than two (>2)	1	whorled / more than two (>2)	0.9891 (0.9417-1.0000)		Summary of ML model comparisons									Summary of rjMCMC results
	Mesangiospermae	whorled / more than two (>2)	1	whorled / more than two (>2)	0.9963 (0.9862-1.0000)
	Magnoliidae	whorled / more than two (>2)	1	whorled / more than two (>2)	0.9956 (0.9804-1.0000)		Model	Type	LogL	Npar	AIC	AICc	DeltaAICc	w		Model_str	Model	NrSamples	PostProb
	Monocotyledoneae	whorled / one or two (1-2)	0.709	whorled / one or two (1-2)	0.9927 (0.9830-0.9986)		ARDnodual	D	-117.15	8	250.31	250.49	0.52	0.4		0 0 1 1 1 1 Z Z		1886	0.02
	Eudicotyledoneae	whorled / more than two (>2)	0.9993	whorled / more than two (>2)	0.963 (0.8812-0.9999)		ARDnodualeq**	D	-116.89	8	249.79	249.97	0	0.52		0 0 1 1 1 1 Z 1		1877	0.02
	Commelinidae	whorled / one or two (1-2)	0.9975	whorled / one or two (1-2)	0.9956 (0.9887-0.9997)		SYMnodual	D	-146.58	4	301.16	301.21	51.23	0		0 0 1 1 Z Z 0 0		1794	0.02
	Pentapetalae	whorled / one or two (1-2)	0.9976	whorled / one or two (1-2)	0.9997 (0.9984-1.0000)		SYMnodualeq	D	-146.12	4	300.23	300.28	50.31	0		0 0 1 1 Z Z 0 1		1757	0.02
	Superasteridae	whorled / one or two (1-2)	0.9978	whorled / one or two (1-2)	0.9935 (0.9773-1.0000)		ERnodual	I	-152	1	306.01	306.01	56.04	0		0 0 1 1 0 0 0 0		1728	0.02
	Asteridae	whorled / one or two (1-2)	0.9976	whorled / one or two (1-2)	0.9987 (0.9966-0.9999)		UNCORRnodual	I	-124.36	4	256.73	256.78	6.81	0.02
	Lamiidae	whorled / one or two (1-2)	0.9975	whorled / one or two (1-2)	0.992 (0.9794-0.9996)		UNCORRnodualeq	I	-122.98	4	253.96	254.01	4.03	0.07			Npar	Nzero
	Campanulidae	whorled / one or two (1-2)	0.9975	whorled / one or two (1-2)	0.9947 (0.9858-0.9998)											mean	2	1.4
	Superrosidae	whorled / one or two (1-2)	0.9979	whorled / one or two (1-2)	0.999 (0.9972-1.0000)											95% lb	2	0
	Rosidae	whorled / one or two (1-2)	0.9978	whorled / one or two (1-2)	0.9936 (0.9853-0.9987)											95% ub	2	3
	Malvidae	whorled / one or two (1-2)	0.9975	whorled / one or two (1-2)	0.995 (0.9864-0.9998)
	Fabidae	whorled / one or two (1-2)	0.9978	whorled / one or two (1-2)	0.9993 (0.9972-1.0000)
230_A. Perianth phyllotaxy (binary) (D2d) / 232_C. Perianth merism (binary) (D2c)
WARNING: 1 absent state detected (3 = 'spiral / trimerous')	Angiospermae	whorled / trimerous	1	whorled / trimerous	0.7941 (0.0000-0.9994)		Summary of ML model comparisons									Summary of rjMCMC results
	Mesangiospermae	whorled / trimerous	1	whorled / trimerous	0.81 (0-1)
	Magnoliidae	whorled / trimerous	1	whorled / trimerous	0.7947 (0.0000-0.9937)		Model	Type	LogL	Npar	AIC	AICc	DeltaAICc	w		Model_str	Model	NrSamples	PostProb
	Monocotyledoneae	whorled / trimerous	1	whorled / trimerous	0.9955 (0.9753-1.0000)		ARDnodual	D	-144.29	8	304.59	304.77	280.39	0		0 0 0 0 Z Z 0 0		8842	0.1
	Eudicotyledoneae	whorled / trimerous	0.9906	whorled / tetramerous or pentamerous	0.7619 (0.000-0.967)		ARDnodualeq***	D	-4.1	8	24.2	24.39	0	1		0 0 0 0 0 0 Z Z		7449	0.08
	Commelinidae	whorled / trimerous	1	whorled / trimerous	0.9969 (0.9815-1.0000)		SYMnodual	D	-156.71	4	321.42	321.47	297.08	0		0 0 0 0 0 0 0 Z		6967	0.08
	Pentapetalae	whorled / tetramerous or pentamerous	0.9992	whorled / tetramerous or pentamerous	0.9995 (0.9977-1.0000)		SYMnodualeq	D	-155.37	4	318.75	318.8	294.41	0		0 0 0 0 0 0 0 0		6947	0.08
	Superasteridae	whorled / tetramerous or pentamerous	0.9999	whorled / tetramerous or pentamerous	0.9947 (0.9644-1.0000)		ERnodual	I	-160.44	1	322.87	322.88	298.49	0		0 0 0 0 0 Z 0 0		6675	0.07
	Asteridae	whorled / tetramerous or pentamerous	1	whorled / tetramerous or pentamerous	0.9989 (0.9932-1.0000)		UNCORRnodual	I	-150.42	4	308.85	308.9	284.51	0
	Lamiidae	whorled / tetramerous or pentamerous	1	whorled / tetramerous or pentamerous	0.9955 (0.9708-1.0000)		UNCORRnodualeq	I	-156.78	4	321.56	321.61	297.22	0			Npar	Nzero
	Campanulidae	whorled / tetramerous or pentamerous	1	whorled / tetramerous or pentamerous	0.9956 (0.9711-1.0000)											mean	1.2	1.6
	Superrosidae	whorled / tetramerous or pentamerous	1	whorled / tetramerous or pentamerous	0.9986 (0.9919-1.0000)											95% lb	1	0
	Rosidae	whorled / tetramerous or pentamerous	1	whorled / tetramerous or pentamerous	0.997 (0.9814-1.0000)											95% ub	2	3
	Malvidae	whorled / tetramerous or pentamerous	1	whorled / tetramerous or pentamerous	0.996 (0.9733-1.0000)
	Fabidae	whorled / tetramerous or pentamerous	1	whorled / tetramerous or pentamerous	0.9995 (0.9967-1.0000)
230_A. Perianth phyllotaxy (binary) (D2d) / 234_A. Perianth differentiation (binary) (D2d)
	Angiospermae	spiral / undifferentiated	1	whorled / undifferentiated	0.6154 (0.0002-1.0000)		Summary of ML model comparisons									Summary of rjMCMC results
	Mesangiospermae	spiral / undifferentiated	1	whorled / undifferentiated	0.7859 (0.0218-1.0000)
	Magnoliidae	spiral / undifferentiated	0.9993	whorled / undifferentiated	0.6629 (0.0341-0.9999)		Model	Type	LogL	Npar	AIC	AICc	DeltaAICc	w		Model_str	Model	NrSamples	PostProb
	Monocotyledoneae	spiral / undifferentiated	0.5078	whorled / undifferentiated	0.9806 (0.9237-0.9999)		ARDnodual	D	-270.39	8	556.78	556.97	2.77	0.19		0 1 1 Z 0 1 1 1		9486	0.11
	Eudicotyledoneae	spiral / undifferentiated	0.9967	whorled / undifferentiated	0.7294 (0.034-1.000)		ARDnodualeq**	D	-269.01	8	554.01	554.2	0	0.76		0 1 1 Z 0 1 Z 1		6633	0.07
	Commelinidae	whorled / undifferentiated	0.9998	whorled / undifferentiated	0.9873 (0.9723-0.9999)		SYMnodual	D	-282.4	4	572.81	572.86	18.66	0		0 1 1 Z 0 1 1 Z		5744	0.06
	Pentapetalae	spiral / differentiated	0.9835	whorled / undifferentiated	0.5075 (0.0003-0.9999)		SYMnodualeq	D	-281.09	4	570.17	570.22	16.03	0		0 1 1 Z 0 1 Z Z		5146	0.06
	Superasteridae	spiral / differentiated	0.9755	whorled / undifferentiated	0.5562 (0.0000-0.9855)		ERnodual	I	-321.36	1	644.72	644.72	90.53	0		0 1 1 Z 1 0 1 1		4018	0.04
	Asteridae	spiral / differentiated	0.7614	whorled / differentiated	0.9978 (0.9938-0.9999)		UNCORRnodual	I	-275.83	4	559.65	559.71	5.51	0.05
	Lamiidae	whorled / differentiated	0.8753	whorled / differentiated	0.9866 (0.9649-0.9993)		UNCORRnodualeq	I	-282.18	4	572.36	572.41	18.22	0			Npar	Nzero
	Campanulidae	whorled / differentiated	0.7224	whorled / differentiated	0.9917 (0.9778-0.9997)											mean	2	1.8
	Superrosidae	spiral / differentiated	0.986	whorled / differentiated	0.5204 (0.0000-0.9969)											95% lb	2	1
	Rosidae	spiral / differentiated	0.767	whorled / differentiated	0.6629 (0.0068-0.9982)											95% ub	2	3
	Malvidae	whorled / differentiated	0.9117	whorled / differentiated	0.9019 (0.7220-0.9978)
	Fabidae	whorled / differentiated	0.9059	whorled / undifferentiated	0.861 (0.4730-0.9998)
230_A. Perianth phyllotaxy (binary) (D2d) / 204_A. Fusion of perianth (D2c)
WARNING: 1 absent state detected (4 = 'spiral / fused (>5%)')	Angiospermae	whorled / free (<5%)	1	spiral / free (<5%)	0.7568 (0-1)		Summary of ML model comparisons									Summary of rjMCMC results
	Mesangiospermae	whorled / free (<5%)	0.996	spiral / free (<5%)	0.6457 (0-1)
	Magnoliidae	whorled / free (<5%)	0.9948	spiral / free (<5%)	0.6869 (0.0000-0.9957)		Model	Type	LogL	Npar	AIC	AICc	DeltaAICc	w		Model_str	Model	NrSamples	PostProb
	Monocotyledoneae	whorled / free (<5%)	0.9611	whorled / free (<5%)	0.9145 (0.806-1.000)		ARDnodual	D	-121.88	8	259.75	259.93	2.35	0.24		0 Z 0 0 0 Z 1 0		26859	0.3
	Eudicotyledoneae	whorled / free (<5%)	0.9832	spiral / free (<5%)	0.6906 (0-1)		ARDnodualeq**	D	-120.7	8	257.4	257.58	0	0.76		0 Z 0 0 0 0 1 0		5826	0.06
	Commelinidae	whorled / fused (>5%)	0.6769	whorled / free (<5%)	0.7781 (0.6132-1.0000)		SYMnodual	D	-292.4	4	592.8	592.85	335.26	0		0 1 0 Z 0 Z 0 0		4299	0.05
	Pentapetalae	whorled / fused (>5%)	0.8986	whorled / free (<5%)	0.5754 (0.0000-0.9996)		SYMnodualeq	D	-291.37	4	590.75	590.8	333.21	0		0 1 0 Z 0 Z 1 0		2426	0.03
	Superasteridae	whorled / fused (>5%)	0.8995	whorled / fused (>5%)	0.4342 (0.0000-0.8373)		ERnodual	I	-351.55	1	705.1	705.11	447.52	0		0 1 0 Z 0 Z 0 1		2392	0.03
	Asteridae	whorled / fused (>5%)	0.9006	whorled / fused (>5%)	0.6429 (0.0000-0.9506)		UNCORRnodual	I	-294.98	4	597.96	598.02	340.43	0
	Lamiidae	whorled / fused (>5%)	0.9005	whorled / fused (>5%)	0.7165 (0.4722-0.9910)		UNCORRnodualeq	I	-301.34	4	610.67	610.73	353.14	0			Npar	Nzero
	Campanulidae	whorled / fused (>5%)	0.9023	whorled / fused (>5%)	0.669 (0.0000-0.9859)											mean	2.1	2.1
	Superrosidae	whorled / fused (>5%)	0.9012	whorled / free (<5%)	0.8384 (0.0000-0.9991)											95% lb	2	0
	Rosidae	whorled / fused (>5%)	0.9017	whorled / free (<5%)	0.9051 (0.8554-0.9984)											95% ub	3	3
	Malvidae	whorled / fused (>5%)	0.851	whorled / free (<5%)	0.8274 (0.6525-1.0000)
	Fabidae	whorled / fused (>5%)	0.9023	whorled / free (<5%)	0.9061 (0.8176-1.0000)
230_A. Perianth phyllotaxy (binary) (D2d) / 207_A. Symmetry of perianth (binary) (D2d)
	Angiospermae	spiral / actinomorphic	0.9999	spiral / zygomorphic	0.543 (0-1)		Summary of ML model comparisons									Summary of rjMCMC results
	Mesangiospermae	spiral / actinomorphic	0.9998	spiral / zygomorphic	0.5183 (0-1)
	Magnoliidae	spiral / actinomorphic	0.9994	spiral / actinomorphic	0.5453 (0.0000-0.9919)		Model	Type	LogL	Npar	AIC	AICc	DeltaAICc	w		Model_str	Model	NrSamples	PostProb
	Monocotyledoneae	spiral / actinomorphic	0.5159	whorled / actinomorphic	0.5903 (0.0000-0.9455)		ARDnodual***	D	116.55	8	-217.1	-216.91	0	1		0 Z 0 Z 1 Z 0 1		13738	0.15
	Eudicotyledoneae	spiral / actinomorphic	0.9957	spiral / zygomorphic	0.5274 (0-1)		ARDnodualeq	D	-277.88	8	571.75	571.94	788.85	0		0 0 1 Z 1 Z 1 1		8014	0.09
	Commelinidae	whorled / actinomorphic	0.9991	whorled / zygomorphic	0.5166 (0.0054-0.9581)		SYMnodual	D	-299.39	4	606.77	606.83	823.74	0		0 Z 0 Z 1 Z Z 1		6528	0.07
	Pentapetalae	whorled / actinomorphic	0.9478	whorled / actinomorphic	0.4504 (0.0000-0.9999)		SYMnodualeq	D	-298.06	4	604.12	604.17	821.09	0		Z 0 1 Z 1 Z 1 1		5436	0.06
	Superasteridae	whorled / actinomorphic	0.9535	whorled / actinomorphic	0.4508 (0.0000-0.9984)		ERnodual	I	-334.39	1	670.78	670.79	887.7	0		0 0 1 Z 1 0 1 1		5328	0.06
	Asteridae	whorled / actinomorphic	0.9981	whorled / actinomorphic	0.4576 (0.0000-0.9987)		UNCORRnodual	I	-1000000	4	2000008	2.00001e+06	2.00022e+06	0
	Lamiidae	whorled / actinomorphic	0.9997	whorled / actinomorphic	0.5737 (0.0000-0.9578)		UNCORRnodualeq	I	-1000000	4	2000008	2.00001e+06	2.00022e+06	0			Npar	Nzero
	Campanulidae	whorled / actinomorphic	0.9999	whorled / actinomorphic	0.6392 (0.0000-0.9938)											mean	2.4	1.9
	Superrosidae	whorled / actinomorphic	0.969	whorled / actinomorphic	0.4503 (0.000-0.999)											95% lb	2	0
	Rosidae	whorled / actinomorphic	0.9799	whorled / actinomorphic	0.6585 (0.0000-0.9902)											95% ub	3	4
	Malvidae	whorled / actinomorphic	0.9999	whorled / actinomorphic	0.587 (0.0000-0.9821)
	Fabidae	whorled / actinomorphic	1	whorled / actinomorphic	0.658 (0.0000-0.9937)
230_A. Perianth phyllotaxy (binary) (D2d) / 301_C. Number of fertile stamens (binary) (D2c)
	Angiospermae	spiral / more than six (>6)	0.9999	whorled / more than six (>6)	0.5466 (0-1)		Summary of ML model comparisons									Summary of rjMCMC results
	Mesangiospermae	spiral / more than six (>6)	1	whorled / more than six (>6)	0.7258 (0.0000-0.9994)
	Magnoliidae	spiral / more than six (>6)	0.9997	whorled / more than six (>6)	0.582 (0.011-1.000)		Model	Type	LogL	Npar	AIC	AICc	DeltaAICc	w		Model_str	Model	NrSamples	PostProb
	Monocotyledoneae	spiral / more than six (>6)	0.2944	whorled / one to six (1-6)	0.9663 (0.9186-0.9941)		ARDnodual	D	-356.05	8	728.09	728.28	3.77	0.09		0 Z 1 0 1 1 1 Z		6948	0.08
	Eudicotyledoneae	spiral / more than six (>6)	0.9994	whorled / more than six (>6)	0.6553 (0-1)		ARDnodualeq	D	-354.74	8	725.47	725.66	1.14	0.33		0 Z 1 0 1 1 1 0		5507	0.06
	Commelinidae	whorled / one to six (1-6)	0.9998	whorled / one to six (1-6)	0.9802 (0.9556-0.9981)		SYMnodual	D	-394.12	4	796.24	796.29	71.78	0		0 Z 1 0 2 2 2 Z		4400	0.05
	Pentapetalae	whorled / more than six (>6)	0.9811	whorled / more than six (>6)	0.9992 (0.9964-1.0000)		SYMnodualeq	D	-393.23	4	794.47	794.52	70.01	0		0 Z 1 0 1 1 1 1		4065	0.05
	Superasteridae	whorled / more than six (>6)	0.984	whorled / more than six (>6)	0.99 (0.9452-1.0000)		ERnodual	I	-441.51	1	885.02	885.02	160.51	0		0 Z 1 0 2 2 2 0		3802	0.04
	Asteridae	whorled / more than six (>6)	0.9996	whorled / more than six (>6)	0.9917 (0.9776-0.9998)		UNCORRnodual**	I	-358.23	4	724.46	724.51	0	0.58
	Lamiidae	whorled / one to six (1-6)	0.9987	whorled / one to six (1-6)	0.9812 (0.9553-0.9981)		UNCORRnodualeq	I	-364.58	4	737.17	737.22	12.71	0			Npar	Nzero
	Campanulidae	whorled / one to six (1-6)	0.9926	whorled / one to six (1-6)	0.9882 (0.9710-0.9993)											mean	2.1	1.7
	Superrosidae	whorled / more than six (>6)	0.9926	whorled / more than six (>6)	0.9983 (0.9918-1.0000)											95% lb	2	1
	Rosidae	whorled / more than six (>6)	0.9954	whorled / more than six (>6)	0.993 (0.9831-0.9984)											95% ub	3	3
	Malvidae	whorled / more than six (>6)	1	whorled / more than six (>6)	0.9927 (0.9652-1.0000)
	Fabidae	whorled / more than six (>6)	1	whorled / more than six (>6)	0.9992 (0.9964-1.0000)
230_A. Perianth phyllotaxy (binary) (D2d) / 330_A. Androecium structural phyllotaxy (binary) (D2d)
	Angiospermae	whorled / whorled	0.9869	whorled / spiral	0.645 (0.0000-0.9995)		Summary of ML model comparisons									Summary of rjMCMC results
	Mesangiospermae	whorled / whorled	1	whorled / whorled	0.4362 (0.0000-0.9249)
	Magnoliidae	whorled / whorled	1	whorled / spiral	0.6784 (0.0000-0.9954)		Model	Type	LogL	Npar	AIC	AICc	DeltaAICc	w		Model_str	Model	NrSamples	PostProb
	Monocotyledoneae	whorled / whorled	1	whorled / whorled	0.8462 (0.4844-0.9937)		ARDnodual	D	-98.07	8	212.14	212.32	325.36	0		0 Z 1 0 0 0 Z 0		9769	0.11
	Eudicotyledoneae	whorled / whorled	1	whorled / whorled	0.5415 (0.0000-0.9869)		ARDnodualeq	D	-96.37	8	208.74	208.93	321.97	0		Z 0 0 0 1 0 0 Z		5644	0.06
	Commelinidae	whorled / whorled	1	whorled / whorled	0.8472 (0.4877-0.9954)		SYMnodual***	D	60.55	4	-113.09	-113.04	0	1		0 0 1 1 Z 1 0 0		4556	0.05
	Pentapetalae	whorled / whorled	1	whorled / whorled	0.873 (0.5007-1.0000)		SYMnodualeq	D	-3.46	4	14.91	14.96	128	0		0 0 1 1 Z 1 Z Z		4475	0.05
	Superasteridae	whorled / whorled	1	whorled / whorled	0.8416 (0.4663-0.9999)		ERnodual	I	-138.13	1	278.26	278.27	391.31	0		0 0 1 1 Z 1 0 Z		4436	0.05
	Asteridae	whorled / whorled	1	whorled / whorled	0.8666 (0.4992-0.9993)		UNCORRnodual	I	-125.25	4	258.51	258.56	371.6	0
	Lamiidae	whorled / whorled	1	whorled / whorled	0.8473 (0.4864-0.9964)		UNCORRnodualeq	I	-136.54	4	281.07	281.12	394.16	0			Npar	Nzero
	Campanulidae	whorled / whorled	1	whorled / whorled	0.8434 (0.4857-0.9963)											mean	2	1.4
	Superrosidae	whorled / whorled	1	whorled / whorled	0.8659 (0.4971-0.9995)											95% lb	2	0
	Rosidae	whorled / whorled	1	whorled / whorled	0.8554 (0.4920-0.9945)											95% ub	2	3
	Malvidae	whorled / whorled	1	whorled / whorled	0.8445 (0.4867-0.9968)
	Fabidae	whorled / whorled	1	whorled / whorled	0.8718 (0.5016-0.9998)
230_A. Perianth phyllotaxy (binary) (D2d) / 331_B. Number of androecium structural whorls (binary) (D2c)
	Angiospermae	whorled / more than 2 (>2)	1	whorled / more than 2 (>2)	0.4422 (0-1)		Summary of ML model comparisons									Summary of rjMCMC results
	Mesangiospermae	whorled / more than 2 (>2)	1	whorled / more than 2 (>2)	0.4213 (0.0000-0.9976)
	Magnoliidae	whorled / more than 2 (>2)	0.9999	whorled / more than 2 (>2)	0.4536 (0.0000-0.9967)		Model	Type	LogL	Npar	AIC	AICc	DeltaAICc	w		Model_str	Model	NrSamples	PostProb
	Monocotyledoneae	whorled / more than 2 (>2)	0.5575	whorled / one or two (1-2)	0.7074 (0.0000-0.9934)		ARDnodual	D	-116.51	8	249.03	249.21	2.77	0.2		Z Z 0 Z Z 0 0 0		20069	0.22
	Eudicotyledoneae	whorled / more than 2 (>2)	0.9981	spiral / one or two (1-2)	0.3988 (0.0000-0.9938)		ARDnodualeq**	D	-115.13	8	246.26	246.44	0	0.8		0 Z 1 1 Z 1 1 1		2203	0.02
	Commelinidae	whorled / one or two (1-2)	0.9999	whorled / one or two (1-2)	0.8667 (0.5059-0.9991)		SYMnodual	D	-126.41	4	260.83	260.88	14.44	0		0 0 Z 0 1 1 1 1		2125	0.02
	Pentapetalae	whorled / one or two (1-2)	0.9962	whorled / one or two (1-2)	0.7248 (0.0000-0.9999)		SYMnodualeq	D	-125.14	4	258.27	258.32	11.88	0		0 0 Z Z 1 1 1 1		2114	0.02
	Superasteridae	whorled / one or two (1-2)	0.9975	whorled / one or two (1-2)	0.7135 (0.0000-0.9977)		ERnodual	I	-134.99	1	271.98	271.98	25.54	0		0 Z Z 1 1 1 1 1		2110	0.02
	Asteridae	whorled / one or two (1-2)	1	whorled / one or two (1-2)	0.7294 (0.0000-0.9992)		UNCORRnodual	I	-124.98	4	257.96	258.01	11.57	0
	Lamiidae	whorled / one or two (1-2)	1	whorled / one or two (1-2)	0.9086 (0.6437-0.9994)		UNCORRnodualeq	I	-133.34	4	274.68	274.73	28.29	0			Npar	Nzero
	Campanulidae	whorled / one or two (1-2)	1	whorled / one or two (1-2)	0.9074 (0.6393-0.9996)											mean	1.8	2.2
	Superrosidae	whorled / one or two (1-2)	0.9993	whorled / one or two (1-2)	0.7212 (0.0000-0.9993)											95% lb	1	0
	Rosidae	whorled / one or two (1-2)	0.9996	whorled / one or two (1-2)	0.7152 (0.0000-0.9959)											95% ub	2	4
	Malvidae	whorled / one or two (1-2)	1	whorled / one or two (1-2)	0.7144 (0.0000-0.9972)
	Fabidae	whorled / one or two (1-2)	1	whorled / one or two (1-2)	0.7243 (0.0000-0.9997)
230_A. Perianth phyllotaxy (binary) (D2d) / 332_C. Androecium structural merism (binary) (D2c)
WARNING: 1 absent state detected (3 = 'spiral / trimerous')	Angiospermae	spiral / trimerous	0.7842	spiral / trimerous	0.9473 (0.8792-1.0000)		Summary of ML model comparisons									Summary of rjMCMC results
	Mesangiospermae	spiral / trimerous	0.826	spiral / trimerous	0.9509 (0.9129-1.0000)
	Magnoliidae	spiral / trimerous	0.6635	spiral / trimerous	0.9292 (0.8268-1.0000)		Model	Type	LogL	Npar	AIC	AICc	DeltaAICc	w		Model_str	Model	NrSamples	PostProb
	Monocotyledoneae	whorled / trimerous	0.6883	whorled / trimerous	0.9798 (0.9632-0.9950)		ARDnodual***	D	-125.98	8	267.96	268.14	0	0.98		0 Z 0 0 1 1 1 1		31587	0.35
	Eudicotyledoneae	spiral / tetramerous or pentamerous	0.8647	spiral / tetramerous or pentamerous	0.5388 (0.0000-0.9604)		ARDnodualeq	D	-134.36	8	284.72	284.91	16.76	0		0 Z 0 0 1 1 1 0		20250	0.22
	Commelinidae	whorled / trimerous	1	whorled / trimerous	0.981 (0.9604-0.9975)		SYMnodual	D	-136.64	4	281.27	281.32	13.18	0		0 Z 0 0 1 1 1 Z		19748	0.22
	Pentapetalae	whorled / tetramerous or pentamerous	0.9988	whorled / tetramerous or pentamerous	0.9968 (0.9919-1.0000)		SYMnodualeq	D	-135.29	4	278.58	278.63	10.49	0.01		0 0 0 0 1 1 1 1		5357	0.06
	Superasteridae	whorled / tetramerous or pentamerous	0.9996	whorled / tetramerous or pentamerous	0.9677 (0.9128-1.0000)		ERnodual	I	-143.42	1	288.84	288.85	20.71	0		0 0 0 0 1 1 1 Z		3650	0.04
	Asteridae	whorled / tetramerous or pentamerous	1	whorled / tetramerous or pentamerous	0.9935 (0.9861-1.0000)		UNCORRnodual	I	-134.57	4	277.15	277.2	9.06	0.01
	Lamiidae	whorled / tetramerous or pentamerous	1	whorled / tetramerous or pentamerous	0.975 (0.9426-1.0000)		UNCORRnodualeq	I	-140.93	4	289.86	289.91	21.77	0			Npar	Nzero
	Campanulidae	whorled / tetramerous or pentamerous	1	whorled / tetramerous or pentamerous	0.9781 (0.9503-1.0000)											mean	2	1.1
	Superrosidae	whorled / tetramerous or pentamerous	0.9999	whorled / tetramerous or pentamerous	0.9908 (0.9745-1.0000)											95% lb	2	0
	Rosidae	whorled / tetramerous or pentamerous	1	whorled / tetramerous or pentamerous	0.9833 (0.9691-1.0000)											95% ub	2	2
	Malvidae	whorled / tetramerous or pentamerous	1	whorled / tetramerous or pentamerous	0.9745 (0.942-1.000)
	Fabidae	whorled / tetramerous or pentamerous	1	whorled / tetramerous or pentamerous	0.9965 (0.9891-1.0000)
230_A. Perianth phyllotaxy (binary) (D2d) / 305_A. Filament (binary) (D2d)
	Angiospermae	spiral / laminar (wide)	0.9496	spiral / laminar (wide)	0.9442 (0.8664-1.0000)		Summary of ML model comparisons									Summary of rjMCMC results
	Mesangiospermae	spiral / laminar (wide)	0.937	spiral / laminar (wide)	0.982 (0.9774-1.0000)
	Magnoliidae	spiral / laminar (wide)	0.9894	spiral / laminar (wide)	0.8218 (0.4699-1.0000)		Model	Type	LogL	Npar	AIC	AICc	DeltaAICc	w		Model_str	Model	NrSamples	PostProb
	Monocotyledoneae	spiral / typical (narrow)	0.2605	whorled / laminar (wide)	0.7125 (0.4081-0.9809)		ARDnodual	D	-244.71	8	505.42	505.61	13.17	0		0 Z 1 Z 1 1 0 Z		40812	0.45
	Eudicotyledoneae	spiral / typical (narrow)	0.811	spiral / typical (narrow)	0.4727 (0.0068-0.9999)		ARDnodualeq	D	-243.33	8	502.66	502.84	10.41	0.01		0 Z 1 1 0 0 Z 0		16744	0.19
	Commelinidae	whorled / typical (narrow)	0.72	whorled / laminar (wide)	0.7785 (0.5225-0.9759)		SYMnodual	D	-254.83	4	517.66	517.72	25.28	0		0 Z 1 1 0 0 1 0		13492	0.15
	Pentapetalae	whorled / typical (narrow)	0.9808	whorled / laminar (wide)	0.5211 (0.0000-0.9989)		SYMnodualeq	D	-253.53	4	515.05	515.1	22.67	0		0 1 1 1 0 0 Z 0		4138	0.05
	Superasteridae	whorled / typical (narrow)	0.9838	whorled / laminar (wide)	0.5048 (0.0000-0.9937)		ERnodual	I	-279.13	1	560.27	560.27	67.84	0		0 1 1 1 0 0 1 0		3290	0.04
	Asteridae	whorled / typical (narrow)	0.9995	whorled / laminar (wide)	0.5153 (0.0000-0.9934)		UNCORRnodual***	I	-242.19	4	492.38	492.43	0	0.99
	Lamiidae	whorled / typical (narrow)	0.9987	whorled / laminar (wide)	0.6744 (0.3026-0.9891)		UNCORRnodualeq	I	-248.64	4	505.27	505.32	12.89	0			Npar	Nzero
	Campanulidae	whorled / typical (narrow)	0.9954	whorled / laminar (wide)	0.65 (0.3393-0.9505)											mean	2	2.2
	Superrosidae	whorled / typical (narrow)	0.9924	whorled / laminar (wide)	0.5093 (0.0000-0.9889)											95% lb	2	1
	Rosidae	whorled / typical (narrow)	0.9954	whorled / laminar (wide)	0.654 (0.1587-0.9877)											95% ub	2	3
	Malvidae	whorled / typical (narrow)	0.998	whorled / laminar (wide)	0.587 (0.3126-0.9271)
	Fabidae	whorled / typical (narrow)	1	whorled / laminar (wide)	0.7319 (0.2888-0.9985)
230_A. Perianth phyllotaxy (binary) (D2d) / 311_B. Anther orientation (binary) (D2d)
	Angiospermae	whorled / extrorse	1	whorled / extrorse	0.599 (0.1995-0.9944)		Summary of ML model comparisons									Summary of rjMCMC results
	Mesangiospermae	whorled / extrorse	0.9991	whorled / introrse	0.7117 (0.5061-0.8799)
	Magnoliidae	whorled / extrorse	0.9998	whorled / extrorse	0.9877 (0.9968-0.9999)		Model	Type	LogL	Npar	AIC	AICc	DeltaAICc	w		Model_str	Model	NrSamples	PostProb
	Monocotyledoneae	whorled / extrorse	0.7606	whorled / introrse	0.9905 (0.9870-0.9971)		ARDnodual	D	-242.06	8	500.11	500.3	889.77	0		0 Z 0 0 0 0 0 0		26270	0.29
	Eudicotyledoneae	whorled / extrorse	0.976	whorled / introrse	0.7966 (0.7038-0.8996)		ARDnodualeq***	D	202.83	8	-389.66	-389.48	0	1		0 Z 0 0 0 0 Z 0		26216	0.29
	Commelinidae	whorled / introrse	0.9753	whorled / introrse	0.9955 (0.9933-0.9991)		SYMnodual	D	-135.29	4	278.59	278.64	668.12	0		0 Z 0 0 Z 0 0 0		14399	0.16
	Pentapetalae	whorled / introrse	0.9247	whorled / introrse	0.9963 (0.9978-1.0000)		SYMnodualeq	D	-132.81	4	273.62	273.67	663.15	0		0 Z 0 0 Z Z Z 0		10809	0.12
	Superasteridae	whorled / introrse	0.9262	whorled / introrse	0.9792 (0.947-1.000)		ERnodual	I	-280.07	1	562.14	562.15	951.62	0		0 Z 0 0 Z Z 0 0		9213	0.1
	Asteridae	whorled / introrse	0.9703	whorled / introrse	0.9951 (0.9964-0.9995)		UNCORRnodual	I	-241.67	4	491.33	491.38	880.86	0
	Lamiidae	whorled / introrse	0.9938	whorled / introrse	0.9949 (0.9902-0.9997)		UNCORRnodualeq	I	-248.07	4	504.14	504.19	893.66	0			Npar	Nzero
	Campanulidae	whorled / introrse	0.9983	whorled / introrse	0.9967 (0.9939-0.9999)											mean	1	2
	Superrosidae	whorled / introrse	0.9707	whorled / introrse	0.9966 (0.9994-1.0000)											95% lb	1	1
	Rosidae	whorled / introrse	0.9822	whorled / introrse	0.9959 (0.9935-0.9992)											95% ub	1	4
	Malvidae	whorled / introrse	0.9988	whorled / introrse	0.9974 (0.9953-0.9998)
	Fabidae	whorled / introrse	0.9991	whorled / introrse	0.9972 (0.9955-0.9996)
230_A. Perianth phyllotaxy (binary) (D2d) / 312_A. Anther attachment (binary) (D2d)
	Angiospermae	spiral / basifixed	1	spiral / basifixed	0.9832 (0.9991-1.0000)		Summary of ML model comparisons									Summary of rjMCMC results
	Mesangiospermae	spiral / basifixed	0.9993	spiral / basifixed	0.9766 (0.9559-1.0000)
	Magnoliidae	spiral / basifixed	0.9988	spiral / basifixed	0.9517 (0.9282-1.0000)		Model	Type	LogL	Npar	AIC	AICc	DeltaAICc	w		Model_str	Model	NrSamples	PostProb
	Monocotyledoneae	spiral / basifixed	0.5108	whorled / basifixed	0.7739 (0.6613-0.8789)		ARDnodual	D	-335	8	685.99	686.17	3.64	0.08		0 Z 0 0 0 Z 1 0		61964	0.69
	Eudicotyledoneae	spiral / basifixed	0.8694	spiral / basifixed	0.672 (0.2755-1.0000)		ARDnodualeq	D	-333.61	8	683.22	683.4	0.87	0.31		0 Z 0 0 0 0 1 0		16251	0.18
	Commelinidae	whorled / basifixed	0.9806	whorled / basifixed	0.8616 (0.7543-0.9528)		SYMnodual	D	-345.03	4	698.06	698.11	15.57	0		0 Z 0 0 0 0 1 Z		7052	0.08
	Pentapetalae	whorled / dorsifixed	0.9278	whorled / dorsifixed	0.4253 (0.0000-0.4849)		SYMnodualeq	D	-343.72	4	695.43	695.48	12.95	0		0 Z 0 0 0 Z 1 Z		1631	0.02
	Superasteridae	whorled / dorsifixed	0.9369	whorled / dorsifixed	0.3324 (0.2326-0.4829)		ERnodual	I	-414.51	1	831.02	831.03	148.49	0		0 Z 0 1 0 0 0 2		786	0.01
	Asteridae	whorled / dorsifixed	0.9601	whorled / basifixed	0.7976 (0.6529-0.9334)		UNCORRnodual	I	-338.6	4	685.2	685.25	2.72	0.12
	Lamiidae	whorled / dorsifixed	0.7374	whorled / basifixed	0.8284 (0.7183-0.9303)		UNCORRnodualeq*	I	-337.24	4	682.48	682.54	0	0.48			Npar	Nzero
	Campanulidae	whorled / dorsifixed	0.9881	whorled / dorsifixed	0.4867 (0.3528-0.5031)											mean	2	1.8
	Superrosidae	whorled / dorsifixed	0.9433	whorled / dorsifixed	0.4257 (0.0000-0.4938)											95% lb	2	1
	Rosidae	whorled / dorsifixed	0.9699	whorled / dorsifixed	0.5067 (0.4610-0.5144)											95% ub	2	2
	Malvidae	whorled / dorsifixed	0.9817	whorled / dorsifixed	0.3601 (0.3210-0.3885)
	Fabidae	whorled / dorsifixed	0.9999	whorled / dorsifixed	0.4683 (0.4047-0.4967)
230_A. Perianth phyllotaxy (binary) (D2d) / 313_B. Anther dehiscence (binary) (D2d)
	Angiospermae	whorled / valvate	1	spiral / valvate	0.6166 (0.0000-0.9906)		Summary of ML model comparisons									Summary of rjMCMC results
	Mesangiospermae	whorled / valvate	1	spiral / valvate	0.6716 (0.0000-0.9975)
	Magnoliidae	whorled / valvate	0.9999	spiral / valvate	0.4508 (0.0000-0.7026)		Model	Type	LogL	Npar	AIC	AICc	DeltaAICc	w		Model_str	Model	NrSamples	PostProb
	Monocotyledoneae	whorled / longitudinal slit	0.6566	whorled / longitudinal slit	0.7715 (0.5849-0.9951)		ARDnodual	D	-109.07	8	234.15	234.33	1.92	0.28		Z Z Z 0 0 Z 0 0		48887	0.54
	Eudicotyledoneae	whorled / valvate	1	spiral / valvate	0.495 (0.0000-0.9611)		ARDnodualeq**	D	-108.11	8	232.23	232.41	0	0.72		Z Z Z 0 1 Z 0 1		10252	0.11
	Commelinidae	whorled / longitudinal slit	1	whorled / longitudinal slit	0.7787 (0.5951-0.9984)		SYMnodual	D	-123.98	4	255.95	256	23.59	0		Z Z Z 0 1 0 0 1		3196	0.04
	Pentapetalae	whorled / longitudinal slit	0.9949	spiral / valvate	0.6748 (0.0000-0.9999)		SYMnodualeq	D	-122.63	4	253.26	253.31	20.9	0		0 0 1 1 Z Z 1 1		2620	0.03
	Superasteridae	whorled / longitudinal slit	0.9969	spiral / longitudinal slit	0.522 (0.0000-0.9419)		ERnodual	I	-130.19	1	262.38	262.39	29.98	0		0 0 1 1 0 Z 1 1		2527	0.03
	Asteridae	whorled / longitudinal slit	1	spiral / longitudinal slit	0.7195 (0.0000-0.9887)		UNCORRnodual	I	-119.16	4	246.32	246.37	13.96	0
	Lamiidae	whorled / longitudinal slit	1	whorled / longitudinal slit	0.8616 (0.7119-0.9983)		UNCORRnodualeq	I	-125.51	4	259.03	259.08	26.67	0			Npar	Nzero
	Campanulidae	whorled / longitudinal slit	1	whorled / longitudinal slit	0.8564 (0.7075-1.0000)											mean	1.5	3.3
	Superrosidae	whorled / longitudinal slit	0.9978	spiral / valvate	0.6679 (0.0000-0.9994)											95% lb	1	1
	Rosidae	whorled / longitudinal slit	0.9989	whorled / longitudinal slit	0.9046 (0.7959-0.9965)											95% ub	2	4
	Malvidae	whorled / longitudinal slit	1	whorled / longitudinal slit	0.7916 (0.6100-0.9986)
	Fabidae	whorled / longitudinal slit	1	whorled / longitudinal slit	0.9327 (0.8235-1.0000)
230_A. Perianth phyllotaxy (binary) (D2d) / 401_C. Number of structural carpels (binary) (D2c)
	Angiospermae	whorled / more than five (>5)	1	spiral / one to five (1-5)	0.4519 (0.0000-0.9799)		Summary of ML model comparisons									Summary of rjMCMC results
	Mesangiospermae	whorled / more than five (>5)	1	spiral / one to five (1-5)	0.474 (0.0000-0.9934)
	Magnoliidae	whorled / more than five (>5)	0.9999	spiral / more than five (>5)	0.4019 (0.0000-0.8531)		Model	Type	LogL	Npar	AIC	AICc	DeltaAICc	w		Model_str	Model	NrSamples	PostProb
	Monocotyledoneae	whorled / more than five (>5)	0.8379	whorled / one to five (1-5)	0.6862 (0.2408-0.9921)		ARDnodual	D	-174.79	8	365.58	365.77	2.77	0.18		0 0 1 0 1 1 1 1		29948	0.33
	Eudicotyledoneae	whorled / more than five (>5)	0.9976	spiral / one to five (1-5)	0.505 (0.000-0.972)		ARDnodualeq**	D	-173.4	8	362.81	362.99	0	0.71		0 0 0 Z 1 1 1 1		3439	0.04
	Commelinidae	whorled / one to five (1-5)	0.9997	whorled / one to five (1-5)	0.9392 (0.6902-0.9991)		SYMnodual	D	-189.36	4	386.72	386.77	23.78	0		0 0 0 0 1 1 1 1		2788	0.03
	Pentapetalae	whorled / one to five (1-5)	0.9973	whorled / one to five (1-5)	0.9493 (0.4592-1.0000)		SYMnodualeq	D	-188.06	4	384.11	384.16	21.17	0		0 0 Z Z 1 1 1 1		2735	0.03
	Superasteridae	whorled / one to five (1-5)	0.9985	whorled / one to five (1-5)	0.9259 (0.6408-1.0000)		ERnodual	I	-202.92	1	407.83	407.84	44.84	0		0 0 1 1 1 0 1 1		2613	0.03
	Asteridae	whorled / one to five (1-5)	1	whorled / one to five (1-5)	0.9627 (0.7390-0.9998)		UNCORRnodual	I	-180.89	4	369.78	369.83	6.83	0.02
	Lamiidae	whorled / one to five (1-5)	0.9999	whorled / one to five (1-5)	0.9487 (0.8117-0.9988)		UNCORRnodualeq	I	-179.5	4	367	367.06	4.06	0.09			Npar	Nzero
	Campanulidae	whorled / one to five (1-5)	0.9999	whorled / one to five (1-5)	0.9401 (0.7553-0.9995)											mean	2	0.8
	Superrosidae	whorled / one to five (1-5)	0.9995	whorled / one to five (1-5)	0.9505 (0.7274-0.9999)											95% lb	2	0
	Rosidae	whorled / one to five (1-5)	0.9997	whorled / one to five (1-5)	0.9342 (0.7347-0.9992)											95% ub	2	2
	Malvidae	whorled / one to five (1-5)	0.9998	whorled / one to five (1-5)	0.8553 (0.3429-0.9992)
	Fabidae	whorled / one to five (1-5)	1	whorled / one to five (1-5)	0.9516 (0.727-1.000)
230_A. Perianth phyllotaxy (binary) (D2d) / 400_A. Gynoecium phyllotaxy (D2d)
	Angiospermae	whorled / spiral	1	whorled / spiral	0.4192 (0-1)		Summary of ML model comparisons									Summary of rjMCMC results
	Mesangiospermae	whorled / spiral	1	spiral / spiral	0.4155 (0.0000-0.9556)
	Magnoliidae	whorled / spiral	1	whorled / spiral	0.5131 (0-1)		Model	Type	LogL	Npar	AIC	AICc	DeltaAICc	w		Model_str	Model	NrSamples	PostProb
	Monocotyledoneae	whorled / whorled	0.5416	whorled / whorled	0.7301 (0.4888-0.9949)		ARDnodual	D	-92.57	8	201.13	201.32	2.77	0.2		Z Z Z 0 0 Z 0 0		33290	0.37
	Eudicotyledoneae	whorled / spiral	0.9999	whorled / spiral	0.4203 (0-1)		ARDnodualeq**	D	-91.18	8	198.36	198.54	0	0.8		Z Z 0 0 Z 0 0 0		3362	0.04
	Commelinidae	whorled / whorled	0.9998	whorled / whorled	0.7328 (0.4953-0.9981)		SYMnodual	D	-108.41	4	224.81	224.86	26.32	0		Z 0 1 1 1 1 Z 1		2710	0.03
	Pentapetalae	whorled / whorled	0.9482	spiral / spiral	0.4623 (0.0000-0.9959)		SYMnodualeq	D	-107.06	4	222.12	222.18	23.63	0		Z 0 1 1 1 1 0 1		2615	0.03
	Superasteridae	whorled / whorled	0.9691	spiral / whorled	0.4438 (0.0000-0.9976)		ERnodual	I	-129.32	1	260.63	260.64	62.09	0		Z Z Z 0 0 Z 1 1		2608	0.03
	Asteridae	whorled / whorled	0.9996	spiral / whorled	0.6027 (0.000-0.999)		UNCORRnodual	I	-110	4	227.99	228.05	29.5	0
	Lamiidae	whorled / whorled	1	whorled / whorled	0.7973 (0.5712-0.9975)		UNCORRnodualeq	I	-108.61	4	225.22	225.27	26.73	0			Npar	Nzero
	Campanulidae	whorled / whorled	1	whorled / whorled	0.7834 (0.5615-0.9968)											mean	1.6	2.9
	Superrosidae	whorled / whorled	0.9526	spiral / spiral	0.4228 (0.0000-0.9785)											95% lb	1	1
	Rosidae	whorled / whorled	0.9533	spiral / spiral	0.4083 (0.0000-0.9506)											95% ub	2	4
	Malvidae	whorled / whorled	0.9999	whorled / whorled	0.745 (0.5085-0.9986)
	Fabidae	whorled / whorled	1	whorled / whorled	0.8669 (0.6342-0.9999)
230_A. Perianth phyllotaxy (binary) (D2d) / 403_A. Fusion of ovaries (binary) (D2c)
	Angiospermae	whorled / free (<5%)	1	spiral / free (<5%)	0.9764 (0.9409-1.0000)		Summary of ML model comparisons									Summary of rjMCMC results
	Mesangiospermae	whorled / free (<5%)	1	spiral / free (<5%)	0.9751 (0.9428-1.0000)
	Magnoliidae	whorled / free (<5%)	0.9999	spiral / free (<5%)	0.9612 (0.7763-1.0000)		Model	Type	LogL	Npar	AIC	AICc	DeltaAICc	w		Model_str	Model	NrSamples	PostProb
	Monocotyledoneae	whorled / free (<5%)	0.8739	whorled / free (<5%)	0.8863 (0.7469-0.9819)		ARDnodual	D	-156.38	8	328.76	328.95	2.77	0.2		0 1 Z 1 0 1 0 1		13510	0.15
	Eudicotyledoneae	whorled / free (<5%)	0.9993	spiral / free (<5%)	0.9659 (0.921-1.000)		ARDnodualeq**	D	-155	8	325.99	326.17	0	0.8		0 1 Z 1 0 1 1 1		13338	0.15
	Commelinidae	whorled / fused (>5%)	1	whorled / fused (>5%)	0.8915 (0.7912-0.9669)		SYMnodual	D	-166.45	4	340.9	340.95	14.78	0		0 1 Z 1 0 1 Z 1		7784	0.09
	Pentapetalae	whorled / fused (>5%)	0.9955	whorled / free (<5%)	0.9658 (0.9412-1.0000)		SYMnodualeq	D	-165.44	4	338.88	338.93	12.76	0		0 1 Z 1 0 1 Z Z		6916	0.08
	Superasteridae	whorled / fused (>5%)	0.9957	whorled / free (<5%)	0.8619 (0.3478-0.9997)		ERnodual	I	-182.76	1	367.53	367.53	41.36	0		0 1 Z 1 0 Z 0 1		6460	0.07
	Asteridae	whorled / fused (>5%)	1	whorled / fused (>5%)	0.9615 (0.9371-0.9979)		UNCORRnodual	I	-164.75	4	337.51	337.56	11.38	0
	Lamiidae	whorled / fused (>5%)	1	whorled / fused (>5%)	0.936 (0.8667-0.9892)		UNCORRnodualeq	I	-171.11	4	350.21	350.26	24.09	0			Npar	Nzero
	Campanulidae	whorled / fused (>5%)	1	whorled / fused (>5%)	0.9318 (0.8590-0.9896)											mean	2	1.6
	Superrosidae	whorled / fused (>5%)	0.9994	whorled / free (<5%)	0.9436 (0.8520-0.9987)											95% lb	2	0
	Rosidae	whorled / fused (>5%)	0.9997	whorled / free (<5%)	0.9553 (0.9158-0.9939)											95% ub	2	3
	Malvidae	whorled / fused (>5%)	1	whorled / fused (>5%)	0.9219 (0.8390-0.9882)
	Fabidae	whorled / fused (>5%)	1	whorled / free (<5%)	0.9753 (0.9794-0.9992)
230_A. Perianth phyllotaxy (binary) (D2d) / 411_B. Number of ovules per functional carpel (binary) (D2c)
	Angiospermae	spiral / three or more (>2)	1	spiral / three or more (>2)	0.9872 (0.9972-1.0000)		Summary of ML model comparisons									Summary of rjMCMC results
	Mesangiospermae	spiral / three or more (>2)	1	spiral / three or more (>2)	0.8858 (0.4156-1.0000)
	Magnoliidae	spiral / three or more (>2)	0.999	spiral / three or more (>2)	0.9493 (0.9268-1.0000)		Model	Type	LogL	Npar	AIC	AICc	DeltaAICc	w		Model_str	Model	NrSamples	PostProb
	Monocotyledoneae	spiral / three or more (>2)	0.5351	whorled / three or more (>2)	0.976 (0.9623-0.9883)		ARDnodual	D	-293.9	8	603.8	603.99	2.76	0.12		0 0 1 0 1 Z 1 1		40704	0.45
	Eudicotyledoneae	spiral / three or more (>2)	0.9997	spiral / three or more (>2)	0.8986 (0.6454-1.0000)		ARDnodualeq*	D	-292.52	8	601.04	601.22	0	0.47		0 0 1 0 1 0 1 1		36323	0.4
	Commelinidae	whorled / three or more (>2)	0.965	whorled / three or more (>2)	0.7376 (0.5213-0.9166)		SYMnodual	D	-313.6	4	635.2	635.25	34.03	0		0 0 1 Z 1 0 1 1		8436	0.09
	Pentapetalae	whorled / three or more (>2)	0.9434	whorled / three or more (>2)	0.9984 (0.9962-1.0000)		SYMnodualeq	D	-312.28	4	632.55	632.61	31.38	0		0 Z 1 0 1 0 1 1		673	0.01
	Superasteridae	whorled / three or more (>2)	0.9501	whorled / three or more (>2)	0.9677 (0.9316-1.0000)		ERnodual	I	-358.23	1	718.47	718.47	117.25	0		Z 0 1 0 1 0 1 1		508	0.01
	Asteridae	whorled / three or more (>2)	0.9969	whorled / three or more (>2)	0.9966 (0.9934-0.9992)		UNCORRnodual	I	-296.74	4	601.49	601.54	0.31	0.41
	Lamiidae	whorled / three or more (>2)	0.9999	whorled / three or more (>2)	0.9821 (0.9614-0.9962)		UNCORRnodualeq	I	-303.1	4	614.2	614.25	13.02	0			Npar	Nzero
	Campanulidae	whorled / three or more (>2)	0.9972	whorled / three or more (>2)	0.9734 (0.9531-0.9907)											mean	2	0.6
	Superrosidae	whorled / three or more (>2)	0.9661	whorled / three or more (>2)	0.9928 (0.9817-1.0000)											95% lb	2	0
	Rosidae	whorled / three or more (>2)	0.9782	whorled / three or more (>2)	0.9866 (0.9796-0.9923)											95% ub	2	1
	Malvidae	whorled / three or more (>2)	0.9991	whorled / three or more (>2)	0.9864 (0.9724-0.9962)
	Fabidae	whorled / three or more (>2)	0.9999	whorled / three or more (>2)	0.9974 (0.9929-0.9998)
231_B. Number of perianth whorls (binary) (D2c) / 232_C. Perianth merism (binary) (D2c)
	Angiospermae	more than two (>2) / trimerous	0.5387	more than two (>2) / tetramerous or pentamerous	0.7801 (0.0101-1.0000)		Summary of ML model comparisons									Summary of rjMCMC results
	Mesangiospermae	more than two (>2) / trimerous	0.7037	more than two (>2) / tetramerous or pentamerous	0.775 (0.0036-1.0000)
	Magnoliidae	more than two (>2) / trimerous	0.7402	more than two (>2) / tetramerous or pentamerous	0.7848 (0.0316-1.0000)		Model	Type	LogL	Npar	AIC	AICc	DeltaAICc	w		Model_str	Model	NrSamples	PostProb
	Monocotyledoneae	one or two (1-2) / trimerous	0.6567	one or two (1-2) / trimerous	0.958 (0.8931-0.9984)		ARDnodual	D	-127.63	8	271.25	271.44	1.02	0.34		0 Z 0 0 1 0 0 1		20160	0.22
	Eudicotyledoneae	more than two (>2) / tetramerous or pentamerous	0.8336	one or two (1-2) / tetramerous or pentamerous	0.6358 (0.0749-0.9577)		ARDnodualeq**	D	-127.12	8	270.23	270.42	0	0.57		0 Z 0 0 1 Z 0 1		19194	0.21
	Commelinidae	one or two (1-2) / trimerous	1	one or two (1-2) / trimerous	0.9692 (0.9118-0.9996)		SYMnodual	D	-141.25	4	290.51	290.56	20.14	0		0 Z 0 0 1 1 1 1		13954	0.16
	Pentapetalae	one or two (1-2) / tetramerous or pentamerous	0.9999	one or two (1-2) / tetramerous or pentamerous	0.9999 (0.9995-1.0000)		SYMnodualeq	D	-139.9	4	287.79	287.84	17.43	0		0 0 0 0 1 Z 0 1		8815	0.1
	Superasteridae	one or two (1-2) / tetramerous or pentamerous	1	one or two (1-2) / tetramerous or pentamerous	0.9989 (0.9941-1.0000)		ERnodual	I	-156.99	1	315.97	315.98	45.56	0		0 0 0 0 1 0 0 1		8441	0.09
	Asteridae	one or two (1-2) / tetramerous or pentamerous	1	one or two (1-2) / tetramerous or pentamerous	0.9993 (0.9965-1.0000)		UNCORRnodual	I	-134.65	4	277.31	277.36	6.94	0.02
	Lamiidae	one or two (1-2) / tetramerous or pentamerous	1	one or two (1-2) / tetramerous or pentamerous	0.9962 (0.9819-1.0000)		UNCORRnodualeq	I	-133.27	4	274.54	274.59	4.17	0.07			Npar	Nzero
	Campanulidae	one or two (1-2) / tetramerous or pentamerous	1	one or two (1-2) / tetramerous or pentamerous	0.9969 (0.9847-1.0000)											mean	2	1.1
	Superrosidae	one or two (1-2) / tetramerous or pentamerous	1	one or two (1-2) / tetramerous or pentamerous	0.9996 (0.9981-1.0000)											95% lb	2	0
	Rosidae	one or two (1-2) / tetramerous or pentamerous	1	one or two (1-2) / tetramerous or pentamerous	0.9976 (0.9899-1.0000)											95% ub	2	2
	Malvidae	one or two (1-2) / tetramerous or pentamerous	1	one or two (1-2) / tetramerous or pentamerous	0.9974 (0.987-1.000)
	Fabidae	one or two (1-2) / tetramerous or pentamerous	1	one or two (1-2) / tetramerous or pentamerous	0.9996 (0.9982-1.0000)
231_B. Number of perianth whorls (binary) (D2c) / 234_A. Perianth differentiation (binary) (D2d)
	Angiospermae	one or two (1-2) / undifferentiated	0.9974	more than two (>2) / differentiated	0.5522 (0.0025-1.0000)		Summary of ML model comparisons									Summary of rjMCMC results
	Mesangiospermae	one or two (1-2) / undifferentiated	1	more than two (>2) / differentiated	0.5484 (0.0000-0.9997)
	Magnoliidae	one or two (1-2) / undifferentiated	0.9993	more than two (>2) / differentiated	0.7603 (0.1336-1.0000)		Model	Type	LogL	Npar	AIC	AICc	DeltaAICc	w		Model_str	Model	NrSamples	PostProb
	Monocotyledoneae	one or two (1-2) / undifferentiated	1	one or two (1-2) / undifferentiated	0.4996 (0.4886-0.5081)		ARDnodual	D	-254.84	8	525.69	525.87	216.64	0		0 1 0 Z 2 1 Z 0		23560	0.26
	Eudicotyledoneae	one or two (1-2) / undifferentiated	0.9491	more than two (>2) / differentiated	0.5923 (0.0327-0.9897)		ARDnodualeq	D	-253.74	8	523.47	523.66	214.43	0		0 1 0 Z 2 1 0 0		18122	0.2
	Commelinidae	one or two (1-2) / undifferentiated	0.9981	one or two (1-2) / undifferentiated	0.464 (0.4037-0.5014)		SYMnodual***	D	-150.59	4	309.18	309.23	0	1		0 1 0 Z 2 0 0 0		15927	0.18
	Pentapetalae	one or two (1-2) / differentiated	0.9988	one or two (1-2) / differentiated	0.8851 (0.0081-1.0000)		SYMnodualeq	D	-198.78	4	405.57	405.62	96.39	0		0 0 1 Z 2 0 Z 0		9554	0.11
	Superasteridae	one or two (1-2) / differentiated	0.9994	one or two (1-2) / differentiated	0.8361 (0.0459-1.0000)		ERnodual	I	-318	1	638	638	328.78	0		0 1 2 Z 3 0 Z 0		5644	0.06
	Asteridae	one or two (1-2) / differentiated	1	one or two (1-2) / differentiated	0.9987 (0.9948-1.0000)		UNCORRnodual	I	-260.06	4	528.11	528.16	218.94	0
	Lamiidae	one or two (1-2) / differentiated	1	one or two (1-2) / differentiated	0.9891 (0.9606-1.0000)		UNCORRnodualeq	I	-258.67	4	525.34	525.39	216.16	0			Npar	Nzero
	Campanulidae	one or two (1-2) / differentiated	1	one or two (1-2) / differentiated	0.9942 (0.9790-0.9998)											mean	3.1	1.5
	Superrosidae	one or two (1-2) / differentiated	1	one or two (1-2) / differentiated	0.8987 (0.0643-1.0000)											95% lb	3	1
	Rosidae	one or two (1-2) / differentiated	1	one or two (1-2) / differentiated	0.887 (0.0883-1.0000)											95% ub	4	2
	Malvidae	one or two (1-2) / differentiated	0.9999	one or two (1-2) / differentiated	0.9434 (0.7441-0.9980)
	Fabidae	one or two (1-2) / differentiated	0.9997	one or two (1-2) / differentiated	0.6718 (0.000-0.966)
231_B. Number of perianth whorls (binary) (D2c) / 204_A. Fusion of perianth (D2c)
WARNING: 1 absent state detected (4 = 'more than two (>2) / fused (>5%)')	Angiospermae	more than two (>2) / free (<5%)	1	more than two (>2) / free (<5%)	0.9992 (0.9962-1.0000)		Summary of ML model comparisons									Summary of rjMCMC results
	Mesangiospermae	more than two (>2) / free (<5%)	1	more than two (>2) / free (<5%)	0.9941 (0.9784-1.0000)
	Magnoliidae	more than two (>2) / free (<5%)	1	more than two (>2) / free (<5%)	0.9925 (0.9568-1.0000)		Model	Type	LogL	Npar	AIC	AICc	DeltaAICc	w		Model_str	Model	NrSamples	PostProb
	Monocotyledoneae	one or two (1-2) / free (<5%)	0.5618	one or two (1-2) / free (<5%)	0.9772 (0.9564-0.9944)		ARDnodual	D	-268.06	8	552.12	552.31	1.34	0.34		0 1 0 1 0 Z 0 0		8744	0.1
	Eudicotyledoneae	more than two (>2) / free (<5%)	0.9974	more than two (>2) / free (<5%)	0.8649 (0.7008-1.0000)		ARDnodualeq**	D	-267.39	8	550.78	550.96	0	0.66		0 1 0 1 0 Z 0 Z		5130	0.06
	Commelinidae	one or two (1-2) / free (<5%)	0.9993	one or two (1-2) / free (<5%)	0.8948 (0.8238-0.9988)		SYMnodual	D	-290.55	4	589.09	589.14	38.18	0		0 1 0 1 0 Z Z Z		4369	0.05
	Pentapetalae	one or two (1-2) / free (<5%)	0.9992	one or two (1-2) / free (<5%)	0.8931 (0.7936-1.0000)		SYMnodualeq	D	-289.38	4	586.76	586.81	35.85	0		0 1 0 1 0 Z 0 1		3790	0.04
	Superasteridae	one or two (1-2) / free (<5%)	0.9976	one or two (1-2) / fused (>5%)	0.5296 (0.0000-0.8525)		ERnodual	I	-347.94	1	697.87	697.88	146.91	0		0 1 0 1 0 Z 1 1		3498	0.04
	Asteridae	one or two (1-2) / free (<5%)	0.9087	one or two (1-2) / fused (>5%)	0.7317 (0.0000-0.9558)		UNCORRnodual	I	-279.21	4	566.42	566.47	15.51	0
	Lamiidae	one or two (1-2) / fused (>5%)	0.8557	one or two (1-2) / fused (>5%)	0.8448 (0.3227-0.9973)		UNCORRnodualeq	I	-277.83	4	563.66	563.71	12.74	0			Npar	Nzero
	Campanulidae	one or two (1-2) / fused (>5%)	0.7571	one or two (1-2) / fused (>5%)	0.7663 (0.0000-0.9827)											mean	2	1.4
	Superrosidae	one or two (1-2) / free (<5%)	0.9998	one or two (1-2) / free (<5%)	0.9739 (0.9532-0.9999)											95% lb	2	0
	Rosidae	one or two (1-2) / free (<5%)	0.9998	one or two (1-2) / free (<5%)	0.9703 (0.9478-0.9975)											95% ub	2	3
	Malvidae	one or two (1-2) / free (<5%)	0.9991	one or two (1-2) / free (<5%)	0.9284 (0.8652-0.9987)
	Fabidae	one or two (1-2) / free (<5%)	1	one or two (1-2) / free (<5%)	0.979 (0.951-1.000)
231_B. Number of perianth whorls (binary) (D2c) / 207_A. Symmetry of perianth (binary) (D2d)
WARNING: 1 absent state detected (4 = 'more than two (>2) / zygomorphic')	Angiospermae	more than two (>2) / actinomorphic	1	more than two (>2) / actinomorphic	0.9989 (0.995-1.000)		Summary of ML model comparisons									Summary of rjMCMC results
	Mesangiospermae	more than two (>2) / actinomorphic	1	more than two (>2) / actinomorphic	0.9869 (0.9543-1.0000)
	Magnoliidae	more than two (>2) / actinomorphic	1	more than two (>2) / actinomorphic	0.9987 (0.9923-1.0000)		Model	Type	LogL	Npar	AIC	AICc	DeltaAICc	w		Model_str	Model	NrSamples	PostProb
	Monocotyledoneae	one or two (1-2) / actinomorphic	0.6465	one or two (1-2) / actinomorphic	0.9208 (0.8696-0.9670)		ARDnodual	D	-261.34	8	538.69	538.87	1.81	0.16		0 1 2 Z 2 Z 2 2		3372	0.04
	Eudicotyledoneae	more than two (>2) / actinomorphic	0.9918	more than two (>2) / actinomorphic	0.7901 (0.5719-0.9734)		ARDnodualeq	D	-260.65	8	537.31	537.49	0.43	0.33		0 1 2 Z 2 Z 0 1		2965	0.03
	Commelinidae	one or two (1-2) / actinomorphic	0.9953	one or two (1-2) / actinomorphic	0.625 (0.3082-0.9065)		SYMnodual	D	-292.35	4	592.71	592.76	55.7	0		0 1 2 Z 2 Z 0 Z		2789	0.03
	Pentapetalae	one or two (1-2) / actinomorphic	0.9998	one or two (1-2) / actinomorphic	0.9993 (0.9962-1.0000)		SYMnodualeq	D	-291.29	4	590.58	590.63	53.57	0		0 1 2 Z 2 Z 0 2		2781	0.03
	Superasteridae	one or two (1-2) / actinomorphic	0.9999	one or two (1-2) / actinomorphic	0.9923 (0.9801-1.0000)		ERnodual	I	-330.56	1	663.12	663.13	126.07	0		0 1 2 Z 2 Z 0 0		2720	0.03
	Asteridae	one or two (1-2) / actinomorphic	1	one or two (1-2) / actinomorphic	0.9971 (0.9933-0.9997)		UNCORRnodual	I	-265.88	4	539.77	539.82	2.76	0.1
	Lamiidae	one or two (1-2) / actinomorphic	0.9959	one or two (1-2) / actinomorphic	0.8555 (0.6312-0.9903)		UNCORRnodualeq*	I	-264.5	4	537.01	537.06	0	0.41			Npar	Nzero
	Campanulidae	one or two (1-2) / actinomorphic	0.9999	one or two (1-2) / actinomorphic	0.9797 (0.9483-0.9995)											mean	3	1.6
	Superrosidae	one or two (1-2) / actinomorphic	1	one or two (1-2) / actinomorphic	0.9978 (0.9945-0.9999)											95% lb	3	0
	Rosidae	one or two (1-2) / actinomorphic	1	one or two (1-2) / actinomorphic	0.9815 (0.9604-0.9960)											95% ub	3	3
	Malvidae	one or two (1-2) / actinomorphic	0.9997	one or two (1-2) / actinomorphic	0.9555 (0.8672-0.9993)
	Fabidae	one or two (1-2) / actinomorphic	1	one or two (1-2) / actinomorphic	0.9704 (0.9067-0.9999)
231_B. Number of perianth whorls (binary) (D2c) / 301_C. Number of fertile stamens (binary) (D2c)
	Angiospermae	more than two (>2) / more than six (>6)	1	more than two (>2) / more than six (>6)	0.9562 (0.9318-1.0000)		Summary of ML model comparisons									Summary of rjMCMC results
	Mesangiospermae	more than two (>2) / more than six (>6)	0.9992	more than two (>2) / more than six (>6)	0.7157 (0.3858-0.9987)
	Magnoliidae	more than two (>2) / more than six (>6)	0.9998	more than two (>2) / more than six (>6)	0.9846 (0.9662-1.0000)		Model	Type	LogL	Npar	AIC	AICc	DeltaAICc	w		Model_str	Model	NrSamples	PostProb
	Monocotyledoneae	one or two (1-2) / more than six (>6)	0.5881	one or two (1-2) / one to six (1-6)	0.9526 (0.8896-0.9898)		ARDnodual	D	-338.08	8	692.15	692.34	2.75	0.12		0 Z 1 0 1 1 1 1		63333	0.7
	Eudicotyledoneae	more than two (>2) / more than six (>6)	0.9821	more than two (>2) / more than six (>6)	0.6746 (0.4689-0.8689)		ARDnodualeq*	D	-336.7	8	689.4	689.58	0	0.46		0 Z 1 0 1 0 1 1		11910	0.13
	Commelinidae	one or two (1-2) / one to six (1-6)	1	one or two (1-2) / one to six (1-6)	0.9794 (0.9566-0.9970)		SYMnodual	D	-394.72	4	797.44	797.5	107.91	0		0 Z 1 0 0 1 1 1		8210	0.09
	Pentapetalae	one or two (1-2) / more than six (>6)	0.9998	one or two (1-2) / more than six (>6)	0.9997 (0.9985-1.0000)		SYMnodualeq	D	-394.01	4	796.01	796.06	106.48	0		0 Z 1 0 Z 1 1 1		2076	0.02
	Superasteridae	one or two (1-2) / more than six (>6)	0.9999	one or two (1-2) / more than six (>6)	0.997 (0.9935-1.0000)		ERnodual	I	-437.92	1	877.83	877.84	188.25	0		0 Z 1 0 1 1 1 0		1851	0.02
	Asteridae	one or two (1-2) / more than six (>6)	1	one or two (1-2) / more than six (>6)	0.9972 (0.9936-0.9996)		UNCORRnodual	I	-342.46	4	692.92	692.97	3.39	0.08
	Lamiidae	one or two (1-2) / one to six (1-6)	0.9985	one or two (1-2) / one to six (1-6)	0.9834 (0.9631-0.9973)		UNCORRnodualeq	I	-341.07	4	690.15	690.2	0.62	0.34			Npar	Nzero
	Campanulidae	one or two (1-2) / one to six (1-6)	0.9915	one or two (1-2) / one to six (1-6)	0.99 (0.9791-0.9987)											mean	2	1
	Superrosidae	one or two (1-2) / more than six (>6)	1	one or two (1-2) / more than six (>6)	0.9994 (0.9988-0.9998)											95% lb	2	1
	Rosidae	one or two (1-2) / more than six (>6)	1	one or two (1-2) / more than six (>6)	0.992 (0.9872-0.9965)											95% ub	2	1
	Malvidae	one or two (1-2) / more than six (>6)	1	one or two (1-2) / more than six (>6)	0.9936 (0.9870-0.9988)
	Fabidae	one or two (1-2) / more than six (>6)	1	one or two (1-2) / more than six (>6)	0.9993 (0.9974-1.0000)
231_B. Number of perianth whorls (binary) (D2c) / 330_A. Androecium structural phyllotaxy (binary) (D2d)
	Angiospermae	more than two (>2) / whorled	1	more than two (>2) / whorled	0.9893 (0.9419-1.0000)		Summary of ML model comparisons									Summary of rjMCMC results
	Mesangiospermae	more than two (>2) / whorled	1	more than two (>2) / whorled	0.988 (0.9662-1.0000)
	Magnoliidae	more than two (>2) / whorled	1	more than two (>2) / whorled	0.9607 (0.6848-1.0000)		Model	Type	LogL	Npar	AIC	AICc	DeltaAICc	w		Model_str	Model	NrSamples	PostProb
	Monocotyledoneae	one or two (1-2) / whorled	0.6965	one or two (1-2) / whorled	0.9913 (0.9781-0.9987)		ARDnodual	D	-100.03	8	216.06	216.24	2.77	0.2		0 0 Z Z 1 1 1 Z		4229	0.05
	Eudicotyledoneae	more than two (>2) / whorled	0.9953	more than two (>2) / whorled	0.8587 (0.6924-0.9885)		ARDnodualeq**	D	-98.64	8	213.29	213.47	0	0.8		0 0 Z Z 1 1 1 0		4098	0.05
	Commelinidae	one or two (1-2) / whorled	0.9946	one or two (1-2) / whorled	0.9929 (0.9789-0.9997)		SYMnodual	D	-124.25	4	256.5	256.55	43.08	0		0 0 0 0 1 1 1 Z		4084	0.05
	Pentapetalae	one or two (1-2) / whorled	0.9975	one or two (1-2) / whorled	0.9996 (0.9984-1.0000)		SYMnodualeq	D	-123.96	4	255.93	255.98	42.51	0		0 0 0 Z 1 1 1 0		4015	0.04
	Superasteridae	one or two (1-2) / whorled	0.9975	one or two (1-2) / whorled	0.9969 (0.9906-1.0000)		ERnodual	I	-134.6	1	271.2	271.21	57.73	0		0 0 Z 0 1 1 1 0		4011	0.04
	Asteridae	one or two (1-2) / whorled	0.9959	one or two (1-2) / whorled	0.9981 (0.9946-0.9999)		UNCORRnodual	I	-109.48	4	226.97	227.02	13.55	0
	Lamiidae	one or two (1-2) / whorled	0.995	one or two (1-2) / whorled	0.9905 (0.9741-0.9999)		UNCORRnodualeq	I	-113.03	4	234.05	234.1	20.63	0			Npar	Nzero
	Campanulidae	one or two (1-2) / whorled	0.9945	one or two (1-2) / whorled	0.9932 (0.9809-0.9997)											mean	2	1.3
	Superrosidae	one or two (1-2) / whorled	0.9975	one or two (1-2) / whorled	0.9988 (0.9968-1.0000)											95% lb	2	0
	Rosidae	one or two (1-2) / whorled	0.9973	one or two (1-2) / whorled	0.9916 (0.9798-0.9984)											95% ub	2	3
	Malvidae	one or two (1-2) / whorled	0.995	one or two (1-2) / whorled	0.9928 (0.9804-0.9997)
	Fabidae	one or two (1-2) / whorled	0.9962	one or two (1-2) / whorled	0.9989 (0.9961-1.0000)
231_B. Number of perianth whorls (binary) (D2c) / 331_B. Number of androecium structural whorls (binary) (D2c)
	Angiospermae	more than two (>2) / one or two (1-2)	1	more than two (>2) / one or two (1-2)	0.9193 (0.7394-1.0000)		Summary of ML model comparisons									Summary of rjMCMC results
	Mesangiospermae	more than two (>2) / one or two (1-2)	1	more than two (>2) / one or two (1-2)	0.9458 (0.8837-1.0000)
	Magnoliidae	more than two (>2) / one or two (1-2)	0.9887	more than two (>2) / one or two (1-2)	0.6637 (0.2359-1.0000)		Model	Type	LogL	Npar	AIC	AICc	DeltaAICc	w		Model_str	Model	NrSamples	PostProb
	Monocotyledoneae	one or two (1-2) / one or two (1-2)	0.6416	one or two (1-2) / one or two (1-2)	0.9528 (0.8767-0.9986)		ARDnodual	D	-101.55	8	219.1	219.29	2.74	0.2		0 0 Z Z 1 1 0 1		9028	0.1
	Eudicotyledoneae	more than two (>2) / one or two (1-2)	0.9968	more than two (>2) / one or two (1-2)	0.8528 (0.6557-0.9942)		ARDnodualeq**	D	-100.18	8	216.37	216.55	0	0.78		0 0 0 Z 1 1 0 1		8247	0.09
	Commelinidae	one or two (1-2) / one or two (1-2)	1	one or two (1-2) / one or two (1-2)	0.972 (0.9234-0.9996)		SYMnodual	D	-118.61	4	245.22	245.27	28.72	0		0 0 Z 0 1 1 0 1		7437	0.08
	Pentapetalae	one or two (1-2) / one or two (1-2)	0.9987	one or two (1-2) / one or two (1-2)	0.9771 (0.9922-1.0000)		SYMnodualeq	D	-117.25	4	242.51	242.56	26.01	0		0 0 0 0 1 1 0 1		6611	0.07
	Superasteridae	one or two (1-2) / one or two (1-2)	0.9994	one or two (1-2) / one or two (1-2)	0.9742 (0.9604-1.0000)		ERnodual	I	-131.51	1	265.02	265.02	48.47	0		0 0 Z Z 1 1 1 Z		2875	0.03
	Asteridae	one or two (1-2) / one or two (1-2)	1	one or two (1-2) / one or two (1-2)	0.9741 (0.9647-1.0000)		UNCORRnodual	I	-109.21	4	226.42	226.47	9.92	0.01
	Lamiidae	one or two (1-2) / one or two (1-2)	1	one or two (1-2) / one or two (1-2)	0.9727 (0.9174-0.9998)		UNCORRnodualeq	I	-107.83	4	223.66	223.71	7.16	0.02			Npar	Nzero
	Campanulidae	one or two (1-2) / one or two (1-2)	1	one or two (1-2) / one or two (1-2)	0.9737 (0.9191-0.9997)											mean	2	1.3
	Superrosidae	one or two (1-2) / one or two (1-2)	0.9998	one or two (1-2) / one or two (1-2)	0.9735 (0.9808-1.0000)											95% lb	2	0
	Rosidae	one or two (1-2) / one or two (1-2)	0.9999	one or two (1-2) / one or two (1-2)	0.9604 (0.9445-0.9985)											95% ub	2	3
	Malvidae	one or two (1-2) / one or two (1-2)	1	one or two (1-2) / one or two (1-2)	0.9584 (0.9104-0.9997)
	Fabidae	one or two (1-2) / one or two (1-2)	1	one or two (1-2) / one or two (1-2)	0.9754 (0.9827-1.0000)
231_B. Number of perianth whorls (binary) (D2c) / 332_C. Androecium structural merism (binary) (D2c)
	Angiospermae	more than two (>2) / trimerous	1	more than two (>2) / trimerous	0.7961 (0.0014-1.0000)		Summary of ML model comparisons									Summary of rjMCMC results
	Mesangiospermae	more than two (>2) / trimerous	1	more than two (>2) / trimerous	0.815 (0.0022-1.0000)
	Magnoliidae	more than two (>2) / trimerous	1	more than two (>2) / trimerous	0.852 (0.1067-1.0000)		Model	Type	LogL	Npar	AIC	AICc	DeltaAICc	w		Model_str	Model	NrSamples	PostProb
	Monocotyledoneae	one or two (1-2) / trimerous	0.762	one or two (1-2) / trimerous	0.9828 (0.9332-0.9999)		ARDnodual	D	-111.1	8	238.2	238.39	2.77	0.19		0 Z 0 0 1 1 1 1		38607	0.43
	Eudicotyledoneae	more than two (>2) / trimerous	1	more than two (>2) / tetramerous or pentamerous	0.5424 (0.0000-0.8714)		ARDnodualeq**	D	-109.72	8	235.43	235.61	0	0.78		0 Z 0 0 1 1 1 0		7907	0.09
	Commelinidae	one or two (1-2) / trimerous	1	one or two (1-2) / trimerous	0.9869 (0.9481-1.0000)		SYMnodual	D	-127.86	4	263.73	263.78	28.16	0		0 0 0 0 1 1 1 1		7693	0.09
	Pentapetalae	more than two (>2) / tetramerous or pentamerous	0.7225	one or two (1-2) / tetramerous or pentamerous	0.9899 (0.9976-1.0000)		SYMnodualeq	D	-126.5	4	261	261.05	25.43	0		0 Z 0 0 1 1 1 Z		7658	0.09
	Superasteridae	more than two (>2) / tetramerous or pentamerous	0.6887	one or two (1-2) / tetramerous or pentamerous	0.9866 (0.9898-1.0000)		ERnodual	I	-140.03	1	282.06	282.06	46.45	0		0 Z 0 0 1 0 1 1		3947	0.04
	Asteridae	one or two (1-2) / tetramerous or pentamerous	0.5461	one or two (1-2) / tetramerous or pentamerous	0.9878 (0.9942-1.0000)		UNCORRnodual	I	-118.8	4	245.61	245.66	10.05	0.01
	Lamiidae	one or two (1-2) / tetramerous or pentamerous	0.869	one or two (1-2) / tetramerous or pentamerous	0.9805 (0.9669-1.0000)		UNCORRnodualeq	I	-117.42	4	242.84	242.89	7.28	0.02			Npar	Nzero
	Campanulidae	one or two (1-2) / tetramerous or pentamerous	0.7714	one or two (1-2) / tetramerous or pentamerous	0.9836 (0.9772-1.0000)											mean	2	1
	Superrosidae	more than two (>2) / tetramerous or pentamerous	0.6622	one or two (1-2) / tetramerous or pentamerous	0.989 (0.9966-1.0000)											95% lb	2	0
	Rosidae	more than two (>2) / tetramerous or pentamerous	0.619	one or two (1-2) / tetramerous or pentamerous	0.9832 (0.9835-1.0000)											95% ub	2	2
	Malvidae	one or two (1-2) / tetramerous or pentamerous	0.7219	one or two (1-2) / tetramerous or pentamerous	0.9825 (0.9755-1.0000)
	Fabidae	one or two (1-2) / tetramerous or pentamerous	0.5631	one or two (1-2) / tetramerous or pentamerous	0.9898 (0.9947-1.0000)
231_B. Number of perianth whorls (binary) (D2c) / 305_A. Filament (binary) (D2d)
	Angiospermae	one or two (1-2) / laminar (wide)	0.9936	more than two (>2) / laminar (wide)	0.8483 (0.7466-0.9409)		Summary of ML model comparisons									Summary of rjMCMC results
	Mesangiospermae	one or two (1-2) / laminar (wide)	0.9421	more than two (>2) / laminar (wide)	0.9678 (0.9426-0.9979)
	Magnoliidae	one or two (1-2) / laminar (wide)	0.9972	more than two (>2) / typical (narrow)	0.7261 (0.5761-0.8447)		Model	Type	LogL	Npar	AIC	AICc	DeltaAICc	w		Model_str	Model	NrSamples	PostProb
	Monocotyledoneae	one or two (1-2) / typical (narrow)	0.9172	one or two (1-2) / laminar (wide)	0.9526 (0.9388-0.9822)		ARDnodual	D	-221.77	8	459.54	459.72	290.91	0		0 Z 1 1 0 0 Z 0		36953	0.41
	Eudicotyledoneae	one or two (1-2) / typical (narrow)	0.5773	more than two (>2) / laminar (wide)	0.9053 (0.8105-0.9716)		ARDnodualeq	D	-220.58	8	457.17	457.35	288.54	0		0 Z 1 1 0 0 1 0		27233	0.3
	Commelinidae	one or two (1-2) / typical (narrow)	0.9989	one or two (1-2) / laminar (wide)	0.9422 (0.8978-0.9818)		SYMnodual	D	-135.15	4	278.3	278.35	109.54	0		0 1 1 1 0 0 Z 0		8989	0.1
	Pentapetalae	one or two (1-2) / typical (narrow)	1	one or two (1-2) / laminar (wide)	0.989 (0.9929-0.9999)		SYMnodualeq***	D	-80.38	4	168.76	168.81	0	1		0 1 1 1 0 0 1 0		6882	0.08
	Superasteridae	one or two (1-2) / typical (narrow)	1	one or two (1-2) / laminar (wide)	0.9767 (0.9701-0.9997)		ERnodual	I	-275.86	1	553.71	553.72	384.91	0		0 Z Z 1 0 0 Z 0		2375	0.03
	Asteridae	one or two (1-2) / typical (narrow)	1	one or two (1-2) / laminar (wide)	0.9795 (0.976-0.997)		UNCORRnodual	I	-226.42	4	460.84	460.89	292.08	0
	Lamiidae	one or two (1-2) / typical (narrow)	1	one or two (1-2) / laminar (wide)	0.9538 (0.9057-0.9929)		UNCORRnodualeq	I	-225.13	4	458.25	458.3	289.49	0			Npar	Nzero
	Campanulidae	one or two (1-2) / typical (narrow)	0.9997	one or two (1-2) / laminar (wide)	0.893 (0.8014-0.9806)											mean	2	1.4
	Superrosidae	one or two (1-2) / typical (narrow)	1	one or two (1-2) / laminar (wide)	0.9818 (0.9838-0.9981)											95% lb	2	0
	Rosidae	one or two (1-2) / typical (narrow)	1	one or two (1-2) / laminar (wide)	0.9636 (0.9520-0.9885)											95% ub	2	2
	Malvidae	one or two (1-2) / typical (narrow)	1	one or two (1-2) / laminar (wide)	0.8517 (0.7212-0.9768)
	Fabidae	one or two (1-2) / typical (narrow)	1	one or two (1-2) / laminar (wide)	0.98 (0.9734-0.9988)
231_B. Number of perianth whorls (binary) (D2c) / 311_B. Anther orientation (binary) (D2d)
	Angiospermae	more than two (>2) / extrorse	0.9949	one or two (1-2) / introrse	0.4622 (0.0000-0.8245)		Summary of ML model comparisons									Summary of rjMCMC results
	Mesangiospermae	more than two (>2) / extrorse	0.9999	one or two (1-2) / introrse	0.6277 (0.0000-0.9068)
	Magnoliidae	more than two (>2) / extrorse	0.9997	one or two (1-2) / extrorse	0.5721 (0.0000-0.9998)		Model	Type	LogL	Npar	AIC	AICc	DeltaAICc	w		Model_str	Model	NrSamples	PostProb
	Monocotyledoneae	one or two (1-2) / extrorse	0.6657	one or two (1-2) / introrse	0.7823 (0.0000-0.9963)		ARDnodual	D	-220.8	8	457.6	457.78	2.13	0.18		0 Z 0 0 0 0 0 0		20615	0.23
	Eudicotyledoneae	more than two (>2) / extrorse	0.9938	one or two (1-2) / introrse	0.6653 (0.0000-0.9442)		ARDnodualeq**	D	-219.73	8	455.47	455.65	0	0.52		0 Z 0 0 Z Z 0 0		15831	0.18
	Commelinidae	one or two (1-2) / extrorse	0.9636	one or two (1-2) / introrse	0.8058 (0.0012-0.9994)		SYMnodual	D	-232.27	4	472.55	472.6	16.95	0		0 Z 0 0 Z 0 0 0		14376	0.16
	Pentapetalae	one or two (1-2) / extrorse	0.9997	one or two (1-2) / introrse	0.7866 (0-1)		SYMnodualeq	D	-231.53	4	471.07	471.12	15.47	0		0 Z 0 0 0 0 Z 0		9464	0.11
	Superasteridae	one or two (1-2) / extrorse	0.9998	one or two (1-2) / introrse	0.7853 (0.0000-0.9996)		ERnodual	I	-276.73	1	555.46	555.46	99.81	0		0 Z 0 0 Z Z Z 0		8334	0.09
	Asteridae	one or two (1-2) / extrorse	1	one or two (1-2) / introrse	0.785 (0.0000-0.9991)		UNCORRnodual	I	-225.9	4	459.79	459.84	4.19	0.06
	Lamiidae	one or two (1-2) / extrorse	0.9997	one or two (1-2) / introrse	0.7841 (0.0000-0.9991)		UNCORRnodualeq	I	-224.56	4	457.12	457.17	1.52	0.24			Npar	Nzero
	Campanulidae	one or two (1-2) / extrorse	0.9925	one or two (1-2) / introrse	0.794 (0.0000-0.9997)											mean	1.2	2
	Superrosidae	one or two (1-2) / extrorse	0.9999	one or two (1-2) / introrse	0.7866 (0.0000-0.9999)											95% lb	1	1
	Rosidae	one or two (1-2) / extrorse	0.9997	one or two (1-2) / introrse	0.7851 (0.0000-0.9989)											95% ub	2	4
	Malvidae	one or two (1-2) / extrorse	0.7601	one or two (1-2) / introrse	0.8332 (0.0010-0.9999)
	Fabidae	one or two (1-2) / extrorse	1	one or two (1-2) / introrse	0.7848 (0.0000-0.9991)
231_B. Number of perianth whorls (binary) (D2c) / 312_A. Anther attachment (binary) (D2d)
	Angiospermae	more than two (>2) / basifixed	1	more than two (>2) / basifixed	0.9979 (0.9908-1.0000)		Summary of ML model comparisons									Summary of rjMCMC results
	Mesangiospermae	more than two (>2) / basifixed	1	more than two (>2) / basifixed	0.9977 (0.9926-1.0000)
	Magnoliidae	more than two (>2) / basifixed	1	more than two (>2) / basifixed	0.9946 (0.9716-1.0000)		Model	Type	LogL	Npar	AIC	AICc	DeltaAICc	w		Model_str	Model	NrSamples	PostProb
	Monocotyledoneae	one or two (1-2) / basifixed	0.6689	one or two (1-2) / basifixed	0.8901 (0.8394-0.9395)		ARDnodual	D	-316.7	8	649.4	649.58	2.77	0.18		0 1 0 1 0 1 Z Z		11076	0.12
	Eudicotyledoneae	more than two (>2) / basifixed	0.9979	more than two (>2) / basifixed	0.7895 (0.4362-0.9999)		ARDnodualeq**	D	-315.31	8	646.63	646.81	0	0.71		0 1 0 1 0 1 1 1		10885	0.12
	Commelinidae	one or two (1-2) / basifixed	0.9803	one or two (1-2) / basifixed	0.9365 (0.8926-0.9753)		SYMnodual	D	-336.16	4	680.32	680.37	33.56	0		0 1 0 1 0 1 Z 1		10276	0.11
	Pentapetalae	one or two (1-2) / dorsifixed	0.4737	one or two (1-2) / dorsifixed	0.718 (0.5881-0.8626)		SYMnodualeq	D	-335.01	4	678.02	678.07	31.26	0		0 1 0 1 0 1 1 Z		10145	0.11
	Superasteridae	one or two (1-2) / dorsifixed	0.5087	one or two (1-2) / basifixed	0.5734 (0.2248-0.7792)		ERnodual	I	-410.61	1	823.21	823.22	176.41	0		0 1 0 1 0 1 Z 0		8235	0.09
	Asteridae	one or two (1-2) / dorsifixed	0.7187	one or two (1-2) / basifixed	0.8914 (0.7664-0.9733)		UNCORRnodual	I	-322.83	4	653.66	653.71	6.9	0.02
	Lamiidae	one or two (1-2) / dorsifixed	0.5389	one or two (1-2) / basifixed	0.9088 (0.8476-0.9643)		UNCORRnodualeq	I	-321.47	4	650.94	650.99	4.18	0.09			Npar	Nzero
	Campanulidae	one or two (1-2) / dorsifixed	0.876	one or two (1-2) / dorsifixed	0.9235 (0.6428-0.9950)											mean	2	1
	Superrosidae	one or two (1-2) / dorsifixed	0.535	one or two (1-2) / dorsifixed	0.8288 (0.7639-0.8958)											95% lb	2	0
	Rosidae	one or two (1-2) / dorsifixed	0.5861	one or two (1-2) / dorsifixed	0.9785 (0.9567-0.9942)											95% ub	2	2
	Malvidae	one or two (1-2) / dorsifixed	0.8305	one or two (1-2) / dorsifixed	0.5413 (0.4564-0.6239)
	Fabidae	one or two (1-2) / dorsifixed	0.7281	one or two (1-2) / dorsifixed	0.9008 (0.8188-0.9652)
231_B. Number of perianth whorls (binary) (D2c) / 313_B. Anther dehiscence (binary) (D2d)
	Angiospermae	more than two (>2) / longitudinal slit	1	more than two (>2) / longitudinal slit	0.992 (0.9936-1.0000)		Summary of ML model comparisons									Summary of rjMCMC results
	Mesangiospermae	more than two (>2) / longitudinal slit	1	more than two (>2) / longitudinal slit	0.9872 (0.9848-1.0000)
	Magnoliidae	more than two (>2) / longitudinal slit	0.9972	more than two (>2) / longitudinal slit	0.7255 (0.3916-1.0000)		Model	Type	LogL	Npar	AIC	AICc	DeltaAICc	w		Model_str	Model	NrSamples	PostProb
	Monocotyledoneae	one or two (1-2) / longitudinal slit	0.6379	one or two (1-2) / longitudinal slit	0.9883 (0.9680-0.9987)		ARDnodual	D	-95.11	8	206.22	206.4	2.77	0.2		Z 0 Z Z 1 1 1 1		6624	0.07
	Eudicotyledoneae	more than two (>2) / longitudinal slit	0.9997	more than two (>2) / longitudinal slit	0.9605 (0.8128-1.0000)		ARDnodualeq**	D	-93.72	8	203.45	203.63	0	0.79		Z 0 0 0 1 1 1 1		6253	0.07
	Commelinidae	one or two (1-2) / longitudinal slit	1	one or two (1-2) / longitudinal slit	0.9932 (0.9816-0.9996)		SYMnodual	D	-117.85	4	243.69	243.74	40.11	0		Z 0 0 Z 1 1 1 1		6220	0.07
	Pentapetalae	one or two (1-2) / longitudinal slit	0.9975	one or two (1-2) / longitudinal slit	0.9996 (0.9981-1.0000)		SYMnodualeq	D	-116.47	4	240.93	240.98	37.35	0		Z 0 Z 0 1 1 1 1		5975	0.07
	Superasteridae	one or two (1-2) / longitudinal slit	0.999	one or two (1-2) / longitudinal slit	0.9966 (0.99-1.00)		ERnodual	I	-126.58	1	255.15	255.16	51.53	0		0 0 Z Z 1 1 1 1		4487	0.05
	Asteridae	one or two (1-2) / longitudinal slit	1	one or two (1-2) / longitudinal slit	0.9981 (0.9949-0.9999)		UNCORRnodual	I	-103.17	4	214.35	214.4	10.76	0
	Lamiidae	one or two (1-2) / longitudinal slit	1	one or two (1-2) / longitudinal slit	0.9895 (0.9720-0.9999)		UNCORRnodualeq	I	-101.79	4	211.58	211.63	8	0.01			Npar	Nzero
	Campanulidae	one or two (1-2) / longitudinal slit	1	one or two (1-2) / longitudinal slit	0.9929 (0.9809-0.9998)											mean	2	1.4
	Superrosidae	one or two (1-2) / longitudinal slit	0.9997	one or two (1-2) / longitudinal slit	0.9976 (0.9921-1.0000)											95% lb	2	0
	Rosidae	one or two (1-2) / longitudinal slit	0.9999	one or two (1-2) / longitudinal slit	0.9915 (0.9808-0.9984)											95% ub	2	3
	Malvidae	one or two (1-2) / longitudinal slit	1	one or two (1-2) / longitudinal slit	0.9923 (0.9799-0.9996)
	Fabidae	one or two (1-2) / longitudinal slit	1	one or two (1-2) / longitudinal slit	0.9985 (0.994-1.000)
231_B. Number of perianth whorls (binary) (D2c) / 401_C. Number of structural carpels (binary) (D2c)
	Angiospermae	more than two (>2) / one to five (1-5)	1	more than two (>2) / one to five (1-5)	0.6001 (0.0000-0.9998)		Summary of ML model comparisons									Summary of rjMCMC results
	Mesangiospermae	more than two (>2) / one to five (1-5)	1	more than two (>2) / one to five (1-5)	0.5674 (0.0000-0.9965)
	Magnoliidae	more than two (>2) / one to five (1-5)	0.9998	more than two (>2) / one to five (1-5)	0.4631 (0.0000-0.9998)		Model	Type	LogL	Npar	AIC	AICc	DeltaAICc	w		Model_str	Model	NrSamples	PostProb
	Monocotyledoneae	one or two (1-2) / one to five (1-5)	0.6209	one or two (1-2) / one to five (1-5)	0.8146 (0.5020-0.9971)		ARDnodual	D	-157.57	8	331.15	331.33	1.73	0.28		0 Z 1 0 0 2 0 2		8524	0.09
	Eudicotyledoneae	more than two (>2) / one to five (1-5)	0.9947	more than two (>2) / one to five (1-5)	0.5296 (0.0000-0.9413)		ARDnodualeq**	D	-156.71	8	329.42	329.6	0	0.67		0 Z 1 1 1 1 Z 1		2864	0.03
	Commelinidae	one or two (1-2) / one to five (1-5)	0.9897	one or two (1-2) / one to five (1-5)	0.883 (0.5103-0.9983)		SYMnodual	D	-183.17	4	374.33	374.38	44.78	0		0 Z 1 1 1 1 0 1		2595	0.03
	Pentapetalae	one or two (1-2) / one to five (1-5)	0.9974	one or two (1-2) / one to five (1-5)	0.9056 (0.5291-1.0000)		SYMnodualeq	D	-181.84	4	371.68	371.73	42.13	0		0 0 1 Z 1 1 Z 1		2265	0.03
	Superasteridae	one or two (1-2) / one to five (1-5)	0.9976	one or two (1-2) / one to five (1-5)	0.8942 (0.5161-1.0000)		ERnodual	I	-199.64	1	401.29	401.29	71.7	0		0 Z 1 1 1 0 Z 1		2245	0.02
	Asteridae	one or two (1-2) / one to five (1-5)	0.9974	one or two (1-2) / one to five (1-5)	0.8938 (0.5107-0.9998)		UNCORRnodual	I	-165.12	4	338.23	338.28	8.69	0.01
	Lamiidae	one or two (1-2) / one to five (1-5)	0.9962	one or two (1-2) / one to five (1-5)	0.8798 (0.5073-0.9975)		UNCORRnodualeq	I	-163.73	4	335.46	335.51	5.92	0.03			Npar	Nzero
	Campanulidae	one or two (1-2) / one to five (1-5)	0.9969	one or two (1-2) / one to five (1-5)	0.8807 (0.5081-0.9980)											mean	2.1	1.5
	Superrosidae	one or two (1-2) / one to five (1-5)	0.9975	one or two (1-2) / one to five (1-5)	0.9002 (0.5201-0.9999)											95% lb	2	0
	Rosidae	one or two (1-2) / one to five (1-5)	0.9972	one or two (1-2) / one to five (1-5)	0.888 (0.5145-0.9973)											95% ub	3	3
	Malvidae	one or two (1-2) / one to five (1-5)	0.9857	one or two (1-2) / one to five (1-5)	0.8673 (0.5080-0.9982)
	Fabidae	one or two (1-2) / one to five (1-5)	0.9955	one or two (1-2) / one to five (1-5)	0.8993 (0.519-1.000)
231_B. Number of perianth whorls (binary) (D2c) / 400_A. Gynoecium phyllotaxy (D2d)
WARNING: 1 absent state detected (2 = 'one or two (1-2) / spiral')	Angiospermae	more than two (>2) / whorled	1	more than two (>2) / whorled	0.9055 (0.4389-1.0000)		Summary of ML model comparisons									Summary of rjMCMC results
	Mesangiospermae	more than two (>2) / whorled	1	more than two (>2) / whorled	0.9315 (0.4929-1.0000)
	Magnoliidae	more than two (>2) / whorled	1	more than two (>2) / whorled	0.7501 (0.2139-1.0000)		Model	Type	LogL	Npar	AIC	AICc	DeltaAICc	w		Model_str	Model	NrSamples	PostProb
	Monocotyledoneae	one or two (1-2) / whorled	0.717	one or two (1-2) / whorled	0.981 (0.9411-0.9986)		ARDnodual	D	-87.54	8	191.09	191.27	2.77	0.19		Z 0 Z Z 1 1 1 0		1841	0.02
	Eudicotyledoneae	more than two (>2) / whorled	0.9963	more than two (>2) / whorled	0.8699 (0.4895-0.9997)		ARDnodualeq**	D	-86.16	8	188.32	188.5	0	0.75		Z 0 0 0 1 1 1 0		1815	0.02
	Commelinidae	one or two (1-2) / whorled	1	one or two (1-2) / whorled	0.9831 (0.9431-0.9996)		SYMnodual	D	-106.62	4	221.24	221.29	32.79	0		Z 0 0 Z 1 1 1 Z		1641	0.02
	Pentapetalae	one or two (1-2) / whorled	0.9991	one or two (1-2) / whorled	0.9976 (0.9917-1.0000)		SYMnodualeq	D	-105.44	4	218.89	218.94	30.44	0		Z 0 Z Z 1 1 1 1		1621	0.02
	Superasteridae	one or two (1-2) / whorled	0.9997	one or two (1-2) / whorled	0.9935 (0.9779-1.0000)		ERnodual	I	-125.78	1	253.56	253.56	65.06	0		Z 0 0 0 1 1 1 Z		1620	0.02
	Asteridae	one or two (1-2) / whorled	1	one or two (1-2) / whorled	0.9959 (0.9862-0.9999)		UNCORRnodual	I	-94.23	4	196.45	196.5	8	0.01
	Lamiidae	one or two (1-2) / whorled	1	one or two (1-2) / whorled	0.982 (0.9437-0.9997)		UNCORRnodualeq	I	-92.84	4	193.68	193.73	5.23	0.05			Npar	Nzero
	Campanulidae	one or two (1-2) / whorled	1	one or two (1-2) / whorled	0.9792 (0.9261-0.9998)											mean	2	1.8
	Superrosidae	one or two (1-2) / whorled	0.9996	one or two (1-2) / whorled	0.9483 (0.8074-0.9997)											95% lb	2	0
	Rosidae	one or two (1-2) / whorled	0.9996	one or two (1-2) / whorled	0.6939 (0.3045-0.9790)											95% ub	2	3
	Malvidae	one or two (1-2) / whorled	1	one or two (1-2) / whorled	0.984 (0.9457-0.9997)
	Fabidae	one or two (1-2) / whorled	1	one or two (1-2) / whorled	0.9958 (0.984-1.000)
231_B. Number of perianth whorls (binary) (D2c) / 403_A. Fusion of ovaries (binary) (D2c)
	Angiospermae	one or two (1-2) / free (<5%)	0.9237	more than two (>2) / free (<5%)	0.5254 (0.0000-0.9012)		Summary of ML model comparisons									Summary of rjMCMC results
	Mesangiospermae	one or two (1-2) / free (<5%)	0.6835	more than two (>2) / free (<5%)	0.5804 (0.0000-0.9967)
	Magnoliidae	one or two (1-2) / free (<5%)	0.6912	more than two (>2) / fused (>5%)	0.4552 (0.0000-0.6739)		Model	Type	LogL	Npar	AIC	AICc	DeltaAICc	w		Model_str	Model	NrSamples	PostProb
	Monocotyledoneae	one or two (1-2) / fused (>5%)	0.9765	one or two (1-2) / free (<5%)	0.7804 (0.000-0.978)		ARDnodual	D	-139.4	8	294.8	294.99	162.23	0		0 1 Z 1 0 2 Z 2		10206	0.11
	Eudicotyledoneae	one or two (1-2) / fused (>5%)	0.5605	more than two (>2) / free (<5%)	0.5644 (0.0000-0.9443)		ARDnodualeq	D	-143.77	8	303.55	303.73	170.97	0		0 1 Z 1 0 2 1 2		9410	0.1
	Commelinidae	one or two (1-2) / fused (>5%)	1	one or two (1-2) / fused (>5%)	0.9024 (0.8079-1.0000)		SYMnodual***	D	-62.35	4	132.71	132.76	0	1		0 Z Z 1 0 2 Z 2		6327	0.07
	Pentapetalae	one or two (1-2) / fused (>5%)	1	one or two (1-2) / free (<5%)	0.8177 (0.0000-0.9998)		SYMnodualeq	D	-74.91	4	157.83	157.88	25.12	0		0 1 Z 1 0 0 Z 0		5608	0.06
	Superasteridae	one or two (1-2) / fused (>5%)	1	one or two (1-2) / free (<5%)	0.7857 (0.0000-0.9965)		ERnodual	I	-179.48	1	360.96	360.96	228.21	0		0 Z Z 1 0 2 1 2		5446	0.06
	Asteridae	one or two (1-2) / fused (>5%)	1	one or two (1-2) / fused (>5%)	0.8871 (0.0000-0.9995)		UNCORRnodual	I	-148.98	4	305.97	306.02	173.26	0
	Lamiidae	one or two (1-2) / fused (>5%)	1	one or two (1-2) / fused (>5%)	0.9463 (0.8821-1.0000)		UNCORRnodualeq	I	-147.6	4	303.19	303.24	170.49	0			Npar	Nzero
	Campanulidae	one or two (1-2) / fused (>5%)	1	one or two (1-2) / fused (>5%)	0.9484 (0.8897-1.0000)											mean	2.7	1.8
	Superrosidae	one or two (1-2) / fused (>5%)	1	one or two (1-2) / free (<5%)	0.8154 (0.0000-0.9986)											95% lb	2	1
	Rosidae	one or two (1-2) / fused (>5%)	1	one or two (1-2) / free (<5%)	0.8038 (0.0000-0.9907)											95% ub	3	3
	Malvidae	one or two (1-2) / fused (>5%)	1	one or two (1-2) / fused (>5%)	0.9295 (0.8506-1.0000)
	Fabidae	one or two (1-2) / fused (>5%)	1	one or two (1-2) / free (<5%)	0.8165 (0.0000-0.9992)
231_B. Number of perianth whorls (binary) (D2c) / 411_B. Number of ovules per functional carpel (binary) (D2c)
	Angiospermae	more than two (>2) / three or more (>2)	1	more than two (>2) / three or more (>2)	0.9998 (0.9994-1.0000)		Summary of ML model comparisons									Summary of rjMCMC results
	Mesangiospermae	more than two (>2) / three or more (>2)	1	more than two (>2) / three or more (>2)	0.9987 (0.9928-1.0000)
	Magnoliidae	more than two (>2) / three or more (>2)	1	more than two (>2) / three or more (>2)	0.9985 (0.9979-1.0000)		Model	Type	LogL	Npar	AIC	AICc	DeltaAICc	w		Model_str	Model	NrSamples	PostProb
	Monocotyledoneae	one or two (1-2) / three or more (>2)	0.6646	one or two (1-2) / three or more (>2)	0.9822 (0.9710-0.9919)		ARDnodual	D	-280.05	8	576.11	576.29	2.77	0.2		0 0 1 Z 1 Z 1 1		38786	0.43
	Eudicotyledoneae	more than two (>2) / three or more (>2)	0.9934	more than two (>2) / three or more (>2)	0.9668 (0.8061-1.0000)		ARDnodualeq**	D	-278.67	8	573.34	573.52	0	0.8		0 0 1 Z 1 0 1 1		20847	0.23
	Commelinidae	one or two (1-2) / three or more (>2)	0.9648	one or two (1-2) / three or more (>2)	0.7312 (0.4857-0.9505)		SYMnodual	D	-312.36	4	632.72	632.78	59.26	0		0 0 1 0 1 Z 1 1		8390	0.09
	Pentapetalae	one or two (1-2) / three or more (>2)	0.9998	one or two (1-2) / three or more (>2)	0.9996 (0.998-1.000)		SYMnodualeq	D	-310.99	4	629.98	630.03	56.51	0		0 0 1 0 1 0 1 1		8099	0.09
	Superasteridae	one or two (1-2) / three or more (>2)	0.9999	one or two (1-2) / three or more (>2)	0.9943 (0.9887-1.0000)		ERnodual	I	-354.69	1	711.38	711.39	137.87	0		0 0 1 Z 0 Z 1 1		2620	0.03
	Asteridae	one or two (1-2) / three or more (>2)	0.9992	one or two (1-2) / three or more (>2)	0.9961 (0.9908-0.9993)		UNCORRnodual	I	-291.67	4	591.34	591.39	17.88	0
	Lamiidae	one or two (1-2) / three or more (>2)	0.9999	one or two (1-2) / three or more (>2)	0.9851 (0.9658-0.9977)		UNCORRnodualeq	I	-290.3	4	588.59	588.65	15.13	0			Npar	Nzero
	Campanulidae	one or two (1-2) / three or more (>2)	0.9972	one or two (1-2) / three or more (>2)	0.9759 (0.9509-0.9955)											mean	2	1.5
	Superrosidae	one or two (1-2) / three or more (>2)	1	one or two (1-2) / three or more (>2)	0.9988 (0.9977-0.9997)											95% lb	2	0
	Rosidae	one or two (1-2) / three or more (>2)	1	one or two (1-2) / three or more (>2)	0.9884 (0.9823-0.9954)											95% ub	2	2
	Malvidae	one or two (1-2) / three or more (>2)	0.9991	one or two (1-2) / three or more (>2)	0.9863 (0.9730-0.9967)
	Fabidae	one or two (1-2) / three or more (>2)	1	one or two (1-2) / three or more (>2)	0.9976 (0.9918-0.9998)
232_C. Perianth merism (binary) (D2c) / 234_A. Perianth differentiation (binary) (D2d)
	Angiospermae	trimerous / undifferentiated	1	trimerous / undifferentiated	0.8815 (0.0000-0.9939)		Summary of ML model comparisons									Summary of rjMCMC results
	Mesangiospermae	trimerous / undifferentiated	1	trimerous / undifferentiated	0.8925 (0.0000-0.9995)
	Magnoliidae	trimerous / undifferentiated	0.9999	trimerous / undifferentiated	0.7489 (0.0000-0.9572)		Model	Type	LogL	Npar	AIC	AICc	DeltaAICc	w		Model_str	Model	NrSamples	PostProb
	Monocotyledoneae	trimerous / undifferentiated	1	trimerous / undifferentiated	0.8073 (0.0103-1.0000)		ARDnodual	D	-282.16	8	580.32	580.5	2.99	0.09		0 1 0 1 1 0 1 1		22938	0.25
	Eudicotyledoneae	trimerous / undifferentiated	0.9626	tetramerous or pentamerous / undifferentiated	0.9302 (0.7390-0.9981)		ARDnodualeq	D	-280.77	8	577.55	577.73	0.22	0.37		0 1 0 Z 1 0 Z 1		22713	0.25
	Commelinidae	trimerous / undifferentiated	1	trimerous / undifferentiated	0.5824 (0.0000-0.9957)		SYMnodual	D	-288.85	4	585.7	585.75	8.24	0.01		0 1 0 Z 1 0 1 1		18347	0.2
	Pentapetalae	tetramerous or pentamerous / differentiated	0.9416	tetramerous or pentamerous / undifferentiated	0.8089 (0.0003-1.0000)		SYMnodualeq	D	-287.49	4	582.99	583.04	5.53	0.03		0 1 0 1 1 0 Z 1		6298	0.07
	Superasteridae	tetramerous or pentamerous / differentiated	0.9433	tetramerous or pentamerous / undifferentiated	0.8388 (0.0128-1.0000)		ERnodual	I	-320.61	1	643.22	643.22	65.71	0		0 0 1 0 0 1 0 0		3825	0.04
	Asteridae	tetramerous or pentamerous / differentiated	0.998	tetramerous or pentamerous / differentiated	0.9964 (0.9916-1.0000)		UNCORRnodual	I	-286.12	4	580.23	580.28	2.77	0.1
	Lamiidae	tetramerous or pentamerous / differentiated	0.9998	tetramerous or pentamerous / differentiated	0.9802 (0.954-1.000)		UNCORRnodualeq*	I	-284.73	4	577.46	577.51	0	0.41			Npar	Nzero
	Campanulidae	tetramerous or pentamerous / differentiated	1	tetramerous or pentamerous / differentiated	0.9873 (0.9711-0.9998)											mean	2	1.1
	Superrosidae	tetramerous or pentamerous / differentiated	0.9883	tetramerous or pentamerous / undifferentiated	0.7692 (0.0003-1.0000)											95% lb	2	0
	Rosidae	tetramerous or pentamerous / differentiated	0.9928	tetramerous or pentamerous / undifferentiated	0.7723 (0.0028-0.9987)											95% ub	2	2
	Malvidae	tetramerous or pentamerous / differentiated	0.9985	tetramerous or pentamerous / differentiated	0.7305 (0.4104-0.9988)
	Fabidae	tetramerous or pentamerous / differentiated	0.9857	tetramerous or pentamerous / undifferentiated	0.9187 (0.3517-1.0000)
232_C. Perianth merism (binary) (D2c) / 204_A. Fusion of perianth (D2c)
	Angiospermae	trimerous / free (<5%)	0.9996	trimerous / free (<5%)	0.9941 (0.9902-0.9991)		Summary of ML model comparisons									Summary of rjMCMC results
	Mesangiospermae	trimerous / free (<5%)	0.9937	trimerous / free (<5%)	0.9879 (0.9415-1.0000)
	Magnoliidae	trimerous / free (<5%)	0.9911	trimerous / free (<5%)	0.9357 (0.7960-0.9967)		Model	Type	LogL	Npar	AIC	AICc	DeltaAICc	w		Model_str	Model	NrSamples	PostProb
	Monocotyledoneae	trimerous / free (<5%)	0.9027	trimerous / free (<5%)	0.7579 (0.0916-1.0000)		ARDnodual	D	-297.27	8	610.54	610.73	2.44	0.22		0 1 0 Z 1 0 Z 1		23400	0.26
	Eudicotyledoneae	trimerous / free (<5%)	0.9918	tetramerous or pentamerous / free (<5%)	0.8657 (0.6145-0.9871)		ARDnodualeq**	D	-296.05	8	608.11	608.29	0	0.74		0 0 1 Z 0 1 Z 0		17116	0.19
	Commelinidae	trimerous / fused (>5%)	0.9835	trimerous / free (<5%)	0.6578 (0.0164-1.0000)		SYMnodual	D	-305.08	4	618.15	618.2	9.91	0.01		0 1 0 Z 1 0 Z 0		14013	0.16
	Pentapetalae	tetramerous or pentamerous / free (<5%)	0.9982	tetramerous or pentamerous / free (<5%)	0.9703 (0.8613-1.0000)		SYMnodualeq	D	-303.7	4	615.39	615.44	7.15	0.02		0 1 0 1 1 0 Z 1		12208	0.14
	Superasteridae	tetramerous or pentamerous / free (<5%)	0.9997	tetramerous or pentamerous / free (<5%)	0.846 (0.2969-1.0000)		ERnodual	I	-348.76	1	699.53	699.53	91.24	0		0 1 0 1 1 0 Z 0		6503	0.07
	Asteridae	tetramerous or pentamerous / free (<5%)	0.9999	tetramerous or pentamerous / free (<5%)	0.7273 (0.0572-1.0000)		UNCORRnodual	I	-305.27	4	618.54	618.59	10.3	0
	Lamiidae	tetramerous or pentamerous / free (<5%)	0.6725	tetramerous or pentamerous / fused (>5%)	0.8347 (0.6178-0.9930)		UNCORRnodualeq	I	-303.89	4	615.78	615.83	7.53	0.02			Npar	Nzero
	Campanulidae	tetramerous or pentamerous / free (<5%)	0.9706	tetramerous or pentamerous / free (<5%)	0.5645 (0.0045-0.9743)											mean	2	1.7
	Superrosidae	tetramerous or pentamerous / free (<5%)	1	tetramerous or pentamerous / free (<5%)	0.9842 (0.9344-1.0000)											95% lb	2	1
	Rosidae	tetramerous or pentamerous / free (<5%)	1	tetramerous or pentamerous / free (<5%)	0.9862 (0.9557-0.9987)											95% ub	2	2
	Malvidae	tetramerous or pentamerous / free (<5%)	0.9999	tetramerous or pentamerous / free (<5%)	0.9808 (0.9131-1.0000)
	Fabidae	tetramerous or pentamerous / free (<5%)	1	tetramerous or pentamerous / free (<5%)	0.9932 (0.9679-1.0000)
232_C. Perianth merism (binary) (D2c) / 207_A. Symmetry of perianth (binary) (D2d)
	Angiospermae	trimerous / actinomorphic	1	trimerous / actinomorphic	0.4939 (0.4998-0.5000)		Summary of ML model comparisons									Summary of rjMCMC results
	Mesangiospermae	trimerous / actinomorphic	1	trimerous / actinomorphic	0.4939 (0.5-0.5)
	Magnoliidae	trimerous / actinomorphic	1	trimerous / actinomorphic	0.498 (0.4999-0.5000)		Model	Type	LogL	Npar	AIC	AICc	DeltaAICc	w		Model_str	Model	NrSamples	PostProb
	Monocotyledoneae	trimerous / actinomorphic	0.9997	trimerous / actinomorphic	0.4739 (0.4647-0.5024)		ARDnodual	D	-289.37	8	594.73	594.91	5.74	0.04		0 1 0 Z 2 0 Z 0		55999	0.62
	Eudicotyledoneae	trimerous / actinomorphic	0.9756	trimerous / actinomorphic	0.4939 (0.4999-0.5000)		ARDnodualeq	D	-287.98	8	591.96	592.14	2.97	0.15		0 1 0 0 2 0 Z 0		25313	0.28
	Commelinidae	trimerous / actinomorphic	0.9953	trimerous / actinomorphic	0.4639 (0.4245-0.5004)		SYMnodual	D	-302.47	4	612.94	613	23.82	0		0 1 Z 0 2 0 Z 0		3127	0.03
	Pentapetalae	tetramerous or pentamerous / actinomorphic	0.9998	trimerous / actinomorphic	0.494 (0.4999-0.5000)		SYMnodualeq	D	-301.09	4	610.18	610.23	21.05	0		0 1 0 Z 2 0 0 0		1184	0.01
	Superasteridae	tetramerous or pentamerous / actinomorphic	1	trimerous / actinomorphic	0.4939 (0.4997-0.5000)		ERnodual	I	-330.62	1	663.24	663.24	74.06	0		0 1 Z Z 2 0 Z 0		1036	0.01
	Asteridae	tetramerous or pentamerous / actinomorphic	1	trimerous / actinomorphic	0.494 (0.4999-0.5000)		UNCORRnodual	I	-291.94	4	591.89	591.94	2.76	0.16
	Lamiidae	tetramerous or pentamerous / actinomorphic	0.9959	trimerous / actinomorphic	0.4923 (0.4979-0.4999)		UNCORRnodualeq**	I	-290.56	4	589.13	589.18	0	0.65			Npar	Nzero
	Campanulidae	tetramerous or pentamerous / actinomorphic	0.9999	trimerous / actinomorphic	0.4935 (0.4995-0.5000)											mean	3	1.7
	Superrosidae	tetramerous or pentamerous / actinomorphic	1	trimerous / actinomorphic	0.4938 (0.5-0.5)											95% lb	3	1
	Rosidae	tetramerous or pentamerous / actinomorphic	1	trimerous / actinomorphic	0.4932 (0.4995-0.4999)											95% ub	3	2
	Malvidae	tetramerous or pentamerous / actinomorphic	0.9997	trimerous / actinomorphic	0.493 (0.4991-0.5000)
	Fabidae	tetramerous or pentamerous / actinomorphic	1	tetramerous or pentamerous / actinomorphic	0.4931 (0.4957-0.5003)
232_C. Perianth merism (binary) (D2c) / 301_C. Number of fertile stamens (binary) (D2c)
	Angiospermae	trimerous / more than six (>6)	1	trimerous / more than six (>6)	0.9993 (0.9982-1.0000)		Summary of ML model comparisons									Summary of rjMCMC results
	Mesangiospermae	trimerous / more than six (>6)	1	trimerous / more than six (>6)	0.9948 (0.9817-1.0000)
	Magnoliidae	trimerous / more than six (>6)	1	trimerous / more than six (>6)	0.9935 (0.9675-1.0000)		Model	Type	LogL	Npar	AIC	AICc	DeltaAICc	w		Model_str	Model	NrSamples	PostProb
	Monocotyledoneae	trimerous / more than six (>6)	0.5307	trimerous / one to six (1-6)	0.982 (0.9536-0.9967)		ARDnodual	D	-362.86	8	741.71	741.9	2.77	0.17		0 0 1 1 Z 0 0 1		32741	0.36
	Eudicotyledoneae	trimerous / more than six (>6)	0.9809	tetramerous or pentamerous / more than six (>6)	0.5548 (0.2146-0.9668)		ARDnodualeq**	D	-361.47	8	738.94	739.13	0	0.66		0 0 1 0 Z 0 0 1		22309	0.25
	Commelinidae	trimerous / one to six (1-6)	1	trimerous / one to six (1-6)	0.9916 (0.9820-0.9988)		SYMnodual	D	-401.54	4	811.08	811.13	72.01	0		0 0 1 1 0 0 0 1		17701	0.2
	Pentapetalae	tetramerous or pentamerous / more than six (>6)	0.9961	tetramerous or pentamerous / more than six (>6)	0.9998 (0.9986-1.0000)		SYMnodualeq	D	-400.85	4	809.7	809.75	70.63	0		0 Z 1 1 Z 0 0 1		9621	0.11
	Superasteridae	tetramerous or pentamerous / more than six (>6)	0.9989	tetramerous or pentamerous / more than six (>6)	0.9979 (0.994-1.000)		ERnodual	I	-438.92	1	879.85	879.85	140.72	0		0 0 1 0 0 0 0 1		4744	0.05
	Asteridae	tetramerous or pentamerous / more than six (>6)	1	tetramerous or pentamerous / more than six (>6)	0.9949 (0.9856-0.9998)		UNCORRnodual	I	-368.52	4	745.04	745.09	5.96	0.03
	Lamiidae	tetramerous or pentamerous / one to six (1-6)	0.9991	tetramerous or pentamerous / one to six (1-6)	0.9913 (0.9828-0.9980)		UNCORRnodualeq	I	-367.13	4	742.27	742.32	3.19	0.13			Npar	Nzero
	Campanulidae	tetramerous or pentamerous / one to six (1-6)	0.994	tetramerous or pentamerous / one to six (1-6)	0.995 (0.9894-0.9992)											mean	2	0.9
	Superrosidae	tetramerous or pentamerous / more than six (>6)	0.9999	tetramerous or pentamerous / more than six (>6)	0.9997 (0.9993-1.0000)											95% lb	2	0
	Rosidae	tetramerous or pentamerous / more than six (>6)	0.9999	tetramerous or pentamerous / more than six (>6)	0.9945 (0.9904-0.9981)											95% ub	2	2
	Malvidae	tetramerous or pentamerous / more than six (>6)	1	tetramerous or pentamerous / more than six (>6)	0.9965 (0.9904-1.0000)
	Fabidae	tetramerous or pentamerous / more than six (>6)	1	tetramerous or pentamerous / more than six (>6)	0.9996 (0.9982-1.0000)
232_C. Perianth merism (binary) (D2c) / 330_A. Androecium structural phyllotaxy (binary) (D2d)
	Angiospermae	trimerous / whorled	1	trimerous / whorled	0.8885 (0.0000-0.9999)		Summary of ML model comparisons									Summary of rjMCMC results
	Mesangiospermae	trimerous / whorled	1	trimerous / whorled	0.9015 (0-1)
	Magnoliidae	trimerous / whorled	1	trimerous / whorled	0.8789 (0.0000-0.9997)		Model	Type	LogL	Npar	AIC	AICc	DeltaAICc	w		Model_str	Model	NrSamples	PostProb
	Monocotyledoneae	trimerous / whorled	1	trimerous / whorled	0.9143 (0.0014-1.0000)		ARDnodual	D	-134	8	284.01	284.19	2.77	0.11		0 0 Z Z 0 0 0 0		11154	0.12
	Eudicotyledoneae	trimerous / whorled	0.9713	tetramerous or pentamerous / whorled	0.8406 (0.0808-0.9828)		ARDnodualeq*	D	-132.62	8	281.24	281.42	0	0.42		0 0 Z Z 0 0 Z 0		8554	0.1
	Commelinidae	trimerous / whorled	1	trimerous / whorled	0.9163 (0.0227-1.0000)		SYMnodual	D	-138.28	4	284.56	284.61	3.19	0.09		0 0 Z 0 0 0 0 0		7388	0.08
	Pentapetalae	tetramerous or pentamerous / whorled	0.9963	tetramerous or pentamerous / whorled	0.9418 (0.3333-1.0000)		SYMnodualeq	D	-136.94	4	281.88	281.93	0.51	0.33		0 0 0 Z 0 0 0 0		6814	0.08
	Superasteridae	tetramerous or pentamerous / whorled	0.9959	tetramerous or pentamerous / whorled	0.9412 (0.3329-1.0000)		ERnodual	I	-143	1	287.99	288	6.58	0.02		0 0 0 0 0 0 Z Z		5460	0.06
	Asteridae	tetramerous or pentamerous / whorled	0.9928	tetramerous or pentamerous / whorled	0.9416 (0.3332-1.0000)		UNCORRnodual	I	-140.47	4	288.94	288.99	7.57	0.01
	Lamiidae	tetramerous or pentamerous / whorled	0.9905	tetramerous or pentamerous / whorled	0.9411 (0.3322-1.0000)		UNCORRnodualeq	I	-139.09	4	286.17	286.22	4.8	0.04			Npar	Nzero
	Campanulidae	tetramerous or pentamerous / whorled	0.9908	tetramerous or pentamerous / whorled	0.9409 (0.3323-1.0000)											mean	1.3	1.9
	Superrosidae	tetramerous or pentamerous / whorled	0.9957	tetramerous or pentamerous / whorled	0.9416 (0.3333-1.0000)											95% lb	1	0
	Rosidae	tetramerous or pentamerous / whorled	0.9952	tetramerous or pentamerous / whorled	0.9413 (0.3325-1.0000)											95% ub	3	4
	Malvidae	tetramerous or pentamerous / whorled	0.9916	tetramerous or pentamerous / whorled	0.941 (0.3324-1.0000)
	Fabidae	tetramerous or pentamerous / whorled	0.9931	tetramerous or pentamerous / whorled	0.9415 (0.3333-1.0000)
232_C. Perianth merism (binary) (D2c) / 331_B. Number of androecium structural whorls (binary) (D2c)
	Angiospermae	tetramerous or pentamerous / more than 2 (>2)	0.5242	tetramerous or pentamerous / more than 2 (>2)	0.6788 (0.0000-0.8844)		Summary of ML model comparisons									Summary of rjMCMC results
	Mesangiospermae	tetramerous or pentamerous / more than 2 (>2)	0.5056	tetramerous or pentamerous / more than 2 (>2)	0.6526 (0.000-0.918)
	Magnoliidae	trimerous / more than 2 (>2)	0.5104	tetramerous or pentamerous / more than 2 (>2)	0.5036 (0.0000-0.6822)		Model	Type	LogL	Npar	AIC	AICc	DeltaAICc	w		Model_str	Model	NrSamples	PostProb
	Monocotyledoneae	trimerous / more than 2 (>2)	0.6514	trimerous / more than 2 (>2)	0.6089 (0.1332-0.9931)		ARDnodual	D	-123.58	8	263.16	263.35	1.39	0.32		Z Z 0 0 Z 1 0 1		30767	0.34
	Eudicotyledoneae	tetramerous or pentamerous / more than 2 (>2)	0.8306	tetramerous or pentamerous / one or two (1-2)	0.7993 (0.0288-0.9624)		ARDnodualeq**	D	-122.89	8	261.78	261.96	0	0.65		0 Z 1 1 Z 0 1 0		16522	0.18
	Commelinidae	trimerous / one or two (1-2)	0.9885	trimerous / one or two (1-2)	0.8803 (0.7469-1.0000)		SYMnodual	D	-131.72	4	271.43	271.48	9.52	0.01		Z 0 1 1 Z 0 1 0		10105	0.11
	Pentapetalae	tetramerous or pentamerous / one or two (1-2)	0.9972	tetramerous or pentamerous / one or two (1-2)	0.9998 (0.9994-1.0000)		SYMnodualeq	D	-130.34	4	268.68	268.73	6.77	0.02		0 0 1 1 Z 0 1 0		4408	0.05
	Superasteridae	tetramerous or pentamerous / one or two (1-2)	0.9993	tetramerous or pentamerous / one or two (1-2)	0.9985 (0.9883-1.0000)		ERnodual	I	-139.65	1	281.29	281.3	19.34	0		Z 0 1 1 0 0 1 1		2945	0.03
	Asteridae	tetramerous or pentamerous / one or two (1-2)	1	tetramerous or pentamerous / one or two (1-2)	0.9986 (0.9908-1.0000)		UNCORRnodual	I	-137.21	4	282.42	282.47	20.51	0
	Lamiidae	tetramerous or pentamerous / one or two (1-2)	1	tetramerous or pentamerous / one or two (1-2)	0.9974 (0.9798-1.0000)		UNCORRnodualeq	I	-135.89	4	279.78	279.83	17.87	0			Npar	Nzero
	Campanulidae	tetramerous or pentamerous / one or two (1-2)	1	tetramerous or pentamerous / one or two (1-2)	0.9974 (0.9789-1.0000)											mean	2	2.1
	Superrosidae	tetramerous or pentamerous / one or two (1-2)	0.9999	tetramerous or pentamerous / one or two (1-2)	0.9996 (0.997-1.000)											95% lb	2	0
	Rosidae	tetramerous or pentamerous / one or two (1-2)	1	tetramerous or pentamerous / one or two (1-2)	0.9982 (0.9852-1.0000)											95% ub	3	3
	Malvidae	tetramerous or pentamerous / one or two (1-2)	1	tetramerous or pentamerous / one or two (1-2)	0.9933 (0.9567-1.0000)
	Fabidae	tetramerous or pentamerous / one or two (1-2)	1	tetramerous or pentamerous / one or two (1-2)	0.9996 (0.9972-1.0000)
232_C. Perianth merism (binary) (D2c) / 332_C. Androecium structural merism (binary) (D2c)
	Angiospermae	trimerous / tetramerous or pentamerous	0.9999	trimerous / tetramerous or pentamerous	0.5133 (0.000-0.998)		Summary of ML model comparisons									Summary of rjMCMC results
	Mesangiospermae	trimerous / tetramerous or pentamerous	0.9936	trimerous / tetramerous or pentamerous	0.528 (0.0000-0.9982)
	Magnoliidae	trimerous / tetramerous or pentamerous	0.9374	trimerous / tetramerous or pentamerous	0.4297 (0.0000-0.9534)		Model	Type	LogL	Npar	AIC	AICc	DeltaAICc	w		Model_str	Model	NrSamples	PostProb
	Monocotyledoneae	trimerous / trimerous	0.5722	trimerous / trimerous	0.8636 (0.4795-0.9831)		ARDnodual	D	-113.85	8	243.71	243.89	1.47	0.32		0 Z 1 1 1 1 Z 0		12932	0.14
	Eudicotyledoneae	trimerous / tetramerous or pentamerous	0.9737	trimerous / tetramerous or pentamerous	0.4502 (0.0000-0.8691)		ARDnodualeq**	D	-113.12	8	242.24	242.43	0	0.68		0 0 1 1 Z 1 0 0		6741	0.07
	Commelinidae	trimerous / trimerous	0.9977	trimerous / trimerous	0.8811 (0.566-1.000)		SYMnodual	D	-140.88	4	289.76	289.81	47.39	0		0 0 1 1 0 1 0 0		5880	0.07
	Pentapetalae	tetramerous or pentamerous / tetramerous or pentamerous	0.9689	tetramerous or pentamerous / tetramerous or pentamerous	0.8293 (0.3953-1.0000)		SYMnodualeq	D	-139.51	4	287.01	287.06	44.64	0		0 0 1 1 1 1 Z 0		5342	0.06
	Superasteridae	tetramerous or pentamerous / tetramerous or pentamerous	0.9872	tetramerous or pentamerous / tetramerous or pentamerous	0.7839 (0.3374-1.0000)		ERnodual	I	-147.68	1	297.37	297.37	54.95	0		0 Z Z 1 1 1 Z 0		4976	0.06
	Asteridae	tetramerous or pentamerous / tetramerous or pentamerous	0.9999	tetramerous or pentamerous / tetramerous or pentamerous	0.7727 (0.2066-0.9987)		UNCORRnodual	I	-144.86	4	297.73	297.78	55.35	0
	Lamiidae	tetramerous or pentamerous / tetramerous or pentamerous	1	tetramerous or pentamerous / tetramerous or pentamerous	0.8095 (0.4733-0.9917)		UNCORRnodualeq	I	-143.48	4	294.96	295.01	52.59	0			Npar	Nzero
	Campanulidae	tetramerous or pentamerous / tetramerous or pentamerous	0.9999	tetramerous or pentamerous / tetramerous or pentamerous	0.7791 (0.4421-0.9747)											mean	2	1.5
	Superrosidae	tetramerous or pentamerous / tetramerous or pentamerous	0.9941	tetramerous or pentamerous / tetramerous or pentamerous	0.8214 (0.4398-0.9993)											95% lb	2	0
	Rosidae	tetramerous or pentamerous / tetramerous or pentamerous	0.9974	tetramerous or pentamerous / tetramerous or pentamerous	0.7931 (0.4280-0.9909)											95% ub	2	3
	Malvidae	tetramerous or pentamerous / tetramerous or pentamerous	0.9999	tetramerous or pentamerous / tetramerous or pentamerous	0.7532 (0.4523-0.9709)
	Fabidae	tetramerous or pentamerous / tetramerous or pentamerous	1	tetramerous or pentamerous / tetramerous or pentamerous	0.8142 (0.4516-0.9996)
232_C. Perianth merism (binary) (D2c) / 305_A. Filament (binary) (D2d)
	Angiospermae	trimerous / laminar (wide)	0.9999	trimerous / laminar (wide)	0.8734 (0.0531-1.0000)		Summary of ML model comparisons									Summary of rjMCMC results
	Mesangiospermae	trimerous / laminar (wide)	0.9854	trimerous / laminar (wide)	0.8562 (0.0119-1.0000)
	Magnoliidae	trimerous / laminar (wide)	0.9976	trimerous / laminar (wide)	0.9318 (0.5416-1.0000)		Model	Type	LogL	Npar	AIC	AICc	DeltaAICc	w		Model_str	Model	NrSamples	PostProb
	Monocotyledoneae	trimerous / laminar (wide)	0.5641	trimerous / typical (narrow)	0.6454 (0.0000-0.9981)		ARDnodual	D	-250.61	8	517.22	517.41	6.98	0.02		0 0 0 Z Z 1 2 2		24453	0.27
	Eudicotyledoneae	trimerous / typical (narrow)	0.7555	tetramerous or pentamerous / laminar (wide)	0.4798 (0.0000-0.9115)		ARDnodualeq	D	-249.8	8	515.59	515.77	5.35	0.05		0 1 1 Z Z 2 1 1		6253	0.07
	Commelinidae	trimerous / typical (narrow)	0.6606	trimerous / typical (narrow)	0.5568 (0.0000-0.9587)		SYMnodual	D	-255.1	4	518.21	518.26	7.84	0.01		0 1 1 1 Z 2 1 1		6027	0.07
	Pentapetalae	tetramerous or pentamerous / typical (narrow)	0.9994	tetramerous or pentamerous / laminar (wide)	0.8781 (0-1)		SYMnodualeq	D	-253.81	4	515.63	515.68	5.26	0.05		0 1 1 1 Z 0 1 1		5973	0.07
	Superasteridae	tetramerous or pentamerous / typical (narrow)	0.9997	tetramerous or pentamerous / laminar (wide)	0.8704 (0.0009-1.0000)		ERnodual	I	-279.27	1	560.53	560.54	50.11	0		0 0 0 1 Z 2 1 1		3764	0.04
	Asteridae	tetramerous or pentamerous / typical (narrow)	0.9998	tetramerous or pentamerous / laminar (wide)	0.8684 (0.0000-0.9993)		UNCORRnodual	I	-252.48	4	512.96	513.01	2.59	0.19
	Lamiidae	tetramerous or pentamerous / typical (narrow)	0.9985	tetramerous or pentamerous / laminar (wide)	0.8446 (0.0000-0.9957)		UNCORRnodualeq**	I	-251.19	4	510.37	510.42	0	0.68			Npar	Nzero
	Campanulidae	tetramerous or pentamerous / typical (narrow)	0.9952	tetramerous or pentamerous / laminar (wide)	0.7716 (0.039-1.000)											mean	2.7	1.6
	Superrosidae	tetramerous or pentamerous / typical (narrow)	0.9998	tetramerous or pentamerous / laminar (wide)	0.8714 (0.0000-0.9997)											95% lb	2	0
	Rosidae	tetramerous or pentamerous / typical (narrow)	0.9998	tetramerous or pentamerous / laminar (wide)	0.8408 (0.0000-0.9973)											95% ub	3	3
	Malvidae	tetramerous or pentamerous / typical (narrow)	0.9979	tetramerous or pentamerous / laminar (wide)	0.6364 (0.0000-0.9947)
	Fabidae	tetramerous or pentamerous / typical (narrow)	1	tetramerous or pentamerous / laminar (wide)	0.8662 (0.0000-0.9994)
232_C. Perianth merism (binary) (D2c) / 311_B. Anther orientation (binary) (D2d)
	Angiospermae	trimerous / introrse	0.9879	trimerous / extrorse	0.9493 (0.9468-0.9736)		Summary of ML model comparisons									Summary of rjMCMC results
	Mesangiospermae	trimerous / introrse	0.944	trimerous / extrorse	0.9759 (0.9759-0.9927)
	Magnoliidae	trimerous / extrorse	0.9268	trimerous / extrorse	0.9585 (0.9405-0.9778)		Model	Type	LogL	Npar	AIC	AICc	DeltaAICc	w		Model_str	Model	NrSamples	PostProb
	Monocotyledoneae	trimerous / introrse	0.9671	trimerous / introrse	0.991 (0.9867-0.9956)		ARDnodual	D	-247.42	8	510.85	511.03	5.94	0.03		0 Z 0 0 Z 0 0 0		88730	0.99
	Eudicotyledoneae	trimerous / introrse	0.8778	tetramerous or pentamerous / introrse	0.8542 (0.7652-0.9318)		ARDnodualeq	D	-246.1	8	508.2	508.38	3.29	0.11		0 0 0 0 Z 0 0 0		857	0.01
	Commelinidae	trimerous / introrse	0.9998	trimerous / introrse	0.9957 (0.9935-0.9985)		SYMnodual	D	-249.5	4	506.99	507.04	1.95	0.21		0 0 0 Z Z 0 0 0		188	0
	Pentapetalae	tetramerous or pentamerous / introrse	1	tetramerous or pentamerous / introrse	0.9997 (0.9982-1.0000)		SYMnodualeq**	D	-248.52	4	505.04	505.09	0	0.56		0 Z 1 0 Z 0 0 1		38	0
	Superasteridae	tetramerous or pentamerous / introrse	1	tetramerous or pentamerous / introrse	0.9975 (0.9939-1.0000)		ERnodual	I	-279.44	1	560.88	560.88	55.79	0		0 Z 0 0 Z 0 0 1		35	0
	Asteridae	tetramerous or pentamerous / introrse	0.9999	tetramerous or pentamerous / introrse	0.9978 (0.9960-0.9994)		UNCORRnodual	I	-251.95	4	511.91	511.96	6.87	0.02
	Lamiidae	tetramerous or pentamerous / introrse	0.9999	tetramerous or pentamerous / introrse	0.997 (0.9932-0.9994)		UNCORRnodualeq	I	-250.62	4	509.24	509.29	4.2	0.07			Npar	Nzero
	Campanulidae	tetramerous or pentamerous / introrse	1	tetramerous or pentamerous / introrse	0.9984 (0.9962-0.9999)											mean	1	2
	Superrosidae	tetramerous or pentamerous / introrse	1	tetramerous or pentamerous / introrse	0.9998 (0.9996-1.0000)											95% lb	1	2
	Rosidae	tetramerous or pentamerous / introrse	1	tetramerous or pentamerous / introrse	0.9977 (0.9956-0.9991)											95% ub	1	2
	Malvidae	tetramerous or pentamerous / introrse	1	tetramerous or pentamerous / introrse	0.9983 (0.9964-0.9997)
	Fabidae	tetramerous or pentamerous / introrse	0.9999	tetramerous or pentamerous / introrse	0.9966 (0.9938-0.9992)
232_C. Perianth merism (binary) (D2c) / 312_A. Anther attachment (binary) (D2d)
	Angiospermae	trimerous / basifixed	0.9233	trimerous / dorsifixed	0.5532 (0.0074-1.0000)		Summary of ML model comparisons									Summary of rjMCMC results
	Mesangiospermae	trimerous / basifixed	0.9416	trimerous / dorsifixed	0.6678 (0.0497-1.0000)
	Magnoliidae	trimerous / basifixed	0.9488	trimerous / basifixed	0.509 (0.0000-0.9013)		Model	Type	LogL	Npar	AIC	AICc	DeltaAICc	w		Model_str	Model	NrSamples	PostProb
	Monocotyledoneae	trimerous / basifixed	0.8072	trimerous / dorsifixed	0.981 (0.9769-1.0000)		ARDnodual**	D	-341.96	8	699.93	700.11	0	0.52		0 0 1 0 Z 1 0 1		27793	0.31
	Eudicotyledoneae	trimerous / basifixed	0.9862	tetramerous or pentamerous / dorsifixed	0.54 (0.0006-0.8934)		ARDnodualeq	D	-342.65	8	701.31	701.49	1.38	0.26		0 0 1 Z Z 1 0 0		21418	0.24
	Commelinidae	trimerous / dorsifixed	0.6455	trimerous / dorsifixed	0.9367 (0.7555-1.0000)		SYMnodual	D	-349.62	4	707.23	707.28	7.17	0.01		Z 0 1 0 Z 1 0 1		15731	0.17
	Pentapetalae	tetramerous or pentamerous / basifixed	0.9997	tetramerous or pentamerous / basifixed	0.5609 (0.1983-1.0000)		SYMnodualeq	D	-348.23	4	704.47	704.52	4.41	0.06		0 0 1 Z Z 1 0 1		11856	0.13
	Superasteridae	tetramerous or pentamerous / basifixed	0.9997	tetramerous or pentamerous / basifixed	0.6449 (0.3008-1.0000)		ERnodual	I	-409.88	1	821.75	821.76	121.65	0		0 0 1 0 Z 1 0 0		3731	0.04
	Asteridae	tetramerous or pentamerous / basifixed	0.9996	tetramerous or pentamerous / basifixed	0.8201 (0.6278-1.0000)		UNCORRnodual	I	-348.89	4	705.78	705.83	5.72	0.03
	Lamiidae	tetramerous or pentamerous / basifixed	0.9977	tetramerous or pentamerous / basifixed	0.9018 (0.7912-0.9999)		UNCORRnodualeq	I	-347.53	4	703.06	703.11	3.01	0.12			Npar	Nzero
	Campanulidae	tetramerous or pentamerous / basifixed	0.9493	tetramerous or pentamerous / dorsifixed	0.561 (0.0004-0.9027)											mean	2	1.5
	Superrosidae	tetramerous or pentamerous / basifixed	0.9999	tetramerous or pentamerous / basifixed	0.5411 (0.2116-1.0000)											95% lb	2	1
	Rosidae	tetramerous or pentamerous / basifixed	0.9991	tetramerous or pentamerous / dorsifixed	0.6138 (0.0032-0.9638)											95% ub	2	2
	Malvidae	tetramerous or pentamerous / basifixed	0.9713	tetramerous or pentamerous / basifixed	0.5918 (0.3838-0.9885)
	Fabidae	tetramerous or pentamerous / basifixed	0.999	tetramerous or pentamerous / dorsifixed	0.5117 (0.0000-0.8596)
232_C. Perianth merism (binary) (D2c) / 313_B. Anther dehiscence (binary) (D2d)
	Angiospermae	trimerous / longitudinal slit	1	trimerous / longitudinal slit	0.9958 (0.9962-0.9994)		Summary of ML model comparisons									Summary of rjMCMC results
	Mesangiospermae	trimerous / longitudinal slit	1	trimerous / longitudinal slit	0.9976 (0.9999-1.0000)
	Magnoliidae	trimerous / longitudinal slit	0.9993	trimerous / longitudinal slit	0.8024 (0.6426-0.9438)		Model	Type	LogL	Npar	AIC	AICc	DeltaAICc	w		Model_str	Model	NrSamples	PostProb
	Monocotyledoneae	trimerous / longitudinal slit	1	trimerous / longitudinal slit	0.9996 (0.9993-0.9999)		ARDnodual	D	-124.92	8	265.84	266.02	3.95	0.06		0 0 0 0 0 Z Z Z		29715	0.33
	Eudicotyledoneae	trimerous / longitudinal slit	0.9881	trimerous / longitudinal slit	0.5463 (0.3022-0.9004)		ARDnodualeq	D	-123.53	8	263.07	263.25	1.18	0.23		0 0 0 0 0 Z 0 0		29257	0.33
	Commelinidae	trimerous / longitudinal slit	1	trimerous / longitudinal slit	0.9998 (0.9996-1.0000)		SYMnodual	D	-128.39	4	264.79	264.84	2.77	0.11		0 0 0 0 0 Z 0 Z		25881	0.29
	Pentapetalae	tetramerous or pentamerous / longitudinal slit	0.9997	tetramerous or pentamerous / longitudinal slit	1 (1-1)		SYMnodualeq*	D	-127.01	4	262.02	262.07	0	0.42		0 0 0 0 1 Z Z Z		624	0.01
	Superasteridae	tetramerous or pentamerous / longitudinal slit	1	tetramerous or pentamerous / longitudinal slit	0.9999 (0.9998-1.0000)		ERnodual	I	-135.33	1	272.67	272.67	10.6	0		0 0 0 0 0 0 Z 0		559	0.01
	Asteridae	tetramerous or pentamerous / longitudinal slit	1	tetramerous or pentamerous / longitudinal slit	1 (0.9999-1.0000)		UNCORRnodual	I	-129.45	4	266.9	266.95	4.88	0.04
	Lamiidae	tetramerous or pentamerous / longitudinal slit	1	tetramerous or pentamerous / longitudinal slit	0.9998 (0.9994-1.0000)		UNCORRnodualeq	I	-128.06	4	264.13	264.18	2.11	0.15			Npar	Nzero
	Campanulidae	tetramerous or pentamerous / longitudinal slit	1	tetramerous or pentamerous / longitudinal slit	0.9999 (0.9997-1.0000)											mean	1	2
	Superrosidae	tetramerous or pentamerous / longitudinal slit	1	tetramerous or pentamerous / longitudinal slit	1 (1-1)											95% lb	1	1
	Rosidae	tetramerous or pentamerous / longitudinal slit	1	tetramerous or pentamerous / longitudinal slit	0.9999 (0.9997-1.0000)											95% ub	1	3
	Malvidae	tetramerous or pentamerous / longitudinal slit	1	tetramerous or pentamerous / longitudinal slit	0.9999 (0.9998-1.0000)
	Fabidae	tetramerous or pentamerous / longitudinal slit	1	tetramerous or pentamerous / longitudinal slit	0.9999 (0.9995-1.0000)
232_C. Perianth merism (binary) (D2c) / 401_C. Number of structural carpels (binary) (D2c)
	Angiospermae	trimerous / more than five (>5)	1	tetramerous or pentamerous / more than five (>5)	0.982 (0.9915-1.0000)		Summary of ML model comparisons									Summary of rjMCMC results
	Mesangiospermae	trimerous / more than five (>5)	1	tetramerous or pentamerous / more than five (>5)	0.9785 (0.9755-1.0000)
	Magnoliidae	trimerous / more than five (>5)	1	tetramerous or pentamerous / more than five (>5)	0.9752 (0.9546-1.0000)		Model	Type	LogL	Npar	AIC	AICc	DeltaAICc	w		Model_str	Model	NrSamples	PostProb
	Monocotyledoneae	trimerous / more than five (>5)	1	trimerous / more than five (>5)	0.8472 (0.3191-0.9878)		ARDnodual	D	-184.44	8	384.88	385.06	4.59	0.09		Z 0 1 0 0 0 1 1		37122	0.41
	Eudicotyledoneae	trimerous / more than five (>5)	0.9696	tetramerous or pentamerous / more than five (>5)	0.8929 (0.8038-0.9889)		ARDnodualeq**	D	-182.14	8	380.29	380.47	0	0.88		Z 0 1 Z 0 0 1 1		29434	0.33
	Commelinidae	trimerous / one to five (1-5)	0.9999	trimerous / one to five (1-5)	0.9726 (0.9425-0.9961)		SYMnodual	D	-197.92	4	403.84	403.89	23.42	0		0 0 1 0 0 0 1 1		9607	0.11
	Pentapetalae	tetramerous or pentamerous / more than five (>5)	0.7368	tetramerous or pentamerous / one to five (1-5)	0.9992 (0.996-1.000)		SYMnodualeq	D	-196.56	4	401.12	401.17	20.7	0		0 0 1 Z 0 0 1 1		8677	0.1
	Superasteridae	tetramerous or pentamerous / more than five (>5)	0.6852	tetramerous or pentamerous / one to five (1-5)	0.9937 (0.9861-1.0000)		ERnodual	I	-206.42	1	414.84	414.84	34.37	0		Z 0 1 Z 0 0 1 0		1204	0.01
	Asteridae	tetramerous or pentamerous / one to five (1-5)	0.6309	tetramerous or pentamerous / one to five (1-5)	0.9957 (0.9913-1.0000)		UNCORRnodual	I	-191.18	4	390.35	390.4	9.93	0.01
	Lamiidae	tetramerous or pentamerous / one to five (1-5)	0.9065	tetramerous or pentamerous / one to five (1-5)	0.9832 (0.9643-1.0000)		UNCORRnodualeq	I	-189.79	4	387.58	387.63	7.16	0.02			Npar	Nzero
	Campanulidae	tetramerous or pentamerous / one to five (1-5)	0.8287	tetramerous or pentamerous / one to five (1-5)	0.9828 (0.9668-1.0000)											mean	2	1.2
	Superrosidae	tetramerous or pentamerous / more than five (>5)	0.6689	tetramerous or pentamerous / one to five (1-5)	0.9978 (0.9954-1.0000)											95% lb	2	0
	Rosidae	tetramerous or pentamerous / more than five (>5)	0.6249	tetramerous or pentamerous / one to five (1-5)	0.9901 (0.9800-0.9964)											95% ub	2	2
	Malvidae	tetramerous or pentamerous / one to five (1-5)	0.6934	tetramerous or pentamerous / one to five (1-5)	0.974 (0.9465-1.0000)
	Fabidae	tetramerous or pentamerous / one to five (1-5)	0.5447	tetramerous or pentamerous / one to five (1-5)	0.9978 (0.9933-1.0000)
232_C. Perianth merism (binary) (D2c) / 400_A. Gynoecium phyllotaxy (D2d)
	Angiospermae	trimerous / spiral	1	tetramerous or pentamerous / spiral	0.4245 (0-1)		Summary of ML model comparisons									Summary of rjMCMC results
	Mesangiospermae	trimerous / spiral	1	tetramerous or pentamerous / spiral	0.4211 (0-1)
	Magnoliidae	trimerous / spiral	1	tetramerous or pentamerous / spiral	0.4491 (0.0000-0.9994)		Model	Type	LogL	Npar	AIC	AICc	DeltaAICc	w		Model_str	Model	NrSamples	PostProb
	Monocotyledoneae	trimerous / whorled	0.6628	trimerous / whorled	0.9713 (0.923-1.000)		ARDnodual	D	-115.81	8	247.61	247.8	2.77	0.12		Z 0 1 Z 0 0 1 1		10389	0.12
	Eudicotyledoneae	trimerous / spiral	1	tetramerous or pentamerous / spiral	0.6197 (0-1)		ARDnodualeq*	D	-114.42	8	244.84	245.02	0	0.48		Z 0 1 0 0 0 1 1		10116	0.11
	Commelinidae	trimerous / whorled	1	trimerous / whorled	0.9715 (0.8972-1.0000)		SYMnodual	D	-127.17	4	262.35	262.4	17.37	0		0 0 0 0 0 0 0 1		7835	0.09
	Pentapetalae	tetramerous or pentamerous / spiral	0.9979	tetramerous or pentamerous / whorled	0.8095 (0.0000-0.9999)		SYMnodualeq	D	-125.82	4	259.65	259.7	14.68	0		Z 0 1 1 0 0 1 1		6615	0.07
	Superasteridae	tetramerous or pentamerous / spiral	0.9028	tetramerous or pentamerous / whorled	0.8887 (0.4965-1.0000)		ERnodual	I	-134.18	1	270.37	270.37	25.35	0		0 0 0 0 0 0 Z 1		5798	0.06
	Asteridae	tetramerous or pentamerous / whorled	0.6418	tetramerous or pentamerous / whorled	0.9003 (0.4983-1.0000)		UNCORRnodual	I	-120.29	4	248.57	248.62	3.6	0.08
	Lamiidae	tetramerous or pentamerous / whorled	0.9116	tetramerous or pentamerous / whorled	0.8895 (0.4984-1.0000)		UNCORRnodualeq	I	-118.9	4	245.8	245.85	0.83	0.32			Npar	Nzero
	Campanulidae	tetramerous or pentamerous / whorled	0.8454	tetramerous or pentamerous / whorled	0.8805 (0.4986-1.0000)											mean	2	1.1
	Superrosidae	tetramerous or pentamerous / spiral	0.9999	tetramerous or pentamerous / whorled	0.7411 (0.000-0.998)											95% lb	2	0
	Rosidae	tetramerous or pentamerous / spiral	0.9999	tetramerous or pentamerous / whorled	0.677 (0.0000-0.9647)											95% ub	2	3
	Malvidae	tetramerous or pentamerous / whorled	0.6115	tetramerous or pentamerous / whorled	0.8896 (0.4987-1.0000)
	Fabidae	tetramerous or pentamerous / spiral	0.5634	tetramerous or pentamerous / whorled	0.8989 (0.4972-1.0000)
232_C. Perianth merism (binary) (D2c) / 403_A. Fusion of ovaries (binary) (D2c)
	Angiospermae	trimerous / free (<5%)	1	trimerous / free (<5%)	0.8986 (0.0656-1.0000)		Summary of ML model comparisons									Summary of rjMCMC results
	Mesangiospermae	trimerous / free (<5%)	1	trimerous / free (<5%)	0.8844 (0-1)
	Magnoliidae	trimerous / free (<5%)	1	trimerous / free (<5%)	0.8938 (0.0995-1.0000)		Model	Type	LogL	Npar	AIC	AICc	DeltaAICc	w		Model_str	Model	NrSamples	PostProb
	Monocotyledoneae	trimerous / free (<5%)	1	trimerous / fused (>5%)	0.5029 (0.0000-0.9997)		ARDnodual***	D	-161.92	8	339.84	340.02	0	1		0 0 Z 1 Z 0 1 1		13928	0.15
	Eudicotyledoneae	trimerous / free (<5%)	1	trimerous / free (<5%)	0.6332 (0.0011-1.0000)		ARDnodualeq	D	-176.82	8	369.64	369.82	29.8	0		0 0 Z 1 1 0 1 1		11005	0.12
	Commelinidae	trimerous / fused (>5%)	1	trimerous / fused (>5%)	0.9972 (0.9926-1.0000)		SYMnodual	D	-181.47	4	370.95	371	30.97	0		0 0 Z 1 Z 2 1 Z		7635	0.08
	Pentapetalae	tetramerous or pentamerous / free (<5%)	0.9981	tetramerous or pentamerous / fused (>5%)	0.7507 (0-1)		SYMnodualeq	D	-180.3	4	368.59	368.65	28.62	0		0 0 1 1 Z 0 1 1		7100	0.08
	Superasteridae	tetramerous or pentamerous / free (<5%)	0.9994	tetramerous or pentamerous / fused (>5%)	0.7242 (0.0000-0.9997)		ERnodual	I	-186.38	1	374.75	374.76	34.73	0		0 0 1 1 1 0 1 1		6685	0.07
	Asteridae	tetramerous or pentamerous / fused (>5%)	0.6679	tetramerous or pentamerous / fused (>5%)	0.9868 (0.9304-1.0000)		UNCORRnodual	I	-175.04	4	358.08	358.14	18.11	0
	Lamiidae	tetramerous or pentamerous / fused (>5%)	0.9921	tetramerous or pentamerous / fused (>5%)	0.9753 (0.8813-1.0000)		UNCORRnodualeq	I	-173.66	4	355.31	355.36	15.34	0			Npar	Nzero
	Campanulidae	tetramerous or pentamerous / fused (>5%)	0.9787	tetramerous or pentamerous / fused (>5%)	0.9746 (0.8764-1.0000)											mean	2.1	1.5
	Superrosidae	tetramerous or pentamerous / free (<5%)	1	tetramerous or pentamerous / fused (>5%)	0.7565 (0-1)											95% lb	1	0
	Rosidae	tetramerous or pentamerous / free (<5%)	1	tetramerous or pentamerous / fused (>5%)	0.7555 (0.0000-0.9999)											95% ub	3	3
	Malvidae	tetramerous or pentamerous / fused (>5%)	0.5588	tetramerous or pentamerous / fused (>5%)	0.9683 (0.8354-1.0000)
[truncated: 1,697 more rows]

## Sheet: Correlation matrix
MATRIX OF ALL PAIRWISE CHARACTER CORRELATIONS TESTED
	100_A	102_B	201_A	201_C	230_A	231_B	232_C	234_A	204_A	207_A	301_C	330_A	331_B	332_C	305_A	311_B	312_A	313_B	401_C	400_A	403_A	411_B
100_A. Functional sex of flowers (D2d)	.	0.16	0.97	1	0.59	0.04	0.17	1	1	0.99	0.56	0	0.89	0.37	0.04	0.3	0.05	0.59	0.09	0.19	0.97	1
102_B. Ovary position (binary) (D2d)	0	.	0.56	0.27	0.98	0.27	0.4	0.04	0.8	0.97	0.05	0.12	0.3	0.44	0.68	1	0.14	0.03	0.59	0.06	1	1
201_A. Perianth presence (D2c)	Inf	0	.	1	1	1	1	1	0.99	0.92	1	0.78	1	1	0.02	1	1	0.92	0.8	0.23	0.61	0.05
201_C. Number of perianth parts (binary) (D2c)	2.1	0.09	Inf	.	0	1	1	1	1	0.43	1	1	0.05	1	0.74	1	0.99	0.24	1	1	1	0.67
230_A. Perianth phyllotaxy (binary) (D2d)	0.08	Inf	0.01	Inf	.	0.92	1	0.95	1	1	0.42	1	1	0.99	0.01	1	0.39	1	0.89	1	1	0.59
231_B. Number of perianth whorls (binary) (D2c)	0	0.02	0	Inf	4.19	.	0.91	1	1	0.49	0.58	1	0.98	0.97	1	0.7	0.89	0.99	0.95	0.94	1	1
232_C. Perianth merism (binary) (D2c)	0	0.08	0	Inf	0	8.39	.	0.5	0.99	0.19	0.83	0.95	1	1	0.13	0.91	0.85	0.82	0.97	0.6	1	0.08
234_A. Perianth differentiation (binary) (D2d)	Inf	0	Inf	Inf	Inf	Inf	0.03	.	1	1	0.72	0.76	1	0.86	0.25	0.98	0.07	0.76	0.06	0.92	1	1
204_A. Fusion of perianth (D2c)	0	0	2.1	0.73	Inf	Inf	0.04	Inf	.	0.89	1	0.86	0.73	0.45	0.09	0.87	1	0.41	0.99	0.99	0.99	1
207_A. Symmetry of perianth (binary) (D2d)	1.4	0.09	0.11	0.01	0.01	0.73	Inf	0.03	0.05	.	0.28	0.35	0.88	0.14	0.06	0.71	0.13	1	0.51	0	0.84	0
301_C. Number of fertile stamens (binary) (D2c)	0	0	0	Inf	16.77	0.1	0	0	Inf	0.01	.	0.92	1	0.99	0.57	0.68	0.65	0.99	1	0.81	1	0
330_A. Androecium structural phyllotaxy (binary) (D2d)	0.01	0.01	0	Inf	Inf	Inf	0	8.39	Inf	0.07	8.39	.	0.99	0.98	1	1	0.89	1	0.88	1	0.99	1
331_B. Number of androecium structural whorls (binary) (D2c)	Inf	0	0	Inf	8.39	Inf	0.05	0.08	0.26	0.03	Inf	0.26	.	1.01	1	0.97	0.99	0.75	0.94	0.76	0.97	0.96
332_C. Androecium structural merism (binary) (D2c)	0	0	0	Inf	0.76	0.67	Inf	0.2	0.02	0.01	0.07	0.03	0	.	0.32	0.94	0.99	1	0.98	1	0.23	0.05
305_A. Filament (binary) (D2d)	0	0	0.04	0.01	Inf	Inf	0.01	0	0	0.01	0.21	Inf	Inf	0.03	.	0.1	0.41	1	0.53	1	1	1
311_B. Anther orientation (binary) (D2d)	0.01	Inf	Inf	0.15	Inf	Inf	Inf	0.21	0	0.01	Inf	Inf	Inf	Inf	0	.	0.99	0.91	0.68	0.16	0.47	0.23
312_A. Anther attachment (binary) (D2d)	0.01	0	16.77	16.77	Inf	8.39	0.11	0	0	0	Inf	16.77	Inf	0.43	0.14	0.42	.	1	0.86	0.45	0.99	0.03
313_B. Anther dehiscence (binary) (D2d)	Inf	0	0	0.01	5.59	0.25	0.03	Inf	0.03	5.59	0.06	0.23	0.07	0.12	Inf	Inf	Inf	.	0.89	1	0.99	0.86
401_C. Number of structural carpels (binary) (D2c)	0	0.01	0	0.08	0.03	1.86	0.37	0.01	16.77	0.06	Inf	0.36	0.08	1.52	1.52	Inf	Inf	0.05	.	0.85	1	0.09
400_A. Gynoecium phyllotaxy (D2d)	8.39	0.2	0	Inf	Inf	Inf	0.03	Inf	16.77	16.77	0.08	Inf	16.77	Inf	Inf	Inf	0.05	Inf	Inf	.	1	1
403_A. Fusion of ovaries (binary) (D2c)	Inf	8.39	0	0.11	Inf	Inf	0.01	0.04	Inf	0.33	1.52	16.77	1.12	0.03	Inf	Inf	4.19	Inf	Inf	Inf	.	0.45
411_B. Number of ovules per functional carpel (binary) (D2c)	Inf	Inf	0	0.22	0	0	0	0	0	0.01	0	0.01	0.02	0	0	0	0	0	0	0	0.01	.

## Sheet: Character pair summary
SUMMARY TABLE OF ALL PAIRWISE CHARACTER CORRELATIONS TESTED
CharPair	AbsentStates	BestFitMLmodel	AkaikeWeightD	BestrjMCMCmodel	BFdi
100_A. Functional sex of flowers (D2d) / 102_B. Ovary position (binary) (D2d)	0	UNCORRnodualeq	0.16	0 0 0 0 0 0 Z 0	0
100_A. Functional sex of flowers (D2d) / 201_A. Perianth presence (D2c)	0	ARDnodualeq	0.97	0 1 Z 1 Z 1 Z 1	Inf
100_A. Functional sex of flowers (D2d) / 201_C. Number of perianth parts (binary) (D2c)	0	ARDnodualeq	1	Z 0 0 0 Z Z 0 1	2.1
100_A. Functional sex of flowers (D2d) / 230_A. Perianth phyllotaxy (binary) (D2d)	0	ARDnodualeq	0.59	Z 0 1 Z Z Z 1 0	0.08
100_A. Functional sex of flowers (D2d) / 231_B. Number of perianth whorls (binary) (D2c)	0	UNCORRnodualeq	0.04	0 1 1 1 0 Z 1 1	0
100_A. Functional sex of flowers (D2d) / 232_C. Perianth merism (binary) (D2c)	0	UNCORRnodualeq	0.17	0 1 0 1 0 1 0 0	0
100_A. Functional sex of flowers (D2d) / 234_A. Perianth differentiation (binary) (D2d)	0	ARDnodualeq	1	0 0 1 1 Z 1 1 0	Inf
100_A. Functional sex of flowers (D2d) / 204_A. Fusion of perianth (D2c)	0	SYMnodualeq	1	0 0 0 0 0 0 Z 0	0
100_A. Functional sex of flowers (D2d) / 207_A. Symmetry of perianth (binary) (D2d)	0	ARDnodualeq	0.99	0 1 1 0 0 Z 0 0	1.4
100_A. Functional sex of flowers (D2d) / 301_C. Number of fertile stamens (binary) (D2c)	0	ARDnodualeq	0.56	Z 0 1 0 Z 0 0 1	0
100_A. Functional sex of flowers (D2d) / 330_A. Androecium structural phyllotaxy (binary) (D2d)	0	UNCORRnodualeq	0	0 Z 1 0 Z 0 0 1	0.01
100_A. Functional sex of flowers (D2d) / 331_B. Number of androecium structural whorls (binary) (D2c)	0	ARDnodualeq	0.89	Z 0 Z 1 Z 0 1 Z	Inf
100_A. Functional sex of flowers (D2d) / 332_C. Androecium structural merism (binary) (D2c)	0	UNCORRnodualeq	0.37	0 1 0 1 0 1 0 0	0
100_A. Functional sex of flowers (D2d) / 305_A. Filament (binary) (D2d)	0	UNCORRnodualeq	0.04	0 0 0 0 0 0 Z 0	0
100_A. Functional sex of flowers (D2d) / 311_B. Anther orientation (binary) (D2d)	0	UNCORRnodualeq	0.3	0 0 0 0 0 0 Z 0	0.01
100_A. Functional sex of flowers (D2d) / 312_A. Anther attachment (binary) (D2d)	0	UNCORRnodualeq	0.05	0 0 0 0 0 0 Z 0	0.01
100_A. Functional sex of flowers (D2d) / 313_B. Anther dehiscence (binary) (D2d)	0	ARDnodualeq	0.59	Z 0 0 1 0 0 1 0	Inf
100_A. Functional sex of flowers (D2d) / 401_C. Number of structural carpels (binary) (D2c)	0	UNCORRnodualeq	0.09	0 1 2 1 0 0 1 2	0
100_A. Functional sex of flowers (D2d) / 400_A. Gynoecium phyllotaxy (D2d)	0	UNCORRnodualeq	0.19	Z 0 0 1 0 0 1 0	8.39
100_A. Functional sex of flowers (D2d) / 403_A. Fusion of ovaries (binary) (D2c)	0	ARDnodualeq	0.97	0 1 Z 1 0 Z Z Z	Inf
100_A. Functional sex of flowers (D2d) / 411_B. Number of ovules per functional carpel (binary) (D2c)	0	ARDnodual	1	0 1 1 0 Z Z 1 1	Inf
102_B. Ovary position (binary) (D2d) / 201_A. Perianth presence (D2c)	0	SYMnodualeq	0.56	Z 0 1 0 0 0 0 1	0
102_B. Ovary position (binary) (D2d) / 201_C. Number of perianth parts (binary) (D2c)	0	UNCORRnodualeq	0.27	0 0 0 0 Z Z 0 0	0.09
102_B. Ovary position (binary) (D2d) / 230_A. Perianth phyllotaxy (binary) (D2d)	0	ARDnodual	0.98	Z 0 1 1 1 0 2 2	Inf
102_B. Ovary position (binary) (D2d) / 231_B. Number of perianth whorls (binary) (D2c)	0	UNCORRnodualeq	0.27	Z 0 0 0 0 0 0 1	0.02
102_B. Ovary position (binary) (D2d) / 232_C. Perianth merism (binary) (D2c)	0	UNCORRnodualeq	0.4	0 0 1 0 0 Z 0 Z	0.08
102_B. Ovary position (binary) (D2d) / 234_A. Perianth differentiation (binary) (D2d)	0	UNCORRnodualeq	0.04	0 0 0 0 Z 0 0 0	0
102_B. Ovary position (binary) (D2d) / 204_A. Fusion of perianth (D2c)	0	SYMnodualeq	0.8	0 0 0 0 0 0 0 0	0
102_B. Ovary position (binary) (D2d) / 207_A. Symmetry of perianth (binary) (D2d)	0	ARDnodualeq	0.97	0 0 1 Z 1 0 Z 1	0.09
102_B. Ovary position (binary) (D2d) / 301_C. Number of fertile stamens (binary) (D2c)	0	UNCORRnodualeq	0.05	0 0 1 0 1 0 1 1	0
102_B. Ovary position (binary) (D2d) / 330_A. Androecium structural phyllotaxy (binary) (D2d)	0	UNCORRnodualeq	0.12	0 0 Z 0 1 0 1 1	0.01
102_B. Ovary position (binary) (D2d) / 331_B. Number of androecium structural whorls (binary) (D2c)	0	UNCORRnodual	0.3	0 Z 1 1 0 Z 1 1	0
102_B. Ovary position (binary) (D2d) / 332_C. Androecium structural merism (binary) (D2c)	0	UNCORRnodualeq	0.44	0 0 0 0 0 Z 0 Z	0
102_B. Ovary position (binary) (D2d) / 305_A. Filament (binary) (D2d)	0	ARDnodualeq	0.68	0 0 0 0 Z 0 0 0	0
102_B. Ovary position (binary) (D2d) / 311_B. Anther orientation (binary) (D2d)	0	SYMnodualeq	1	0 0 0 1 0 0 2 0	Inf
102_B. Ovary position (binary) (D2d) / 312_A. Anther attachment (binary) (D2d)	0	UNCORRnodualeq	0.14	0 0 1 0 Z 1 1 1	0
102_B. Ovary position (binary) (D2d) / 313_B. Anther dehiscence (binary) (D2d)	0	UNCORRnodualeq	0.03	0 1 1 1 1 Z Z Z	0
102_B. Ovary position (binary) (D2d) / 401_C. Number of structural carpels (binary) (D2c)	0	ARDnodualeq	0.59	0 0 1 0 0 Z 0 1	0.01
102_B. Ovary position (binary) (D2d) / 400_A. Gynoecium phyllotaxy (D2d)	0	UNCORRnodualeq	0.06	Z 0 0 0 0 0 0 1	0.2
102_B. Ovary position (binary) (D2d) / 403_A. Fusion of ovaries (binary) (D2c)	1	ARDnodual	1	0 Z 1 0 0 0 1 Z	8.39
102_B. Ovary position (binary) (D2d) / 411_B. Number of ovules per functional carpel (binary) (D2c)	0	ARDnodualeq	1	Z 0 1 Z Z 0 1 0	Inf
201_A. Perianth presence (D2c) / 201_C. Number of perianth parts (binary) (D2c)	2	ARDnodualeq	1	Z Z 0 0 1 Z Z 1	Inf
201_A. Perianth presence (D2c) / 230_A. Perianth phyllotaxy (binary) (D2d)	2	ARDnodual	1	Z Z 0 0 0 0 Z 0	0.01
201_A. Perianth presence (D2c) / 231_B. Number of perianth whorls (binary) (D2c)	2	ARDnodualeq	1	0 Z 1 0 0 0 0 1	0
201_A. Perianth presence (D2c) / 232_C. Perianth merism (binary) (D2c)	2	ARDnodualeq	1	Z Z 0 0 0 0 0 0	0
201_A. Perianth presence (D2c) / 234_A. Perianth differentiation (binary) (D2d)	2	SYMnodualeq	1	Z Z 0 0 1 0 Z 1	Inf
201_A. Perianth presence (D2c) / 204_A. Fusion of perianth (D2c)	2	SYMnodualeq	0.99	Z Z 0 0 1 0 Z 0	2.1
201_A. Perianth presence (D2c) / 207_A. Symmetry of perianth (binary) (D2d)	2	ARDnodualeq	0.92	0 0 Z Z 1 1 Z 1	0.11
201_A. Perianth presence (D2c) / 301_C. Number of fertile stamens (binary) (D2c)	0	SYMnodualeq	1	0 Z 1 0 0 0 0 1	0
201_A. Perianth presence (D2c) / 330_A. Androecium structural phyllotaxy (binary) (D2d)	0	ARDnodual	0.78	Z Z 0 0 0 0 0 Z	0
201_A. Perianth presence (D2c) / 331_B. Number of androecium structural whorls (binary) (D2c)	1	ARDnodualeq	1	Z Z 0 0 0 0 0 0	0
201_A. Perianth presence (D2c) / 332_C. Androecium structural merism (binary) (D2c)	1	ARDnodual	1	Z Z 0 0 0 0 0 0	0
201_A. Perianth presence (D2c) / 305_A. Filament (binary) (D2d)	0	UNCORRnodualeq	0.02	0 1 0 0 Z 1 0 0	0.04
201_A. Perianth presence (D2c) / 311_B. Anther orientation (binary) (D2d)	0	SYMnodualeq	1	Z Z 0 Z Z 0 0 0	Inf
201_A. Perianth presence (D2c) / 312_A. Anther attachment (binary) (D2d)	0	ARDnodualeq	1	0 Z 1 1 0 1 Z 1	16.77
201_A. Perianth presence (D2c) / 313_B. Anther dehiscence (binary) (D2d)	0	ARDnodualeq	0.92	0 0 Z Z 0 0 0 0	0
201_A. Perianth presence (D2c) / 401_C. Number of structural carpels (binary) (D2c)	0	ARDnodualeq	0.8	Z 0 1 0 0 0 0 1	0
201_A. Perianth presence (D2c) / 400_A. Gynoecium phyllotaxy (D2d)	0	UNCORRnodualeq	0.23	Z Z 0 0 0 0 0 0	0
201_A. Perianth presence (D2c) / 403_A. Fusion of ovaries (binary) (D2c)	0	ARDnodualeq	0.61	0 0 1 0 Z 1 1 1	0
201_A. Perianth presence (D2c) / 411_B. Number of ovules per functional carpel (binary) (D2c)	0	UNCORRnodualeq	0.05	0 Z 1 0 0 0 0 1	0
201_C. Number of perianth parts (binary) (D2c) / 230_A. Perianth phyllotaxy (binary) (D2d)	0	UNCORRnodual	0	Z Z 0 0 1 Z 1 0	Inf
201_C. Number of perianth parts (binary) (D2c) / 231_B. Number of perianth whorls (binary) (D2c)	0	SYMnodual	1	0 Z 1 0 0 Z 0 0	Inf
201_C. Number of perianth parts (binary) (D2c) / 232_C. Perianth merism (binary) (D2c)	0	ARDnodualeq	1	0 Z 1 1 1 1 1 0	Inf
201_C. Number of perianth parts (binary) (D2c) / 234_A. Perianth differentiation (binary) (D2d)	0	SYMnodualeq	1	0 0 1 Z 1 1 0 0	Inf
201_C. Number of perianth parts (binary) (D2c) / 204_A. Fusion of perianth (D2c)	0	ARDnodualeq	1	0 1 0 Z 1 1 Z 1	0.73
201_C. Number of perianth parts (binary) (D2c) / 207_A. Symmetry of perianth (binary) (D2d)	0	UNCORRnodualeq	0.43	0 0 1 Z 1 0 0 1	0.01
201_C. Number of perianth parts (binary) (D2c) / 301_C. Number of fertile stamens (binary) (D2c)	0	ARDnodual	1	0 Z 1 1 0 0 2 2	Inf
201_C. Number of perianth parts (binary) (D2c) / 330_A. Androecium structural phyllotaxy (binary) (D2d)	0	ARDnodualeq	1	0 0 1 1 0 Z 0 0	Inf
201_C. Number of perianth parts (binary) (D2c) / 331_B. Number of androecium structural whorls (binary) (D2c)	0	UNCORRnodual	0.05	0 Z 1 1 0 0 1 1	Inf
201_C. Number of perianth parts (binary) (D2c) / 332_C. Androecium structural merism (binary) (D2c)	0	ARDnodualeq	1	0 Z 1 1 1 1 1 0	Inf
201_C. Number of perianth parts (binary) (D2c) / 305_A. Filament (binary) (D2d)	0	ARDnodualeq	0.74	0 Z 0 0 Z 0 0 0	0.01
201_C. Number of perianth parts (binary) (D2c) / 311_B. Anther orientation (binary) (D2d)	0	ARDnodualeq	1	0 Z 0 0 0 0 0 0	0.15
201_C. Number of perianth parts (binary) (D2c) / 312_A. Anther attachment (binary) (D2d)	0	ARDnodualeq	0.99	0 Z 0 0 0 0 0 1	16.77
201_C. Number of perianth parts (binary) (D2c) / 313_B. Anther dehiscence (binary) (D2d)	0	UNCORRnodualeq	0.24	Z 0 0 0 1 0 1 1	0.01
201_C. Number of perianth parts (binary) (D2c) / 401_C. Number of structural carpels (binary) (D2c)	0	ARDnodualeq	1	0 0 1 1 2 0 0 1	0.08
201_C. Number of perianth parts (binary) (D2c) / 400_A. Gynoecium phyllotaxy (D2d)	0	ARDnodualeq	1	0 Z 1 Z 0 Z 0 0	Inf
201_C. Number of perianth parts (binary) (D2c) / 403_A. Fusion of ovaries (binary) (D2c)	0	ARDnodualeq	1	0 0 1 1 0 0 1 Z	0.11
201_C. Number of perianth parts (binary) (D2c) / 411_B. Number of ovules per functional carpel (binary) (D2c)	0	ARDnodualeq	0.67	Z 0 1 Z 0 0 0 1	0.22
230_A. Perianth phyllotaxy (binary) (D2d) / 231_B. Number of perianth whorls (binary) (D2c)	2	ARDnodualeq	0.92	0 0 1 1 1 1 Z Z	4.19
230_A. Perianth phyllotaxy (binary) (D2d) / 232_C. Perianth merism (binary) (D2c)	1	ARDnodualeq	1	0 0 0 0 Z Z 0 0	0
230_A. Perianth phyllotaxy (binary) (D2d) / 234_A. Perianth differentiation (binary) (D2d)	0	ARDnodualeq	0.95	0 1 1 Z 0 1 1 1	Inf
230_A. Perianth phyllotaxy (binary) (D2d) / 204_A. Fusion of perianth (D2c)	1	ARDnodualeq	1	0 Z 0 0 0 Z 1 0	Inf
230_A. Perianth phyllotaxy (binary) (D2d) / 207_A. Symmetry of perianth (binary) (D2d)	0	ARDnodual	1	0 Z 0 Z 1 Z 0 1	0.01
230_A. Perianth phyllotaxy (binary) (D2d) / 301_C. Number of fertile stamens (binary) (D2c)	0	UNCORRnodual	0.42	0 Z 1 0 1 1 1 Z	16.77
230_A. Perianth phyllotaxy (binary) (D2d) / 330_A. Androecium structural phyllotaxy (binary) (D2d)	0	SYMnodual	1	0 Z 1 0 0 0 Z 0	Inf
230_A. Perianth phyllotaxy (binary) (D2d) / 331_B. Number of androecium structural whorls (binary) (D2c)	0	ARDnodualeq	1	Z Z 0 Z Z 0 0 0	8.39
230_A. Perianth phyllotaxy (binary) (D2d) / 332_C. Androecium structural merism (binary) (D2c)	1	ARDnodual	0.99	0 Z 0 0 1 1 1 1	0.76
230_A. Perianth phyllotaxy (binary) (D2d) / 305_A. Filament (binary) (D2d)	0	UNCORRnodual	0.01	0 Z 1 Z 1 1 0 Z	Inf
230_A. Perianth phyllotaxy (binary) (D2d) / 311_B. Anther orientation (binary) (D2d)	0	ARDnodualeq	1	0 Z 0 0 0 0 0 0	Inf
230_A. Perianth phyllotaxy (binary) (D2d) / 312_A. Anther attachment (binary) (D2d)	0	UNCORRnodualeq	0.39	0 Z 0 0 0 Z 1 0	Inf
230_A. Perianth phyllotaxy (binary) (D2d) / 313_B. Anther dehiscence (binary) (D2d)	0	ARDnodualeq	1	Z Z Z 0 0 Z 0 0	5.59
230_A. Perianth phyllotaxy (binary) (D2d) / 401_C. Number of structural carpels (binary) (D2c)	0	ARDnodualeq	0.89	0 0 1 0 1 1 1 1	0.03
230_A. Perianth phyllotaxy (binary) (D2d) / 400_A. Gynoecium phyllotaxy (D2d)	0	ARDnodualeq	1	Z Z Z 0 0 Z 0 0	Inf
230_A. Perianth phyllotaxy (binary) (D2d) / 403_A. Fusion of ovaries (binary) (D2c)	0	ARDnodualeq	1	0 1 Z 1 0 1 0 1	Inf
230_A. Perianth phyllotaxy (binary) (D2d) / 411_B. Number of ovules per functional carpel (binary) (D2c)	0	ARDnodualeq	0.59	0 0 1 0 1 Z 1 1	0
231_B. Number of perianth whorls (binary) (D2c) / 232_C. Perianth merism (binary) (D2c)	0	ARDnodualeq	0.91	0 Z 0 0 1 0 0 1	8.39
231_B. Number of perianth whorls (binary) (D2c) / 234_A. Perianth differentiation (binary) (D2d)	0	SYMnodual	1	0 1 0 Z 2 1 Z 0	Inf
231_B. Number of perianth whorls (binary) (D2c) / 204_A. Fusion of perianth (D2c)	1	ARDnodualeq	1	0 1 0 1 0 Z 0 0	Inf
231_B. Number of perianth whorls (binary) (D2c) / 207_A. Symmetry of perianth (binary) (D2d)	1	UNCORRnodualeq	0.49	0 1 2 Z 2 Z 2 2	0.73
231_B. Number of perianth whorls (binary) (D2c) / 301_C. Number of fertile stamens (binary) (D2c)	0	ARDnodualeq	0.58	0 Z 1 0 1 1 1 1	0.1
231_B. Number of perianth whorls (binary) (D2c) / 330_A. Androecium structural phyllotaxy (binary) (D2d)	0	ARDnodualeq	1	0 0 Z Z 1 1 1 Z	Inf
231_B. Number of perianth whorls (binary) (D2c) / 331_B. Number of androecium structural whorls (binary) (D2c)	0	ARDnodualeq	0.98	0 0 Z Z 1 1 0 1	Inf
231_B. Number of perianth whorls (binary) (D2c) / 332_C. Androecium structural merism (binary) (D2c)	0	ARDnodualeq	0.97	0 Z 0 0 1 1 1 1	0.67
231_B. Number of perianth whorls (binary) (D2c) / 305_A. Filament (binary) (D2d)	0	SYMnodualeq	1	0 Z 1 1 0 0 Z 0	Inf
231_B. Number of perianth whorls (binary) (D2c) / 311_B. Anther orientation (binary) (D2d)	0	ARDnodualeq	0.7	0 Z 0 0 0 0 0 0	Inf
231_B. Number of perianth whorls (binary) (D2c) / 312_A. Anther attachment (binary) (D2d)	0	ARDnodualeq	0.89	0 1 0 1 0 1 Z Z	8.39
231_B. Number of perianth whorls (binary) (D2c) / 313_B. Anther dehiscence (binary) (D2d)	0	ARDnodualeq	0.99	Z 0 Z Z 1 1 1 1	0.25
231_B. Number of perianth whorls (binary) (D2c) / 401_C. Number of structural carpels (binary) (D2c)	0	ARDnodualeq	0.95	0 Z 1 0 0 2 0 2	1.86
231_B. Number of perianth whorls (binary) (D2c) / 400_A. Gynoecium phyllotaxy (D2d)	1	ARDnodualeq	0.94	Z 0 Z Z 1 1 1 0	Inf
231_B. Number of perianth whorls (binary) (D2c) / 403_A. Fusion of ovaries (binary) (D2c)	0	SYMnodual	1	0 1 Z 1 0 2 Z 2	Inf
231_B. Number of perianth whorls (binary) (D2c) / 411_B. Number of ovules per functional carpel (binary) (D2c)	0	ARDnodualeq	1	0 0 1 Z 1 Z 1 1	0
232_C. Perianth merism (binary) (D2c) / 234_A. Perianth differentiation (binary) (D2d)	0	UNCORRnodualeq	0.5	0 1 0 1 1 0 1 1	0.03
232_C. Perianth merism (binary) (D2c) / 204_A. Fusion of perianth (D2c)	0	ARDnodualeq	0.99	0 1 0 Z 1 0 Z 1	0.04
232_C. Perianth merism (binary) (D2c) / 207_A. Symmetry of perianth (binary) (D2d)	0	UNCORRnodualeq	0.19	0 1 0 Z 2 0 Z 0	Inf
232_C. Perianth merism (binary) (D2c) / 301_C. Number of fertile stamens (binary) (D2c)	0	ARDnodualeq	0.83	0 0 1 1 Z 0 0 1	0
232_C. Perianth merism (binary) (D2c) / 330_A. Androecium structural phyllotaxy (binary) (D2d)	0	ARDnodualeq	0.95	0 0 Z Z 0 0 0 0	0
232_C. Perianth merism (binary) (D2c) / 331_B. Number of androecium structural whorls (binary) (D2c)	0	ARDnodualeq	1	Z Z 0 0 Z 1 0 1	0.05
232_C. Perianth merism (binary) (D2c) / 332_C. Androecium structural merism (binary) (D2c)	0	ARDnodualeq	1	0 Z 1 1 1 1 Z 0	Inf
232_C. Perianth merism (binary) (D2c) / 305_A. Filament (binary) (D2d)	0	UNCORRnodualeq	0.13	0 0 0 Z Z 1 2 2	0.01
232_C. Perianth merism (binary) (D2c) / 311_B. Anther orientation (binary) (D2d)	0	SYMnodualeq	0.91	0 Z 0 0 Z 0 0 0	Inf
232_C. Perianth merism (binary) (D2c) / 312_A. Anther attachment (binary) (D2d)	0	ARDnodual	0.85	0 0 1 0 Z 1 0 1	0.11
232_C. Perianth merism (binary) (D2c) / 313_B. Anther dehiscence (binary) (D2d)	0	SYMnodualeq	0.82	0 0 0 0 0 Z Z Z	0.03
232_C. Perianth merism (binary) (D2c) / 401_C. Number of structural carpels (binary) (D2c)	0	ARDnodualeq	0.97	Z 0 1 0 0 0 1 1	0.37
232_C. Perianth merism (binary) (D2c) / 400_A. Gynoecium phyllotaxy (D2d)	0	ARDnodualeq	0.6	Z 0 1 Z 0 0 1 1	0.03
232_C. Perianth merism (binary) (D2c) / 403_A. Fusion of ovaries (binary) (D2c)	0	ARDnodual	1	0 0 Z 1 Z 0 1 1	0.01
232_C. Perianth merism (binary) (D2c) / 411_B. Number of ovules per functional carpel (binary) (D2c)	0	UNCORRnodualeq	0.08	Z 0 1 0 0 0 0 1	0
234_A. Perianth differentiation (binary) (D2d) / 204_A. Fusion of perianth (D2c)	0	ARDnodualeq	1	0 0 0 0 0 0 Z 0	Inf
234_A. Perianth differentiation (binary) (D2d) / 207_A. Symmetry of perianth (binary) (D2d)	0	ARDnodualeq	1	0 1 1 1 0 0 Z 1	0.03
234_A. Perianth differentiation (binary) (D2d) / 301_C. Number of fertile stamens (binary) (D2c)	0	ARDnodualeq	0.72	0 1 1 1 0 0 1 1	0
234_A. Perianth differentiation (binary) (D2d) / 330_A. Androecium structural phyllotaxy (binary) (D2d)	0	ARDnodualeq	0.76	0 1 Z 1 0 Z 1 1	8.39
234_A. Perianth differentiation (binary) (D2d) / 331_B. Number of androecium structural whorls (binary) (D2c)	0	SYMnodualeq	1	0 0 0 1 0 Z 1 0	0.08
234_A. Perianth differentiation (binary) (D2d) / 332_C. Androecium structural merism (binary) (D2c)	0	ARDnodualeq	0.86	0 1 0 1 1 Z 0 0	0.2
234_A. Perianth differentiation (binary) (D2d) / 305_A. Filament (binary) (D2d)	0	UNCORRnodualeq	0.25	0 0 1 0 Z 0 1 1	0
234_A. Perianth differentiation (binary) (D2d) / 311_B. Anther orientation (binary) (D2d)	0	ARDnodualeq	0.98	0 1 0 0 1 1 1 Z	0.21
234_A. Perianth differentiation (binary) (D2d) / 312_A. Anther attachment (binary) (D2d)	0	UNCORRnodualeq	0.07	0 0 1 1 Z 1 0 1	0
234_A. Perianth differentiation (binary) (D2d) / 313_B. Anther dehiscence (binary) (D2d)	0	ARDnodualeq	0.76	0 1 1 1 0 Z 1 Z	Inf
234_A. Perianth differentiation (binary) (D2d) / 401_C. Number of structural carpels (binary) (D2c)	0	UNCORRnodualeq	0.06	0 1 1 0 0 0 Z Z	0.01
234_A. Perianth differentiation (binary) (D2d) / 400_A. Gynoecium phyllotaxy (D2d)	0	ARDnodualeq	0.92	0 1 1 0 0 Z 0 0	Inf
234_A. Perianth differentiation (binary) (D2d) / 403_A. Fusion of ovaries (binary) (D2c)	0	SYMnodualeq	1	0 0 1 0 0 0 1 Z	0.04
234_A. Perianth differentiation (binary) (D2d) / 411_B. Number of ovules per functional carpel (binary) (D2c)	0	ARDnodualeq	1	0 1 1 1 0 0 0 1	0
204_A. Fusion of perianth (D2c) / 207_A. Symmetry of perianth (binary) (D2d)	0	ARDnodualeq	0.89	0 1 1 1 1 0 Z 1	0.05
204_A. Fusion of perianth (D2c) / 301_C. Number of fertile stamens (binary) (D2c)	0	ARDnodualeq	1	Z 0 0 0 0 1 Z 2	Inf
204_A. Fusion of perianth (D2c) / 330_A. Androecium structural phyllotaxy (binary) (D2d)	1	SYMnodualeq	0.86	Z 0 0 Z 0 0 0 1	Inf
204_A. Fusion of perianth (D2c) / 331_B. Number of androecium structural whorls (binary) (D2c)	0	SYMnodualeq	0.73	0 1 1 0 0 Z 0 0	0.26
204_A. Fusion of perianth (D2c) / 332_C. Androecium structural merism (binary) (D2c)	0	UNCORRnodualeq	0.45	0 1 0 1 1 0 0 Z	0.02
204_A. Fusion of perianth (D2c) / 305_A. Filament (binary) (D2d)	0	UNCORRnodualeq	0.09	0 0 0 0 0 0 0 0	0
204_A. Fusion of perianth (D2c) / 311_B. Anther orientation (binary) (D2d)	0	ARDnodualeq	0.87	0 0 0 0 0 0 0 0	0
204_A. Fusion of perianth (D2c) / 312_A. Anther attachment (binary) (D2d)	0	ARDnodualeq	1	0 1 0 1 1 0 0 1	0
204_A. Fusion of perianth (D2c) / 313_B. Anther dehiscence (binary) (D2d)	0	UNCORRnodualeq	0.41	0 1 1 1 1 Z 1 1	0.03
204_A. Fusion of perianth (D2c) / 401_C. Number of structural carpels (binary) (D2c)	0	ARDnodualeq	0.99	0 1 1 Z 0 0 Z 1	16.77
204_A. Fusion of perianth (D2c) / 400_A. Gynoecium phyllotaxy (D2d)	1	ARDnodualeq	0.99	Z 0 0 Z 0 Z Z 0	16.77
204_A. Fusion of perianth (D2c) / 403_A. Fusion of ovaries (binary) (D2c)	0	ARDnodualeq	0.99	0 1 1 0 1 1 1 1	Inf
204_A. Fusion of perianth (D2c) / 411_B. Number of ovules per functional carpel (binary) (D2c)	0	ARDnodualeq	1	0 0 0 0 0 0 0 0	0
207_A. Symmetry of perianth (binary) (D2d) / 301_C. Number of fertile stamens (binary) (D2c)	0	UNCORRnodualeq	0.28	0 0 1 0 1 Z 1 1	0.01
207_A. Symmetry of perianth (binary) (D2d) / 330_A. Androecium structural phyllotaxy (binary) (D2d)	0	UNCORRnodualeq	0.35	Z 0 1 0 1 0 1 1	0.07
207_A. Symmetry of perianth (binary) (D2d) / 331_B. Number of androecium structural whorls (binary) (D2c)	0	ARDnodualeq	0.88	0 Z 1 1 0 Z 1 1	0.03
207_A. Symmetry of perianth (binary) (D2d) / 332_C. Androecium structural merism (binary) (D2c)	0	UNCORRnodualeq	0.14	0 0 0 0 0 Z 0 Z	0.01
207_A. Symmetry of perianth (binary) (D2d) / 305_A. Filament (binary) (D2d)	0	UNCORRnodualeq	0.06	0 Z 1 1 1 1 0 1	0.01
207_A. Symmetry of perianth (binary) (D2d) / 311_B. Anther orientation (binary) (D2d)	0	ARDnodualeq	0.71	0 1 0 1 0 1 0 0	0.01
207_A. Symmetry of perianth (binary) (D2d) / 312_A. Anther attachment (binary) (D2d)	0	UNCORRnodualeq	0.13	0 1 0 1 0 Z 0 0	0
207_A. Symmetry of perianth (binary) (D2d) / 313_B. Anther dehiscence (binary) (D2d)	1	ARDnodualeq	1	Z 0 0 0 0 0 1 0	5.59
207_A. Symmetry of perianth (binary) (D2d) / 401_C. Number of structural carpels (binary) (D2c)	0	UNCORRnodualeq	0.51	0 0 1 0 1 Z 1 1	0.06
207_A. Symmetry of perianth (binary) (D2d) / 400_A. Gynoecium phyllotaxy (D2d)	0	ERnodual	0	Z 0 1 Z 1 0 Z 1	16.77
207_A. Symmetry of perianth (binary) (D2d) / 403_A. Fusion of ovaries (binary) (D2c)	1	ARDnodualeq	0.84	0 Z 1 1 1 1 0 Z	0.33
207_A. Symmetry of perianth (binary) (D2d) / 411_B. Number of ovules per functional carpel (binary) (D2c)	0	UNCORRnodualeq	0	0 0 1 0 1 0 0 1	0.01
301_C. Number of fertile stamens (binary) (D2c) / 330_A. Androecium structural phyllotaxy (binary) (D2d)	0	ARDnodualeq	0.92	0 0 1 0 1 0 Z Z	8.39
301_C. Number of fertile stamens (binary) (D2c) / 331_B. Number of androecium structural whorls (binary) (D2c)	0	ARDnodualeq	1	0 Z 1 2 0 2 0 1	Inf
301_C. Number of fertile stamens (binary) (D2c) / 332_C. Androecium structural merism (binary) (D2c)	0	ARDnodualeq	0.99	Z 0 0 0 1 1 1 0	0.07
301_C. Number of fertile stamens (binary) (D2c) / 305_A. Filament (binary) (D2d)	0	ARDnodualeq	0.57	0 Z 0 0 Z 0 1 0	0.21
301_C. Number of fertile stamens (binary) (D2c) / 311_B. Anther orientation (binary) (D2d)	0	ARDnodualeq	0.68	0 Z 0 0 0 0 0 0	Inf
301_C. Number of fertile stamens (binary) (D2c) / 312_A. Anther attachment (binary) (D2d)	0	ARDnodualeq	0.65	0 Z 0 1 2 1 2 2	Inf
301_C. Number of fertile stamens (binary) (D2c) / 313_B. Anther dehiscence (binary) (D2d)	0	SYMnodualeq	0.99	Z 0 Z 1 1 0 1 1	0.06
301_C. Number of fertile stamens (binary) (D2c) / 401_C. Number of structural carpels (binary) (D2c)	0	ARDnodualeq	1	Z 0 1 1 1 0 0 1	Inf
301_C. Number of fertile stamens (binary) (D2c) / 400_A. Gynoecium phyllotaxy (D2d)	0	ARDnodualeq	0.81	0 Z 1 0 0 Z 0 0	0.08
301_C. Number of fertile stamens (binary) (D2c) / 403_A. Fusion of ovaries (binary) (D2c)	0	ARDnodualeq	1	0 0 Z 1 0 0 0 1	1.52
301_C. Number of fertile stamens (binary) (D2c) / 411_B. Number of ovules per functional carpel (binary) (D2c)	0	UNCORRnodualeq	0	0 0 1 0 1 0 1 1	0
330_A. Androecium structural phyllotaxy (binary) (D2d) / 331_B. Number of androecium structural whorls (binary) (D2c)	1	ARDnodualeq	0.99	0 0 Z Z 1 1 0 0	0.26
330_A. Androecium structural phyllotaxy (binary) (D2d) / 332_C. Androecium structural merism (binary) (D2c)	2	SYMnodualeq	0.98	0 0 0 Z Z Z Z 0	0.03
330_A. Androecium structural phyllotaxy (binary) (D2d) / 305_A. Filament (binary) (D2d)	0	SYMnodualeq	1	0 Z 1 1 0 0 Z 0	Inf
330_A. Androecium structural phyllotaxy (binary) (D2d) / 311_B. Anther orientation (binary) (D2d)	0	SYMnodualeq	1	0 Z 0 0 0 0 Z 0	Inf
330_A. Androecium structural phyllotaxy (binary) (D2d) / 312_A. Anther attachment (binary) (D2d)	0	ARDnodualeq	0.89	0 Z 0 1 0 1 0 0	16.77
330_A. Androecium structural phyllotaxy (binary) (D2d) / 313_B. Anther dehiscence (binary) (D2d)	0	SYMnodualeq	1	Z 0 Z 0 1 1 1 1	0.23
330_A. Androecium structural phyllotaxy (binary) (D2d) / 401_C. Number of structural carpels (binary) (D2c)	0	ARDnodualeq	0.88	0 0 1 1 1 0 Z 1	0.36
330_A. Androecium structural phyllotaxy (binary) (D2d) / 400_A. Gynoecium phyllotaxy (D2d)	1	ARDnodual	1	Z 0 1 1 1 1 Z 0	Inf
330_A. Androecium structural phyllotaxy (binary) (D2d) / 403_A. Fusion of ovaries (binary) (D2c)	0	ARDnodualeq	0.99	0 1 Z 1 0 1 1 1	16.77
330_A. Androecium structural phyllotaxy (binary) (D2d) / 411_B. Number of ovules per functional carpel (binary) (D2c)	0	ARDnodualeq	1	0 0 1 Z 1 Z 1 1	0.01
331_B. Number of androecium structural whorls (binary) (D2c) / 332_C. Androecium structural merism (binary) (D2c)	0	ARDnodualeq	1.01	0 0 0 0 0 1 0 1	0
331_B. Number of androecium structural whorls (binary) (D2c) / 305_A. Filament (binary) (D2d)	0	SYMnodualeq	1	0 Z 1 1 0 0 Z 0	Inf
331_B. Number of androecium structural whorls (binary) (D2c) / 311_B. Anther orientation (binary) (D2d)	0	SYMnodualeq	0.97	0 Z 0 0 Z Z 0 0	Inf
331_B. Number of androecium structural whorls (binary) (D2c) / 312_A. Anther attachment (binary) (D2d)	0	ARDnodual	0.99	0 1 0 Z 0 1 0 0	Inf
331_B. Number of androecium structural whorls (binary) (D2c) / 313_B. Anther dehiscence (binary) (D2d)	0	SYMnodualeq	0.75	Z Z Z 0 0 Z 0 0	0.07
331_B. Number of androecium structural whorls (binary) (D2c) / 401_C. Number of structural carpels (binary) (D2c)	0	ARDnodualeq	0.94	0 0 1 1 Z Z 1 1	0.08
331_B. Number of androecium structural whorls (binary) (D2c) / 400_A. Gynoecium phyllotaxy (D2d)	2	ARDnodualeq	0.76	Z 0 Z Z 1 1 1 1	16.77
331_B. Number of androecium structural whorls (binary) (D2c) / 403_A. Fusion of ovaries (binary) (D2c)	0	ARDnodualeq	0.97	Z Z 0 0 1 1 1 1	1.12
331_B. Number of androecium structural whorls (binary) (D2c) / 411_B. Number of ovules per functional carpel (binary) (D2c)	0	ARDnodualeq	0.96	0 Z 1 0 1 0 1 1	0.02
332_C. Androecium structural merism (binary) (D2c) / 305_A. Filament (binary) (D2d)	0	UNCORRnodualeq	0.32	0 0 0 Z Z 1 2 2	0.03
332_C. Androecium structural merism (binary) (D2c) / 311_B. Anther orientation (binary) (D2d)	0	SYMnodualeq	0.94	0 Z 0 0 Z 0 0 0	Inf
332_C. Androecium structural merism (binary) (D2c) / 312_A. Anther attachment (binary) (D2d)	0	ARDnodualeq	0.99	0 0 1 Z Z 1 0 0	0.43
332_C. Androecium structural merism (binary) (D2c) / 313_B. Anther dehiscence (binary) (D2d)	0	ARDnodual	1	0 0 0 0 0 Z 0 0	0.12
332_C. Androecium structural merism (binary) (D2c) / 401_C. Number of structural carpels (binary) (D2c)	0	ARDnodualeq	0.98	Z 0 1 0 0 0 1 1	1.52
332_C. Androecium structural merism (binary) (D2c) / 400_A. Gynoecium phyllotaxy (D2d)	1	ARDnodualeq	1	Z Z 0 0 1 1 0 0	Inf
332_C. Androecium structural merism (binary) (D2c) / 403_A. Fusion of ovaries (binary) (D2c)	0	UNCORRnodualeq	0.23	0 0 Z Z 0 0 1 1	0.03
332_C. Androecium structural merism (binary) (D2c) / 411_B. Number of ovules per functional carpel (binary) (D2c)	0	UNCORRnodualeq	0.05	Z 0 1 0 0 0 0 1	0
305_A. Filament (binary) (D2d) / 311_B. Anther orientation (binary) (D2d)	0	UNCORRnodualeq	0.1	0 0 0 0 0 0 0 0	0
305_A. Filament (binary) (D2d) / 312_A. Anther attachment (binary) (D2d)	0	UNCORRnodualeq	0.41	0 1 1 0 0 1 0 1	0.14
305_A. Filament (binary) (D2d) / 313_B. Anther dehiscence (binary) (D2d)	0	SYMnodual	1	0 0 0 1 0 Z 1 0	Inf
305_A. Filament (binary) (D2d) / 401_C. Number of structural carpels (binary) (D2c)	0	ARDnodualeq	0.53	Z 0 0 0 1 1 0 Z	1.52
305_A. Filament (binary) (D2d) / 400_A. Gynoecium phyllotaxy (D2d)	0	SYMnodualeq	1	Z 0 0 0 Z Z 0 Z	Inf
305_A. Filament (binary) (D2d) / 403_A. Fusion of ovaries (binary) (D2c)	0	SYMnodualeq	1	0 0 Z 0 0 Z 1 1	Inf
305_A. Filament (binary) (D2d) / 411_B. Number of ovules per functional carpel (binary) (D2c)	0	ARDnodualeq	1	0 1 1 1 0 Z 0 1	0
311_B. Anther orientation (binary) (D2d) / 312_A. Anther attachment (binary) (D2d)	0	SYMnodualeq	0.99	0 0 0 Z 0 0 0 0	0.42
311_B. Anther orientation (binary) (D2d) / 313_B. Anther dehiscence (binary) (D2d)	0	SYMnodualeq	0.91	Z 0 Z Z 0 0 0 0	Inf
311_B. Anther orientation (binary) (D2d) / 401_C. Number of structural carpels (binary) (D2c)	0	SYMnodualeq	0.68	Z 0 0 0 0 0 0 0	Inf
311_B. Anther orientation (binary) (D2d) / 400_A. Gynoecium phyllotaxy (D2d)	0	UNCORRnodualeq	0.16	Z Z Z 0 0 Z 0 0	Inf
311_B. Anther orientation (binary) (D2d) / 403_A. Fusion of ovaries (binary) (D2c)	0	UNCORRnodualeq	0.47	0 0 Z 0 0 Z 0 0	Inf
311_B. Anther orientation (binary) (D2d) / 411_B. Number of ovules per functional carpel (binary) (D2c)	0	UNCORRnodualeq	0.23	0 0 0 0 0 0 Z 0	0
312_A. Anther attachment (binary) (D2d) / 313_B. Anther dehiscence (binary) (D2d)	1	SYMnodualeq	1	Z 0 0 Z 0 Z Z 0	Inf
312_A. Anther attachment (binary) (D2d) / 401_C. Number of structural carpels (binary) (D2c)	0	ARDnodualeq	0.86	Z 0 0 Z 0 0 0 1	Inf
312_A. Anther attachment (binary) (D2d) / 400_A. Gynoecium phyllotaxy (D2d)	0	UNCORRnodualeq	0.45	Z 0 0 Z 0 Z 0 0	0.05
312_A. Anther attachment (binary) (D2d) / 403_A. Fusion of ovaries (binary) (D2c)	0	ARDnodualeq	0.99	0 1 Z 0 0 0 0 1	4.19
312_A. Anther attachment (binary) (D2d) / 411_B. Number of ovules per functional carpel (binary) (D2c)	0	UNCORRnodualeq	0.03	Z 0 0 0 0 1 0 0	0
313_B. Anther dehiscence (binary) (D2d) / 401_C. Number of structural carpels (binary) (D2c)	0	ARDnodualeq	0.89	0 Z 1 0 0 0 0 1	0.05
313_B. Anther dehiscence (binary) (D2d) / 400_A. Gynoecium phyllotaxy (D2d)	0	ARDnodualeq	1	Z Z 0 0 Z 0 0 0	Inf
313_B. Anther dehiscence (binary) (D2d) / 403_A. Fusion of ovaries (binary) (D2c)	0	ARDnodualeq	0.99	0 Z Z Z 0 0 Z 0	Inf
313_B. Anther dehiscence (binary) (D2d) / 411_B. Number of ovules per functional carpel (binary) (D2c)	0	ARDnodualeq	0.86	Z Z 0 Z 0 Z 0 0	0
401_C. Number of structural carpels (binary) (D2c) / 400_A. Gynoecium phyllotaxy (D2d)	0	ARDnodualeq	0.85	Z 0 1 1 1 1 1 1	Inf
401_C. Number of structural carpels (binary) (D2c) / 403_A. Fusion of ovaries (binary) (D2c)	0	ARDnodualeq	1	0 1 1 1 0 Z 0 0	Inf
401_C. Number of structural carpels (binary) (D2c) / 411_B. Number of ovules per functional carpel (binary) (D2c)	0	UNCORRnodualeq	0.09	0 0 1 0 1 Z 1 1	0
400_A. Gynoecium phyllotaxy (D2d) / 403_A. Fusion of ovaries (binary) (D2c)	0	ARDnodual	1	0 Z Z Z 0 0 Z 0	Inf
400_A. Gynoecium phyllotaxy (D2d) / 411_B. Number of ovules per functional carpel (binary) (D2c)	0	ARDnodual	1	Z Z 0 Z 0 Z 0 0	0
403_A. Fusion of ovaries (binary) (D2c) / 411_B. Number of ovules per functional carpel (binary) (D2c)	0	UNCORRnodualeq	0.45	Z 0 1 1 0 0 0 1	0.01
ML: Out of 231 character pairs tested, 110 (47.62%) are strongly correlated (cumulative Akaike weight of dependent models >= 0.95)
rjMCMC: Out of 231 character pairs tested, 92 (39.83%) are strongly correlated (BFdi >= 3)
ML (excl. pairs with 2+ absent states): Out of 221 character pairs tested, 103 (46.61%) are strongly correlated (cumulative Akaike weight of dependent models >= 0.95)
rjMCMC (excl. pairs with 2+ absent states): Out of 221 character pairs tested, 88 (39.82%) are strongly correlated (BFdi >= 3)
