# Supplementary material for: The ancestral flower of angiosperms and its early diversification
Source: Nat Commun. 2017 Aug 1;8:16047. doi: 10.1038/ncomms16047 (PMC5543309; doi:10.1038/ncomms16047)
Supplement: Supplementary Data 13 [file ncomms16047-s14.xlsx]

## Sheet: Contents
Information on this file
This file contains all of the data recorded in the PROTEUS database to produce the NEXUS matrix used in the following publication:
	Sauquet H, von Balthazar M, Magallón S, Doyle JA, Endress PK, Bailes EJ, Barroso de Morais E, Bull-Hereñu K, Carrive L, Chartier M, Chomicki G, Coiro M, Cornette R, El Ottra JHL, Epicoco C, Foster CSP, Haevermans A, Haevermans T, Hernández R, Jabbour F, Little SA, Löfstrand S, Luna JA, Massoni J, Nadot S, Pamperl S, Prieu C, Reyes E, dos Santos P, Schoonderwoerd KM, Sontag S, Soulebeau A, Städler…
This file was output from PROTEUS 1.26 by Hervé Sauquet on 16 September 2016
Description of contents:
	Data	A self-explanatory list of all morphological data recorded for this project, with explicit references for each record
	PrimaryCharacters	List of primary characters (see brief explanation below) used to record morphological data
	PrimaryCharacterstates	List of character states for the primary characters listed in PrimaryCharacters
	Characters	List of characters (primary and/or secondary) included in the matrix
	SecondaryCharacterstates	List of character states for the secondary characters included in the matrix
	CharacterstateLumping	Character state lumping masks for D2d secondary characters included in the matrix (see below)
	References	Full references cited in Data
	PrimaryDataMatrix	Summary of the original data (as recorded) presented as a matrix
	TransformedDataMatrix	Summary of the transformed data (as analyzed) presented as a matrix
Brief explanation:
	PROTEUS is a collaborative multi-user Access database designed to record and archive morphological data in an explicit format that allows to track the source of each individual information (a datum).		→ see Data
	PROTEUS separates the process of recording morphological data from the production of matrices for analysis. Matrices are queries of the data, whereby each matrix cell may contain one or more data.		→ the purpose of this file is to provide the reader with access to the original data
	Data are recorded in primary characters, which may be discrete (D1) or continuous (C1). Discrete characters are recorded with character states, whereas continuous characters are recorded with a value or a range of values (min-max).		→ see Data, PrimaryCharacters, and PrimaryCharacterstates
	Matrices may include primary and/or secondary characters.		→ see Characters
	Secondary characters are compiled automatically by PROTEUS using data recorded in primary characters.		→ see Characters: primary characters are specified in the column ParentCharacter
	Discrete secondary characters compiled from discrete primary characters (D2d) use character state lumping masks to lump primary character states into a smaller number of secondary character states.		→ see SecondaryCharacterstates and CharacterstateLumping
	Discrete secondary characters compiled from continuous primary characters (D2c) use range specifiers (start-end) to assign continuous values to one or more discrete classes (character states).		→ see SecondaryCharacterstates: range specifiers are provided in the columns Start and End
Notes:
	Only data, characters, character states, and references relevant to this paper (i.e., used to produce the matrix) are included here. This explains why character numbers and some character state symbols do not follow continuous series.
	For convenience, secondary characters bear the same number as their parent primary character, but are tagged with a letter (e.g., 100_A is the secondary character and 100 is the parent primary character).
	There can be more than one secondary character compiled from the same parent primary character (e.g., 201_A and 201_B).
	Because PROTEUS is a multi-user environment independent of a specific goal and analysis, the number of character states in each discrete primary character is not fixed in advance. Instead, users add new character states as needed to best describe the taxon being recorded.
	In addition, most primary characters will never be analyzed as such, but instead be transformed as secondary characters before outputting a matrix for analysis. This explains why some primary characters are allowed to have numerous character states and why, occasionally, these character states are not mutually exclusive (such nested character states are lumped or treated as missing data in second…

## Sheet: Data
NDat	Taxon	Family	Order	Character	Reference	CharacterState	Value	Min	Max	Notes	NUsrcrDat	DcrDat	NUsrupDat	DupDat
126039	Abatia parviflora	Salicaceae	Malpighiales	100. Sex (D1)	Warburg 1894 (EnglerPrantl)	100. Sex (D1): (0) bisexual (structurally and functionally)					Yannick Städler	2013-07-09
126278	Abatia parviflora	Salicaceae	Malpighiales	102. Ovary position (D1)	Warburg 1894 (EnglerPrantl)	102. Ovary position (D1): (0) superior					Yannick Städler	2013-07-09
126251	Abatia parviflora	Salicaceae	Malpighiales	201. Number of perianth parts (C1)	Sleumer 1980 (FloraNeotropica)			4	5		Yannick Städler	2013-07-09
126296	Abatia parviflora	Salicaceae	Malpighiales	201. Number of perianth parts (C1)	Sleumer 1980 (FloraNeotropica)			4	5		Yannick Städler	2013-07-09
126304	Abatia parviflora	Salicaceae	Malpighiales	204. Fusion of perianth (C1)	Sleumer 1980 (FloraNeotropica)			0.05	0.1		Yannick Städler	2013-07-09
126308	Abatia parviflora	Salicaceae	Malpighiales	207. Symmetry of perianth (D1)	Sleumer 1980 (FloraNeotropica)	207. Symmetry of perianth (D1): (0) actinomorphic (strictly polysymmetric)					Yannick Städler	2013-07-09
126289	Abatia parviflora	Salicaceae	Malpighiales	230. Perianth phyllotaxy (D1)	Sleumer 1980 (FloraNeotropica)	230. Perianth phyllotaxy (D1): (0) whorled					Yannick Städler	2013-07-09
126009	Abatia parviflora	Salicaceae	Malpighiales	231. Number of perianth whorls (C1)	Ruiz & Pavón 1798 (book)		1				Yannick Städler	2013-07-09
126290	Abatia parviflora	Salicaceae	Malpighiales	231. Number of perianth whorls (C1)	Sleumer 1980 (FloraNeotropica)		1				Yannick Städler	2013-07-09
126018	Abatia parviflora	Salicaceae	Malpighiales	232. Perianth merism (C1)	Ruiz & Pavón 1798 (book)		4				Yannick Städler	2013-07-09
126292	Abatia parviflora	Salicaceae	Malpighiales	232. Perianth merism (C1)	Sleumer 1980 (FloraNeotropica)			4	5		Yannick Städler	2013-07-09
126252	Abatia parviflora	Salicaceae	Malpighiales	301. Number of fertile stamens (C1)	Sleumer 1980 (FloraNeotropica)			20	30		Yannick Städler	2013-07-09	Yannick Städler	2013-07-09
126369	Abatia parviflora	Salicaceae	Malpighiales	305. Filament (D1)	Warburg 1894 (EnglerPrantl)	305. Filament (D1): (2) long and narrow					Yannick Städler	2013-07-09
126396	Abatia parviflora	Salicaceae	Malpighiales	311. Anther orientation (D1)	Warburg 1894 (EnglerPrantl)	311. Anther orientation (D1): (0) introrse					Yannick Städler	2013-07-09
126401	Abatia parviflora	Salicaceae	Malpighiales	312. Anther attachment (D1)	Warburg 1894 (EnglerPrantl)	312. Anther attachment (D1): (0) basifixed				sub-basixed	Yannick Städler	2013-07-09	Maria von Balthazar	2015-10-27
126406	Abatia parviflora	Salicaceae	Malpighiales	313. Anther dehiscence (D1)	Warburg 1894 (EnglerPrantl)	313. Anther dehiscence (D1): (0) longitudinal slit					Yannick Städler	2013-07-09
126419	Abatia parviflora	Salicaceae	Malpighiales	401. Number of structural carpels (C1)	Little 2001 (website)		3				Yannick Städler	2013-07-09
126025	Abatia parviflora	Salicaceae	Malpighiales	403. Fusion of ovaries (C1)	Ruiz & Pavón 1798 (book)		1				Yannick Städler	2013-07-09
81772	Abelia triflora	Caprifoliaceae	Dipsacales	100. Sex (D1)	Flora of Pakistan 2013 (website)	100. Sex (D1): (0) bisexual (structurally and functionally)					Florian Jabbour	2013-03-25
81863	Abelia triflora	Caprifoliaceae	Dipsacales	102. Ovary position (D1)	Flora of Pakistan 2013 (website)	102. Ovary position (D1): (1) inferior					Florian Jabbour	2013-03-25
81796	Abelia triflora	Caprifoliaceae	Dipsacales	201. Number of perianth parts (C1)	Flora of Pakistan 2013 (website)		10				Florian Jabbour	2013-03-25
81799	Abelia triflora	Caprifoliaceae	Dipsacales	204. Fusion of perianth (C1)	Flora of Pakistan 2013 (website)		0.4			Calyx	Florian Jabbour	2013-03-25
81802	Abelia triflora	Caprifoliaceae	Dipsacales	204. Fusion of perianth (C1)	Flora of Pakistan 2013 (website)		0.5			Corolla	Florian Jabbour	2013-03-25
81807	Abelia triflora	Caprifoliaceae	Dipsacales	207. Symmetry of perianth (D1)	Flora of Pakistan 2013 (website)	207. Symmetry of perianth (D1): (0) actinomorphic (strictly polysymmetric)					Florian Jabbour	2013-03-25
152413	Abelia triflora	Caprifoliaceae	Dipsacales	230. Perianth phyllotaxy (D1)	Flora of Pakistan 2014 (website)	230. Perianth phyllotaxy (D1): (0) whorled					Elisabeth Reyes	2014-06-11
81778	Abelia triflora	Caprifoliaceae	Dipsacales	231. Number of perianth whorls (C1)	Flora of Pakistan 2013 (website)		2				Florian Jabbour	2013-03-25
81779	Abelia triflora	Caprifoliaceae	Dipsacales	232. Perianth merism (C1)	Flora of Pakistan 2013 (website)		5				Florian Jabbour	2013-03-25
81786	Abelia triflora	Caprifoliaceae	Dipsacales	234. Perianth differentiation (D1)	Flora of Pakistan 2013 (website)	234. Perianth differentiation (D1): (1) marked differentiation, outer sepaloid, inner petaloid					Florian Jabbour	2013-03-25
188138	Abelia triflora	Caprifoliaceae	Dipsacales	301. Number of fertile stamens (C1)	plantillustrations 2015 (website)		4				Maria von Balthazar	2015-10-27
188141	Abelia triflora	Caprifoliaceae	Dipsacales	305. Filament (D1)	plantillustrations 2015 (website)	305. Filament (D1): (1) present (general)					Maria von Balthazar	2015-10-27
188139	Abelia triflora	Caprifoliaceae	Dipsacales	330. Androecium structural phyllotaxy (D1)	plantillustrations 2015 (website)	330. Androecium structural phyllotaxy (D1): (0) whorled					Maria von Balthazar	2015-10-27
122753	Abrophyllum ornans	Rousseaceae	Asterales	100. Sex (D1)	Kårehed et al 1999 (SystBot)	100. Sex (D1): (0) bisexual (structurally and functionally)					Kristel Schoonderwoerd	2013-07-05
119613	Abrophyllum ornans	Rousseaceae	Asterales	102. Ovary position (D1)	Lundberg & Bremer 2003 (IJPS)	102. Ovary position (D1): (0) superior				Perianth position is hypogynous	Kristel Schoonderwoerd	2013-07-03	Kristel Schoonderwoerd	2013-07-08
120131	Abrophyllum ornans	Rousseaceae	Asterales	102. Ovary position (D1)	Gustafsson 2007 (Kubitzki)	102. Ovary position (D1): (0) superior					Kristel Schoonderwoerd	2013-07-04
122883	Abrophyllum ornans	Rousseaceae	Asterales	102. Ovary position (D1)	Kårehed et al 1999 (SystBot)	102. Ovary position (D1): (0) superior					Kristel Schoonderwoerd	2013-07-05
120235	Abrophyllum ornans	Rousseaceae	Asterales	201. Number of perianth parts (C1)	Gustafsson 2007 (Kubitzki)			8	12		Kristel Schoonderwoerd	2013-07-04
119919	Abrophyllum ornans	Rousseaceae	Asterales	204. Fusion of perianth (C1)	NSW Flora online 2015 (website)		0.3			Sepals	Kristel Schoonderwoerd	2013-07-04	Maria von Balthazar	2015-10-22
119923	Abrophyllum ornans	Rousseaceae	Asterales	204. Fusion of perianth (C1)	Lundberg & Bremer 2003 (IJPS)		0			Petals	Kristel Schoonderwoerd	2013-07-04	Kristel Schoonderwoerd	2013-07-09
119089	Abrophyllum ornans	Rousseaceae	Asterales	207. Symmetry of perianth (D1)	Lundberg & Bremer 2003 (IJPS)	207. Symmetry of perianth (D1): (5) actinomorphic (general)					Kristel Schoonderwoerd	2013-07-03	Kristel Schoonderwoerd	2013-07-08
127816	Abrophyllum ornans	Rousseaceae	Asterales	207. Symmetry of perianth (D1)	Gustafsson 2007 (Kubitzki)	207. Symmetry of perianth (D1): (5) actinomorphic (general)					Kristel Schoonderwoerd	2013-07-09
188110	Abrophyllum ornans	Rousseaceae	Asterales	230. Perianth phyllotaxy (D1)	NSW Flora online 2015 (website)	230. Perianth phyllotaxy (D1): (0) whorled					Maria von Balthazar	2015-10-22
188111	Abrophyllum ornans	Rousseaceae	Asterales	231. Number of perianth whorls (C1)	NSW Flora online 2015 (website)		2				Maria von Balthazar	2015-10-22
119057	Abrophyllum ornans	Rousseaceae	Asterales	232. Perianth merism (C1)	Lundberg & Bremer 2003 (IJPS)		5				Kristel Schoonderwoerd	2013-07-03	Kristel Schoonderwoerd	2013-07-03
120157	Abrophyllum ornans	Rousseaceae	Asterales	232. Perianth merism (C1)	Gustafsson 2007 (Kubitzki)			4	6		Kristel Schoonderwoerd	2013-07-04
188113	Abrophyllum ornans	Rousseaceae	Asterales	234. Perianth differentiation (D1)	NSW Flora online 2015 (website)	234. Perianth differentiation (D1): (1) marked differentiation, outer sepaloid, inner petaloid					Maria von Balthazar	2015-10-22
126001	Abrophyllum ornans	Rousseaceae	Asterales	301. Number of fertile stamens (C1)	Lundberg & Bremer 2003 (IJPS)		5				Kristel Schoonderwoerd	2013-07-09
127850	Abrophyllum ornans	Rousseaceae	Asterales	305. Filament (D1)	Gustafsson 2007 (Kubitzki)	305. Filament (D1): (1) present (general)					Kristel Schoonderwoerd	2013-07-09
127918	Abrophyllum ornans	Rousseaceae	Asterales	305. Filament (D1)	Gustafsson 2007 (Kubitzki)	305. Filament (D1): (B) short (general)					Kristel Schoonderwoerd	2013-07-09
126494	Abrophyllum ornans	Rousseaceae	Asterales	311. Anther orientation (D1)	Lundberg & Bremer 2003 (IJPS)	311. Anther orientation (D1): (0) introrse					Kristel Schoonderwoerd	2013-07-09
127878	Abrophyllum ornans	Rousseaceae	Asterales	311. Anther orientation (D1)	Gustafsson 2007 (Kubitzki)	311. Anther orientation (D1): (0) introrse					Kristel Schoonderwoerd	2013-07-09
126345	Abrophyllum ornans	Rousseaceae	Asterales	312. Anther attachment (D1)	Lundberg & Bremer 2003 (IJPS)	312. Anther attachment (D1): (0) basifixed					Kristel Schoonderwoerd	2013-07-09
188117	Abrophyllum ornans	Rousseaceae	Asterales	313. Anther dehiscence (D1)	Lundberg & Bremer 2003 (IJPS)	313. Anther dehiscence (D1): (0) longitudinal slit					Maria von Balthazar	2015-10-22
188114	Abrophyllum ornans	Rousseaceae	Asterales	330. Androecium structural phyllotaxy (D1)	NSW Flora online 2015 (website)	330. Androecium structural phyllotaxy (D1): (0) whorled					Maria von Balthazar	2015-10-22
188115	Abrophyllum ornans	Rousseaceae	Asterales	331. Number of androecium structural whorls (C1)	NSW Flora online 2015 (website)		1				Maria von Balthazar	2015-10-22
119132	Abrophyllum ornans	Rousseaceae	Asterales	332. Androecium structural merism (C1)	Lundberg & Bremer 2003 (IJPS)		5				Kristel Schoonderwoerd	2013-07-03	Kristel Schoonderwoerd	2013-07-09
188118	Abrophyllum ornans	Rousseaceae	Asterales	400. Gynoecium phyllotaxy (D1)	NSW Flora online 2015 (website)	400. Gynoecium phyllotaxy (D1): (0) one whorl					Maria von Balthazar	2015-10-22	Maria von Balthazar	2015-10-22
119141	Abrophyllum ornans	Rousseaceae	Asterales	401. Number of structural carpels (C1)	Lundberg & Bremer 2003 (IJPS)		5				Kristel Schoonderwoerd	2013-07-03	Kristel Schoonderwoerd	2013-07-09
188119	Abrophyllum ornans	Rousseaceae	Asterales	403. Fusion of ovaries (C1)	NSW Flora online 2015 (website)		1				Maria von Balthazar	2015-10-22
119153	Abrophyllum ornans	Rousseaceae	Asterales	411. Number of ovules per functional carpel (C1)	Lundberg & Bremer 2003 (IJPS)			2	999	More than 2	Kristel Schoonderwoerd	2013-07-03	Kristel Schoonderwoerd	2013-07-09
128395	Acacia fimbriata	Fabaceae	Fabales	100. Sex (D1)	New South Wales Flora 2013 (website)	100. Sex (D1): (0) bisexual (structurally and functionally)					Emily Bailes	2013-08-20
128388	Acacia fimbriata	Fabaceae	Fabales	201. Number of perianth parts (C1)	Flora of Australia Online 2013 (website)		10			5-merous, sepals & petals present	Emily Bailes	2013-08-20
128389	Acacia fimbriata	Fabaceae	Fabales	204. Fusion of perianth (C1)	Flora of Australia Online 2013 (website)		0.75			Caylx	Emily Bailes	2013-08-20
128398	Acacia fimbriata	Fabaceae	Fabales	204. Fusion of perianth (C1)	New South Wales Flora 2013 (website)		0			corolla	Emily Bailes	2013-08-20
128399	Acacia fimbriata	Fabaceae	Fabales	230. Perianth phyllotaxy (D1)	New South Wales Flora 2013 (website)	230. Perianth phyllotaxy (D1): (0) whorled					Emily Bailes	2013-08-20
128396	Acacia fimbriata	Fabaceae	Fabales	231. Number of perianth whorls (C1)	Flora of Australia Online 2013 (website)		2				Emily Bailes	2013-08-20
128386	Acacia fimbriata	Fabaceae	Fabales	232. Perianth merism (C1)	Flora of Australia Online 2013 (website)		5				Emily Bailes	2013-08-20
128397	Acacia fimbriata	Fabaceae	Fabales	234. Perianth differentiation (D1)	Flora of Australia Online 2013 (website)	234. Perianth differentiation (D1): (1) marked differentiation, outer sepaloid, inner petaloid					Emily Bailes	2013-08-20
128390	Acacia fimbriata	Fabaceae	Fabales	301. Number of fertile stamens (C1)	New South Wales Flora 2013 (website)			20	999	Many! http://plantnet.rbgsyd.nsw.gov.au/cgi-bin/NSWfl.pl?page=nswfl&photo=25&file=0/186/000134.jpg	Emily Bailes	2013-08-20
128400	Acacia fimbriata	Fabaceae	Fabales	305. Filament (D1)	New South Wales Flora 2013 (website)	305. Filament (D1): (2) long and narrow					Emily Bailes	2013-08-20
188145	Acacia fimbriata	Fabaceae	Fabales	313. Anther dehiscence (D1)	New South Wales Flora 2013 (website)	313. Anther dehiscence (D1): (0) longitudinal slit					Maria von Balthazar	2015-10-27
188146	Acacia fimbriata	Fabaceae	Fabales	401. Number of structural carpels (C1)	New South Wales Flora 2013 (website)		1				Maria von Balthazar	2015-10-27
188149	Acacia fimbriata	Fabaceae	Fabales	411. Number of ovules per functional carpel (C1)	New South Wales Flora 2013 (website)			5	8		Maria von Balthazar	2015-10-27
121315	Acalypha californica	Euphorbiaceae	Malpighiales	100. Sex (D1)	SEINet 2013 (website)	100. Sex (D1): (1) unisexual monoecious (structurally and functionally)				pistillode absent	Anaëlle Soulebeau	2013-07-04	Anaëlle Soulebeau	2013-07-09
188152	Acalypha californica	Euphorbiaceae	Malpighiales	102. Ovary position (D1)	Pax & Hoffmann 1924 (book)	102. Ovary position (D1): (0) superior					Maria von Balthazar	2015-10-27
121355	Acalypha californica	Euphorbiaceae	Malpighiales	201. Number of perianth parts (C1)	SEINet 2013 (website)		3			male flowers: calyx lobes 4; petals and disk 0 female flowers: calyx lobes 3(-5); petals and disk 0	Anaëlle Soulebeau	2013-07-04	Anaëlle Soulebeau	2013-07-09
121397	Acalypha californica	Euphorbiaceae	Malpighiales	201. Number of perianth parts (C1)	SEINet 2013 (website)		5			male flowers: calyx lobes 4; petals and disk 0 female flowers: calyx lobes 3(-5); petals and disk 0	Anaëlle Soulebeau	2013-07-04	Anaëlle Soulebeau	2013-07-09
188153	Acalypha californica	Euphorbiaceae	Malpighiales	230. Perianth phyllotaxy (D1)	Pax & Hoffmann 1924 (book)	230. Perianth phyllotaxy (D1): (0) whorled					Maria von Balthazar	2015-10-27
123483	Acalypha californica	Euphorbiaceae	Malpighiales	231. Number of perianth whorls (C1)	SEINet 2013 (website)		1			sepals but no petals	Anaëlle Soulebeau	2013-07-05	Anaëlle Soulebeau	2013-07-09
188151	Acalypha californica	Euphorbiaceae	Malpighiales	232. Perianth merism (C1)	Jepson eFlora 2015 (website)			3	5		Maria von Balthazar	2015-10-27
121326	Acalypha californica	Euphorbiaceae	Malpighiales	301. Number of fertile stamens (C1)	SEINet 2013 (website)		4				Anaëlle Soulebeau	2013-07-04	Anaëlle Soulebeau	2013-07-09
121330	Acalypha californica	Euphorbiaceae	Malpighiales	301. Number of fertile stamens (C1)	SEINet 2013 (website)		8				Anaëlle Soulebeau	2013-07-04	Anaëlle Soulebeau	2013-07-09
188154	Acalypha californica	Euphorbiaceae	Malpighiales	305. Filament (D1)	Jepson eFlora 2015 (website)	305. Filament (D1): (2) long and narrow					Maria von Balthazar	2015-10-27
188159	Acalypha californica	Euphorbiaceae	Malpighiales	313. Anther dehiscence (D1)	Pax & Hoffmann 1924 (book)	313. Anther dehiscence (D1): (0) longitudinal slit					Maria von Balthazar	2015-10-27
188160	Acalypha californica	Euphorbiaceae	Malpighiales	400. Gynoecium phyllotaxy (D1)	Pax & Hoffmann 1924 (book)	400. Gynoecium phyllotaxy (D1): (0) one whorl					Maria von Balthazar	2015-10-27
121426	Acalypha californica	Euphorbiaceae	Malpighiales	401. Number of structural carpels (C1)	SEINet 2013 (website)		3			(1-)3 carpels	Anaëlle Soulebeau	2013-07-04	Anaëlle Soulebeau	2013-07-09
166615	Acanthochlamys bracteata	Velloziaceae	Pandanales	100. Sex (D1)	Kubitzki 1998 (book)	100. Sex (D1): (0) bisexual (structurally and functionally)					Charlotte Prieu	2014-08-24
166616	Acanthochlamys bracteata	Velloziaceae	Pandanales	102. Ovary position (D1)	Kubitzki 1998 (book)	102. Ovary position (D1): (1) inferior					Charlotte Prieu	2014-08-24
166617	Acanthochlamys bracteata	Velloziaceae	Pandanales	201. Number of perianth parts (C1)	Kubitzki 1998 (book)		6				Charlotte Prieu	2014-08-24
166623	Acanthochlamys bracteata	Velloziaceae	Pandanales	204. Fusion of perianth (C1)	Kubitzki 1998 (book)			0.5	0.8		Charlotte Prieu	2014-08-24
166624	Acanthochlamys bracteata	Velloziaceae	Pandanales	207. Symmetry of perianth (D1)	Kubitzki 1998 (book)	207. Symmetry of perianth (D1): (0) actinomorphic (strictly polysymmetric)					Charlotte Prieu	2014-08-24
166618	Acanthochlamys bracteata	Velloziaceae	Pandanales	230. Perianth phyllotaxy (D1)	Kubitzki 1998 (book)	230. Perianth phyllotaxy (D1): (0) whorled					Charlotte Prieu	2014-08-24
166619	Acanthochlamys bracteata	Velloziaceae	Pandanales	231. Number of perianth whorls (C1)	Kubitzki 1998 (book)		2				Charlotte Prieu	2014-08-24
166620	Acanthochlamys bracteata	Velloziaceae	Pandanales	232. Perianth merism (C1)	Kubitzki 1998 (book)		3				Charlotte Prieu	2014-08-24
166622	Acanthochlamys bracteata	Velloziaceae	Pandanales	234. Perianth differentiation (D1)	Kubitzki 1998 (book)	234. Perianth differentiation (D1): (9) very weak differentiation				inner whorl slightly smaller than the outer one	Charlotte Prieu	2014-08-24
166626	Acanthochlamys bracteata	Velloziaceae	Pandanales	301. Number of fertile stamens (C1)	Kubitzki 1998 (book)		6				Charlotte Prieu	2014-08-24
166632	Acanthochlamys bracteata	Velloziaceae	Pandanales	305. Filament (D1)	Kubitzki 1998 (book)	305. Filament (D1): (1) present (general)					Charlotte Prieu	2014-08-24
166637	Acanthochlamys bracteata	Velloziaceae	Pandanales	311. Anther orientation (D1)	Kubitzki 1998 (book)	311. Anther orientation (D1): (0) introrse					Charlotte Prieu	2014-08-24
166638	Acanthochlamys bracteata	Velloziaceae	Pandanales	312. Anther attachment (D1)	Kubitzki 1998 (book)	312. Anther attachment (D1): (1) dorsifixed					Charlotte Prieu	2014-08-24
166639	Acanthochlamys bracteata	Velloziaceae	Pandanales	313. Anther dehiscence (D1)	Kubitzki 1998 (book)	313. Anther dehiscence (D1): (0) longitudinal slit					Charlotte Prieu	2014-08-24
166627	Acanthochlamys bracteata	Velloziaceae	Pandanales	330. Androecium structural phyllotaxy (D1)	Kubitzki 1998 (book)	330. Androecium structural phyllotaxy (D1): (0) whorled					Charlotte Prieu	2014-08-24
166628	Acanthochlamys bracteata	Velloziaceae	Pandanales	331. Number of androecium structural whorls (C1)	Kubitzki 1998 (book)		2				Charlotte Prieu	2014-08-24
166629	Acanthochlamys bracteata	Velloziaceae	Pandanales	332. Androecium structural merism (C1)	Kubitzki 1998 (book)		3				Charlotte Prieu	2014-08-24
166641	Acanthochlamys bracteata	Velloziaceae	Pandanales	400. Gynoecium phyllotaxy (D1)	Kubitzki 1998 (book)	400. Gynoecium phyllotaxy (D1): (0) one whorl					Charlotte Prieu	2014-08-24
166640	Acanthochlamys bracteata	Velloziaceae	Pandanales	401. Number of structural carpels (C1)	Kubitzki 1998 (book)		3				Charlotte Prieu	2014-08-24
166642	Acanthochlamys bracteata	Velloziaceae	Pandanales	403. Fusion of ovaries (C1)	Kubitzki 1998 (book)		1				Charlotte Prieu	2014-08-24
166648	Acanthochlamys bracteata	Velloziaceae	Pandanales	411. Number of ovules per functional carpel (C1)	Kubitzki 1998 (book)			10	100		Charlotte Prieu	2014-08-24
123911	Acanthus montanus	Acanthaceae	Lamiales	100. Sex (D1)	Lindau 1895 (EnglerPrantl)	100. Sex (D1): (0) bisexual (structurally and functionally)					Jürg Schönenberger	2013-07-08
123924	Acanthus montanus	Acanthaceae	Lamiales	102. Ovary position (D1)	Lindau 1895 (EnglerPrantl)	102. Ovary position (D1): (0) superior					Jürg Schönenberger	2013-07-08
124216	Acanthus montanus	Acanthaceae	Lamiales	201. Number of perianth parts (C1)	Lindau 1895 (EnglerPrantl)		10			Corolla: only three lobes well developed Calyx: abaxial calyx organ corresponds to two united sepals (mentioned explicitly in the text)	Jürg Schönenberger	2013-07-08
124225	Acanthus montanus	Acanthaceae	Lamiales	207. Symmetry of perianth (D1)	Lindau 1895 (EnglerPrantl)	207. Symmetry of perianth (D1): (2) zygomorphic					Jürg Schönenberger	2013-07-08
124088	Acanthus montanus	Acanthaceae	Lamiales	230. Perianth phyllotaxy (D1)	Lindau 1895 (EnglerPrantl)	230. Perianth phyllotaxy (D1): (0) whorled					Jürg Schönenberger	2013-07-08	Jürg Schönenberger	2014-07-11
124095	Acanthus montanus	Acanthaceae	Lamiales	231. Number of perianth whorls (C1)	Lindau 1895 (EnglerPrantl)		2				Jürg Schönenberger	2013-07-08
124114	Acanthus montanus	Acanthaceae	Lamiales	232. Perianth merism (C1)	Lindau 1895 (EnglerPrantl)		5				Jürg Schönenberger	2013-07-08
124138	Acanthus montanus	Acanthaceae	Lamiales	234. Perianth differentiation (D1)	Lindau 1895 (EnglerPrantl)	234. Perianth differentiation (D1): (1) marked differentiation, outer sepaloid, inner petaloid					Jürg Schönenberger	2013-07-08
124272	Acanthus montanus	Acanthaceae	Lamiales	301. Number of fertile stamens (C1)	Lindau 1895 (EnglerPrantl)		4				Jürg Schönenberger	2013-07-08	Jürg Schönenberger	2013-07-08
124287	Acanthus montanus	Acanthaceae	Lamiales	305. Filament (D1)	Heine 1962 (KewBull)	305. Filament (D1): (2) long and narrow					Jürg Schönenberger	2013-07-08	Jürg Schönenberger	2013-07-08
124418	Acanthus montanus	Acanthaceae	Lamiales	311. Anther orientation (D1)	Lindau 1895 (EnglerPrantl)	311. Anther orientation (D1): (0) introrse					Jürg Schönenberger	2013-07-08
124451	Acanthus montanus	Acanthaceae	Lamiales	313. Anther dehiscence (D1)	Lindau 1895 (EnglerPrantl)	313. Anther dehiscence (D1): (0) longitudinal slit					Jürg Schönenberger	2013-07-08
124251	Acanthus montanus	Acanthaceae	Lamiales	330. Androecium structural phyllotaxy (D1)	Lindau 1895 (EnglerPrantl)	330. Androecium structural phyllotaxy (D1): (0) whorled					Jürg Schönenberger	2013-07-08	Jürg Schönenberger	2013-07-08
124255	Acanthus montanus	Acanthaceae	Lamiales	331. Number of androecium structural whorls (C1)	Lindau 1895 (EnglerPrantl)		1				Jürg Schönenberger	2013-07-08	Jürg Schönenberger	2013-07-08
124270	Acanthus montanus	Acanthaceae	Lamiales	332. Androecium structural merism (C1)	Lindau 1895 (EnglerPrantl)		4			median stamen reduced, NDacDat = 1, NRankDat = 2, NDqsDat = 3	Jürg Schönenberger	2013-07-08	Jürg Schönenberger	2013-07-08
124455	Acanthus montanus	Acanthaceae	Lamiales	400. Gynoecium phyllotaxy (D1)	Lindau 1895 (EnglerPrantl)	400. Gynoecium phyllotaxy (D1): (0) one whorl					Jürg Schönenberger	2013-07-08
124456	Acanthus montanus	Acanthaceae	Lamiales	401. Number of structural carpels (C1)	Lindau 1895 (EnglerPrantl)		2				Jürg Schönenberger	2013-07-08
124472	Acanthus montanus	Acanthaceae	Lamiales	403. Fusion of ovaries (C1)	Lindau 1895 (EnglerPrantl)		1				Jürg Schönenberger	2013-07-08
124514	Acanthus montanus	Acanthaceae	Lamiales	411. Number of ovules per functional carpel (C1)	Lindau 1895 (EnglerPrantl)		2				Jürg Schönenberger	2013-07-08
122548	Acharia tragodes	Achariaceae	Malpighiales	100. Sex (D1)	Harms 1925 (EnglerPrantl)	100. Sex (D1): (1) unisexual monoecious (structurally and functionally)					Maria von Balthazar	2013-07-05
122551	Acharia tragodes	Achariaceae	Malpighiales	102. Ovary position (D1)	Dahlgren & van Wyk 1988 (AMBG)	102. Ovary position (D1): (0) superior					Maria von Balthazar	2013-07-05
122583	Acharia tragodes	Achariaceae	Malpighiales	201. Number of perianth parts (C1)	Harms 1925 (EnglerPrantl)			6	8		Maria von Balthazar	2013-07-05	Maria von Balthazar	2013-07-05
122608	Acharia tragodes	Achariaceae	Malpighiales	204. Fusion of perianth (C1)	Harms 1925 (EnglerPrantl)		0			sepals	Maria von Balthazar	2013-07-05
122614	Acharia tragodes	Achariaceae	Malpighiales	204. Fusion of perianth (C1)	Harms 1925 (EnglerPrantl)		0.9			petals	Maria von Balthazar	2013-07-05
122616	Acharia tragodes	Achariaceae	Malpighiales	207. Symmetry of perianth (D1)	Harms 1925 (EnglerPrantl)	207. Symmetry of perianth (D1): (0) actinomorphic (strictly polysymmetric)					Maria von Balthazar	2013-07-05
122561	Acharia tragodes	Achariaceae	Malpighiales	230. Perianth phyllotaxy (D1)	Harms 1925 (EnglerPrantl)	230. Perianth phyllotaxy (D1): (0) whorled					Maria von Balthazar	2013-07-05
122562	Acharia tragodes	Achariaceae	Malpighiales	231. Number of perianth whorls (C1)	Harms 1925 (EnglerPrantl)		2				Maria von Balthazar	2013-07-05	Maria von Balthazar	2013-07-05
122570	Acharia tragodes	Achariaceae	Malpighiales	232. Perianth merism (C1)	Harms 1925 (EnglerPrantl)			3	4		Maria von Balthazar	2013-07-05
122581	Acharia tragodes	Achariaceae	Malpighiales	234. Perianth differentiation (D1)	Harms 1925 (EnglerPrantl)	234. Perianth differentiation (D1): (4) marked differentiation				in shape, size and color	Maria von Balthazar	2013-07-05	Maria von Balthazar	2015-10-22
122633	Acharia tragodes	Achariaceae	Malpighiales	301. Number of fertile stamens (C1)	Harms 1925 (EnglerPrantl)			3	4		Maria von Balthazar	2013-07-05
122664	Acharia tragodes	Achariaceae	Malpighiales	305. Filament (D1)	Harms 1925 (EnglerPrantl)	305. Filament (D1): (2) long and narrow					Maria von Balthazar	2013-07-05
122765	Acharia tragodes	Achariaceae	Malpighiales	311. Anther orientation (D1)	Harms 1925 (EnglerPrantl)	311. Anther orientation (D1): (0) introrse					Maria von Balthazar	2013-07-05
122772	Acharia tragodes	Achariaceae	Malpighiales	312. Anther attachment (D1)	Dahlgren & van Wyk 1988 (AMBG)	312. Anther attachment (D1): (0) basifixed					Maria von Balthazar	2013-07-05
122776	Acharia tragodes	Achariaceae	Malpighiales	313. Anther dehiscence (D1)	Dahlgren & van Wyk 1988 (AMBG)	313. Anther dehiscence (D1): (0) longitudinal slit					Maria von Balthazar	2013-07-05
122626	Acharia tragodes	Achariaceae	Malpighiales	330. Androecium structural phyllotaxy (D1)	Harms 1925 (EnglerPrantl)	330. Androecium structural phyllotaxy (D1): (0) whorled					Maria von Balthazar	2013-07-05
122627	Acharia tragodes	Achariaceae	Malpighiales	331. Number of androecium structural whorls (C1)	Harms 1925 (EnglerPrantl)		1				Maria von Balthazar	2013-07-05
122630	Acharia tragodes	Achariaceae	Malpighiales	332. Androecium structural merism (C1)	Harms 1925 (EnglerPrantl)			3	4		Maria von Balthazar	2013-07-05
122787	Acharia tragodes	Achariaceae	Malpighiales	400. Gynoecium phyllotaxy (D1)	Dahlgren & van Wyk 1988 (AMBG)	400. Gynoecium phyllotaxy (D1): (0) one whorl					Maria von Balthazar	2013-07-05
122788	Acharia tragodes	Achariaceae	Malpighiales	401. Number of structural carpels (C1)	Harms 1925 (EnglerPrantl)			3	4		Maria von Balthazar	2013-07-05	Maria von Balthazar	2013-07-05
122795	Acharia tragodes	Achariaceae	Malpighiales	403. Fusion of ovaries (C1)	Harms 1925 (EnglerPrantl)		1				Maria von Balthazar	2013-07-05
122849	Acharia tragodes	Achariaceae	Malpighiales	411. Number of ovules per functional carpel (C1)	Harms 1925 (EnglerPrantl)		2				Maria von Balthazar	2013-07-05
127973	Acicarpha tribuloides	Calyceraceae	Asterales	100. Sex (D1)	Hellwig 2007 (Kubitzki)	100. Sex (D1): (0) bisexual (structurally and functionally)				Flowers are hermaphrodite, but functionally male flowers occur regularly in the centre of the capitula	Kristel Schoonderwoerd	2013-07-09
127978	Acicarpha tribuloides	Calyceraceae	Asterales	100. Sex (D1)	Hellwig 2007 (Kubitzki)	100. Sex (D1): (5) unisexual andromonoecious (structurally and functionally)				Flowers are hermaphrodite, but functionally male flowers occur regularly in the centre of the capitula	Kristel Schoonderwoerd	2013-07-09
125189	Acicarpha tribuloides	Calyceraceae	Asterales	102. Ovary position (D1)	Lundberg & Bremer 2003 (IJPS)	102. Ovary position (D1): (1) inferior					Kristel Schoonderwoerd	2013-07-08
127951	Acicarpha tribuloides	Calyceraceae	Asterales	102. Ovary position (D1)	Hellwig 2007 (Kubitzki)	102. Ovary position (D1): (1) inferior					Kristel Schoonderwoerd	2013-07-09
127381	Acicarpha tribuloides	Calyceraceae	Asterales	201. Number of perianth parts (C1)	Lundberg & Bremer 2003 (IJPS)		10				Kristel Schoonderwoerd	2013-07-09
127625	Acicarpha tribuloides	Calyceraceae	Asterales	204. Fusion of perianth (C1)	Lundberg & Bremer 2003 (IJPS)		0			Sepals	Kristel Schoonderwoerd	2013-07-09
127677	Acicarpha tribuloides	Calyceraceae	Asterales	204. Fusion of perianth (C1)	Erbar 1993 (BotJahrb)		0.15			Petals	Kristel Schoonderwoerd	2013-07-09	Maria von Balthazar	2015-10-22
125558	Acicarpha tribuloides	Calyceraceae	Asterales	207. Symmetry of perianth (D1)	Lundberg & Bremer 2003 (IJPS)	207. Symmetry of perianth (D1): (5) actinomorphic (general)					Kristel Schoonderwoerd	2013-07-08
127928	Acicarpha tribuloides	Calyceraceae	Asterales	207. Symmetry of perianth (D1)	Hellwig 2007 (Kubitzki)	207. Symmetry of perianth (D1): (5) actinomorphic (general)					Kristel Schoonderwoerd	2013-07-09
188125	Acicarpha tribuloides	Calyceraceae	Asterales	230. Perianth phyllotaxy (D1)	Erbar 1993 (BotJahrb)	230. Perianth phyllotaxy (D1): (0) whorled					Maria von Balthazar	2015-10-22
127388	Acicarpha tribuloides	Calyceraceae	Asterales	231. Number of perianth whorls (C1)	Lundberg & Bremer 2003 (IJPS)		2				Kristel Schoonderwoerd	2013-07-09
127382	Acicarpha tribuloides	Calyceraceae	Asterales	232. Perianth merism (C1)	Lundberg & Bremer 2003 (IJPS)		5				Kristel Schoonderwoerd	2013-07-09
127962	Acicarpha tribuloides	Calyceraceae	Asterales	232. Perianth merism (C1)	Hellwig 2007 (Kubitzki)		5				Kristel Schoonderwoerd	2013-07-09
127402	Acicarpha tribuloides	Calyceraceae	Asterales	234. Perianth differentiation (D1)	Lundberg & Bremer 2003 (IJPS)	234. Perianth differentiation (D1): (1) marked differentiation, outer sepaloid, inner petaloid					Kristel Schoonderwoerd	2013-07-09
126003	Acicarpha tribuloides	Calyceraceae	Asterales	301. Number of fertile stamens (C1)	Lundberg & Bremer 2003 (IJPS)		5				Kristel Schoonderwoerd	2013-07-09
127981	Acicarpha tribuloides	Calyceraceae	Asterales	301. Number of fertile stamens (C1)	Hellwig 2007 (Kubitzki)		5				Kristel Schoonderwoerd	2013-07-09
188130	Acicarpha tribuloides	Calyceraceae	Asterales	305. Filament (D1)	Erbar 1993 (BotJahrb)	305. Filament (D1): (8) fused into synandrium					Maria von Balthazar	2015-10-22
126497	Acicarpha tribuloides	Calyceraceae	Asterales	311. Anther orientation (D1)	Lundberg & Bremer 2003 (IJPS)	311. Anther orientation (D1): (0) introrse					Kristel Schoonderwoerd	2013-07-09
127939	Acicarpha tribuloides	Calyceraceae	Asterales	311. Anther orientation (D1)	Hellwig 2007 (Kubitzki)	311. Anther orientation (D1): (0) introrse					Kristel Schoonderwoerd	2013-07-09
126348	Acicarpha tribuloides	Calyceraceae	Asterales	312. Anther attachment (D1)	Lundberg & Bremer 2003 (IJPS)	312. Anther attachment (D1): (0) basifixed					Kristel Schoonderwoerd	2013-07-09
127943	Acicarpha tribuloides	Calyceraceae	Asterales	313. Anther dehiscence (D1)	Hellwig 2007 (Kubitzki)	313. Anther dehiscence (D1): (0) longitudinal slit					Kristel Schoonderwoerd	2013-07-09
188127	Acicarpha tribuloides	Calyceraceae	Asterales	330. Androecium structural phyllotaxy (D1)	Erbar 1993 (BotJahrb)	330. Androecium structural phyllotaxy (D1): (0) whorled					Maria von Balthazar	2015-10-22
188128	Acicarpha tribuloides	Calyceraceae	Asterales	331. Number of androecium structural whorls (C1)	Erbar 1993 (BotJahrb)		1				Maria von Balthazar	2015-10-22
125922	Acicarpha tribuloides	Calyceraceae	Asterales	332. Androecium structural merism (C1)	Lundberg & Bremer 2003 (IJPS)		5				Kristel Schoonderwoerd	2013-07-09
188131	Acicarpha tribuloides	Calyceraceae	Asterales	401. Number of structural carpels (C1)	Erbar 1993 (BotJahrb)		5				Maria von Balthazar	2015-10-22
188132	Acicarpha tribuloides	Calyceraceae	Asterales	403. Fusion of ovaries (C1)	Erbar 1993 (BotJahrb)		1				Maria von Balthazar	2015-10-22
127298	Acicarpha tribuloides	Calyceraceae	Asterales	411. Number of ovules per functional carpel (C1)	Erbar 1993 (BotJahrb)		1			Fewer than 1	Kristel Schoonderwoerd	2013-07-09	Maria von Balthazar	2015-10-22
42184	Acorus gramineus	Acoraceae	Acorales	100. Sex (D1)	Flora of China 2013 (website)	100. Sex (D1): (0) bisexual (structurally and functionally)					Hervé Sauquet	2013-01-30
176369	Acorus gramineus	Acoraceae	Acorales	102. Ovary position (D1)	Buzgo & Endress 2000 (IJPS)	102. Ovary position (D1): (0) superior					Julien Massoni	2014-11-12
180436	Acorus gramineus	Acoraceae	Acorales	102. Ovary position (D1)	Buzgo & Endress 2000 (IJPS)	102. Ovary position (D1): (0) superior					Maria von Balthazar	2015-05-06
42190	Acorus gramineus	Acoraceae	Acorales	201. Number of perianth parts (C1)	Flora of China 2013 (website)		6				Hervé Sauquet	2013-01-30
42191	Acorus gramineus	Acoraceae	Acorales	204. Fusion of perianth (C1)	Flora of China 2013 (website)		0				Hervé Sauquet	2013-01-30
42203	Acorus gramineus	Acoraceae	Acorales	207. Symmetry of perianth (D1)	Buzgo & Endress 2000 (IJPS)	207. Symmetry of perianth (D1): (2) zygomorphic					Hervé Sauquet	2013-01-30	Julien Massoni	2014-11-12
42186	Acorus gramineus	Acoraceae	Acorales	230. Perianth phyllotaxy (D1)	Flora of China 2013 (website)	230. Perianth phyllotaxy (D1): (0) whorled					Hervé Sauquet	2013-01-30
42187	Acorus gramineus	Acoraceae	Acorales	231. Number of perianth whorls (C1)	Flora of China 2013 (website)		2				Hervé Sauquet	2013-01-30
42204	Acorus gramineus	Acoraceae	Acorales	231. Number of perianth whorls (C1)	Buzgo & Endress 2000 (IJPS)		2				Hervé Sauquet	2013-01-30
42188	Acorus gramineus	Acoraceae	Acorales	232. Perianth merism (C1)	Flora of China 2013 (website)		3				Hervé Sauquet	2013-01-30
151915	Acorus gramineus	Acoraceae	Acorales	234. Perianth differentiation (D1)	Flora of China 2014 (website)	234. Perianth differentiation (D1): (0) undifferentiated					Elisabeth Reyes	2014-06-03	Elisabeth Reyes	2014-06-03
42196	Acorus gramineus	Acoraceae	Acorales	301. Number of fertile stamens (C1)	Flora of China 2013 (website)		6				Hervé Sauquet	2013-01-30
42207	Acorus gramineus	Acoraceae	Acorales	301. Number of fertile stamens (C1)	Buzgo & Endress 2000 (IJPS)		6				Hervé Sauquet	2013-01-30
176363	Acorus gramineus	Acoraceae	Acorales	305. Filament (D1)	Buzgo & Endress 2000 (IJPS)	305. Filament (D1): (2) long and narrow					Julien Massoni	2014-11-12
42198	Acorus gramineus	Acoraceae	Acorales	311. Anther orientation (D1)	Flora of China 2013 (website)	311. Anther orientation (D1): (0) introrse					Hervé Sauquet	2013-01-30
42210	Acorus gramineus	Acoraceae	Acorales	311. Anther orientation (D1)	Buzgo & Endress 2000 (IJPS)	311. Anther orientation (D1): (0) introrse					Hervé Sauquet	2013-01-30
42209	Acorus gramineus	Acoraceae	Acorales	312. Anther attachment (D1)	Buzgo & Endress 2000 (IJPS)	312. Anther attachment (D1): (1) dorsifixed					Hervé Sauquet	2013-01-30
42199	Acorus gramineus	Acoraceae	Acorales	313. Anther dehiscence (D1)	Flora of China 2013 (website)	313. Anther dehiscence (D1): (0) longitudinal slit					Hervé Sauquet	2013-01-30
42212	Acorus gramineus	Acoraceae	Acorales	313. Anther dehiscence (D1)	Buzgo & Endress 2000 (IJPS)	313. Anther dehiscence (D1): (0) longitudinal slit					Hervé Sauquet	2013-01-30
42193	Acorus gramineus	Acoraceae	Acorales	330. Androecium structural phyllotaxy (D1)	Flora of China 2013 (website)	330. Androecium structural phyllotaxy (D1): (0) whorled					Hervé Sauquet	2013-01-30
42194	Acorus gramineus	Acoraceae	Acorales	331. Number of androecium structural whorls (C1)	Flora of China 2013 (website)		2				Hervé Sauquet	2013-01-30
42205	Acorus gramineus	Acoraceae	Acorales	331. Number of androecium structural whorls (C1)	Buzgo & Endress 2000 (IJPS)		2				Hervé Sauquet	2013-01-30
42195	Acorus gramineus	Acoraceae	Acorales	332. Androecium structural merism (C1)	Flora of China 2013 (website)		3				Hervé Sauquet	2013-01-30
42206	Acorus gramineus	Acoraceae	Acorales	332. Androecium structural merism (C1)	Buzgo & Endress 2000 (IJPS)		3				Hervé Sauquet	2013-01-30
180444	Acorus gramineus	Acoraceae	Acorales	400. Gynoecium phyllotaxy (D1)	Buzgo & Endress 2000 (IJPS)	400. Gynoecium phyllotaxy (D1): (0) one whorl					Maria von Balthazar	2015-05-06
176374	Acorus gramineus	Acoraceae	Acorales	401. Number of structural carpels (C1)	Buzgo & Endress 2000 (IJPS)		3				Julien Massoni	2014-11-12
180443	Acorus gramineus	Acoraceae	Acorales	401. Number of structural carpels (C1)	Buzgo & Endress 2000 (IJPS)		3				Maria von Balthazar	2015-05-06
176375	Acorus gramineus	Acoraceae	Acorales	403. Fusion of ovaries (C1)	Buzgo & Endress 2000 (IJPS)		1				Julien Massoni	2014-11-12
180445	Acorus gramineus	Acoraceae	Acorales	403. Fusion of ovaries (C1)	Buzgo & Endress 2000 (IJPS)		1				Maria von Balthazar	2015-05-06
176377	Acorus gramineus	Acoraceae	Acorales	411. Number of ovules per functional carpel (C1)	Buzgo & Endress 2000 (IJPS)			3	6		Julien Massoni	2014-11-12
180450	Acorus gramineus	Acoraceae	Acorales	411. Number of ovules per functional carpel (C1)	Buzgo & Endress 2000 (IJPS)			3	6		Maria von Balthazar	2015-05-06
124301	Acridocarpus natalitius	Malpighiaceae	Malpighiales	100. Sex (D1)	Flora Zambesiaca 2013 (website)	100. Sex (D1): (0) bisexual (structurally and functionally)					Mario Coiro	2013-07-08
124303	Acridocarpus natalitius	Malpighiaceae	Malpighiales	102. Ovary position (D1)	Anderson et al 2006 (website)	102. Ovary position (D1): (0) superior					Mario Coiro	2013-07-08
124389	Acridocarpus natalitius	Malpighiaceae	Malpighiales	201. Number of perianth parts (C1)	Flora Zambesiaca 2013 (website)		10				Mario Coiro	2013-07-08
124394	Acridocarpus natalitius	Malpighiaceae	Malpighiales	201. Number of perianth parts (C1)	Anderson et al 2006 (website)		10				Mario Coiro	2013-07-08	Mario Coiro	2013-07-08
124421	Acridocarpus natalitius	Malpighiaceae	Malpighiales	207. Symmetry of perianth (D1)	Flora Zambesiaca 2013 (website)	207. Symmetry of perianth (D1): (2) zygomorphic				2 anterior sepals usually with 2 glands affixed near the edges above the base	Mario Coiro	2013-07-08
124423	Acridocarpus natalitius	Malpighiaceae	Malpighiales	207. Symmetry of perianth (D1)	Flora Zambesiaca 2013 (website)	207. Symmetry of perianth (D1): (2) zygomorphic					Mario Coiro	2013-07-08	Maria von Balthazar	2015-10-21
124319	Acridocarpus natalitius	Malpighiaceae	Malpighiales	230. Perianth phyllotaxy (D1)	Anderson et al 2006 (website)	230. Perianth phyllotaxy (D1): (0) whorled					Mario Coiro	2013-07-08
124325	Acridocarpus natalitius	Malpighiaceae	Malpighiales	231. Number of perianth whorls (C1)	Flora Zambesiaca 2013 (website)		2				Mario Coiro	2013-07-08
124369	Acridocarpus natalitius	Malpighiaceae	Malpighiales	232. Perianth merism (C1)	Flora Zambesiaca 2013 (website)		5				Mario Coiro	2013-07-08
124376	Acridocarpus natalitius	Malpighiaceae	Malpighiales	232. Perianth merism (C1)	Anderson et al 2006 (website)		5				Mario Coiro	2013-07-08
124384	Acridocarpus natalitius	Malpighiaceae	Malpighiales	234. Perianth differentiation (D1)	Anderson et al 2006 (website)	234. Perianth differentiation (D1): (1) marked differentiation, outer sepaloid, inner petaloid					Mario Coiro	2013-07-08
124519	Acridocarpus natalitius	Malpighiaceae	Malpighiales	301. Number of fertile stamens (C1)	Flora Zambesiaca 2013 (website)		10				Mario Coiro	2013-07-08
124532	Acridocarpus natalitius	Malpighiaceae	Malpighiales	305. Filament (D1)	Flora Zambesiaca 2013 (website)	305. Filament (D1): (5) short and wide					Mario Coiro	2013-07-08	Maria von Balthazar	2015-10-27
124538	Acridocarpus natalitius	Malpighiaceae	Malpighiales	312. Anther attachment (D1)	Flora Zambesiaca 2013 (website)	312. Anther attachment (D1): (0) basifixed					Mario Coiro	2013-07-08
124541	Acridocarpus natalitius	Malpighiaceae	Malpighiales	313. Anther dehiscence (D1)	Harvey 1859 (book)	313. Anther dehiscence (D1): (7) short apical slits					Mario Coiro	2013-07-08	Maria von Balthazar	2015-10-27
124435	Acridocarpus natalitius	Malpighiaceae	Malpighiales	330. Androecium structural phyllotaxy (D1)	Anderson et al 2006 (website)	330. Androecium structural phyllotaxy (D1): (0) whorled					Mario Coiro	2013-07-08
124500	Acridocarpus natalitius	Malpighiaceae	Malpighiales	331. Number of androecium structural whorls (C1)	Niedenzu 1897 (EnglerPrantl)		2				Mario Coiro	2013-07-08
124506	Acridocarpus natalitius	Malpighiaceae	Malpighiales	332. Androecium structural merism (C1)	Niedenzu 1897 (EnglerPrantl)		5				Mario Coiro	2013-07-08
124547	Acridocarpus natalitius	Malpighiaceae	Malpighiales	400. Gynoecium phyllotaxy (D1)	Flora Zambesiaca 2013 (website)	400. Gynoecium phyllotaxy (D1): (0) one whorl					Mario Coiro	2013-07-08
124548	Acridocarpus natalitius	Malpighiaceae	Malpighiales	401. Number of structural carpels (C1)	Flora Zambesiaca 2013 (website)		3				Mario Coiro	2013-07-08
124566	Acridocarpus natalitius	Malpighiaceae	Malpighiales	411. Number of ovules per functional carpel (C1)	Anderson et al 2006 (website)		1				Mario Coiro	2013-07-08
84497	Actinidia chinensis	Actinidiaceae	Ericales	100. Sex (D1)	Schmid 1978 (BotJahrb)	100. Sex (D1): (9) unisexual dioecious (functionally), but structurally bisexual				male flowers have pistilloidia. female flowers have stamens that produce non-viable pollen	Jürg Schönenberger	2013-03-27	Jürg Schönenberger	2013-03-27
160381	Actinidia chinensis	Actinidiaceae	Ericales	100. Sex (D1)	Flora of China 2014 (website)	100. Sex (D1): (9) unisexual dioecious (functionally), but structurally bisexual				rarely bisexual or trimonoecious	Stefan Löfstrand	2014-07-25	Stefan Löfstrand	2015-04-21
84510	Actinidia chinensis	Actinidiaceae	Ericales	102. Ovary position (D1)	Flora of China 2013 (website)	102. Ovary position (D1): (0) superior					Jürg Schönenberger	2013-03-27
156542	Actinidia chinensis	Actinidiaceae	Ericales	201. Number of perianth parts (C1)	Flora of China 2014 (website)		10			flowers are normally pentamerous, but can have 3-7 sepals and 3-8 petals, rarely also a second whorl of (3-)5(-8) petals	Stefan Löfstrand	2014-07-15
84722	Actinidia chinensis	Actinidiaceae	Ericales	204. Fusion of perianth (C1)	Schmid 1978 (BotJahrb)		0.05			only the sepals are basally connate. The petals are distinct	Jürg Schönenberger	2013-03-27
84724	Actinidia chinensis	Actinidiaceae	Ericales	207. Symmetry of perianth (D1)	Schmid 1978 (BotJahrb)	207. Symmetry of perianth (D1): (0) actinomorphic (strictly polysymmetric)					Jürg Schönenberger	2013-03-27
84633	Actinidia chinensis	Actinidiaceae	Ericales	230. Perianth phyllotaxy (D1)	Schmid 1978 (BotJahrb)	230. Perianth phyllotaxy (D1): (0) whorled					Jürg Schönenberger	2013-03-27	Jürg Schönenberger	2013-03-27
166125	Actinidia chinensis	Actinidiaceae	Ericales	231. Number of perianth whorls (C1)	Brundell 1975 (NZJBot)		2			In the flora of China there it is statet that there sometimes is a second corolla whorl with one or two petals. However, this seems rather dubious and I decided not to score it.	Jürg Schönenberger	2014-08-21
156559	Actinidia chinensis	Actinidiaceae	Ericales	232. Perianth merism (C1)	Flora of China 2014 (website)		5			usually pentamerous, rarely 3-7(-8)	Stefan Löfstrand	2014-07-15
84707	Actinidia chinensis	Actinidiaceae	Ericales	234. Perianth differentiation (D1)	Schmid 1978 (BotJahrb)	234. Perianth differentiation (D1): (1) marked differentiation, outer sepaloid, inner petaloid					Jürg Schönenberger	2013-03-27
182654	Actinidia chinensis	Actinidiaceae	Ericales	301. Number of fertile stamens (C1)	Stefan D. Löfstrand 2015 (personal observation)			140	170	specimen JS715 (University of Vienna; dept. Botany & Biodiversity Research; div. Structural & Functional Botany)	Stefan Löfstrand	2015-06-23
84822	Actinidia chinensis	Actinidiaceae	Ericales	305. Filament (D1)	Flora of China 2013 (website)	305. Filament (D1): (2) long and narrow					Jürg Schönenberger	2013-03-27	Hervé Sauquet	2014-08-18
84856	Actinidia chinensis	Actinidiaceae	Ericales	311. Anther orientation (D1)	van Heel 1987 (BotJahrb)	311. Anther orientation (D1): (0) introrse				inner stamens	Jürg Schönenberger	2013-03-27	Hervé Sauquet	2014-08-18
156553	Actinidia chinensis	Actinidiaceae	Ericales	311. Anther orientation (D1)	Stefan D. Löfstrand 2014 (personal observation)	311. Anther orientation (D1): (0) introrse				mainly, the outermost stamens tend to have a more chaotic orientation. Note the anther inversion at anthesis!	Stefan Löfstrand	2014-07-15
165040	Actinidia chinensis	Actinidiaceae	Ericales	311. Anther orientation (D1)	van Heel 1987 (BotJahrb)	311. Anther orientation (D1): (2) extrorse				outer stamens (based on other datum originally scored by Jurg)	Hervé Sauquet	2014-08-18
156554	Actinidia chinensis	Actinidiaceae	Ericales	312. Anther attachment (D1)	Caris 2013 (book)	312. Anther attachment (D1): (3) ventrifixed					Stefan Löfstrand	2014-07-15
84917	Actinidia chinensis	Actinidiaceae	Ericales	313. Anther dehiscence (D1)	Schmid 1978 (BotJahrb)	313. Anther dehiscence (D1): (0) longitudinal slit					Jürg Schönenberger	2013-03-27
84763	Actinidia chinensis	Actinidiaceae	Ericales	330. Androecium structural phyllotaxy (D1)	van Heel 1987 (BotJahrb)	330. Androecium structural phyllotaxy (D1): (0) whorled				partly irregular	Jürg Schönenberger	2013-03-27	Hervé Sauquet	2014-08-18
157465	Actinidia chinensis	Actinidiaceae	Ericales	330. Androecium structural phyllotaxy (D1)	Caris 2013 (book)	330. Androecium structural phyllotaxy (D1): (0) whorled				with centrifugal development of polystemony	Stefan Löfstrand	2014-07-21
84774	Actinidia chinensis	Actinidiaceae	Ericales	331. Number of androecium structural whorls (C1)	van Heel 1987 (BotJahrb)			3	4	the 3 to 4 whorls arise from a single ring promordium, which gives rise to centrifugal whorls of stamens. Additional stamens are subsequently interspersed in an irregular pattern.	Jürg Schönenberger	2013-03-27	Jürg Schönenberger	2013-03-27
178572	Actinidia chinensis	Actinidiaceae	Ericales	331. Number of androecium structural whorls (C1)	van Heel 1987 (BotJahrb)		1			stamens arise in alternipetalous positions, whereafter they proliferate both centrifugally and centripetally into 3-4 ring-like series; further supported by vasculature (see Löfstrand & Schönenberger. In press. Floral structure and systematics in the sarr	Stefan Löfstrand	2015-02-06	Stefan Löfstrand	2015-06-22
84928	Actinidia chinensis	Actinidiaceae	Ericales	400. Gynoecium phyllotaxy (D1)	van Heel 1987 (BotJahrb)	400. Gynoecium phyllotaxy (D1): (0) one whorl					Jürg Schönenberger	2013-03-27
84968	Actinidia chinensis	Actinidiaceae	Ericales	401. Number of structural carpels (C1)	Guedes & Schmid 1978 (Flora)			20	38	in female flowers	Jürg Schönenberger	2013-03-27
84972	Actinidia chinensis	Actinidiaceae	Ericales	403. Fusion of ovaries (C1)	Flora of China 2013 (website)		1				Jürg Schönenberger	2013-03-27	Jürg Schönenberger	2013-03-27
85041	Actinidia chinensis	Actinidiaceae	Ericales	411. Number of ovules per functional carpel (C1)	Harvey & Fraser 1988 (BotGaz)			10	20	in female flowers; no ovules are formed in the pistillodia of male flowers	Jürg Schönenberger	2013-03-27
153	Adoxa moschatellina	Adoxaceae	Dipsacales	100. Sex (D1)	Flora of Pakistan 2010 (website)	100. Sex (D1): (0) bisexual (structurally and functionally)					Hervé Sauquet	2010-07-26
154	Adoxa moschatellina	Adoxaceae	Dipsacales	102. Ovary position (D1)	Flora of Pakistan 2010 (website)	102. Ovary position (D1): (2) half-inferior					Hervé Sauquet	2010-07-26
152421	Adoxa moschatellina	Adoxaceae	Dipsacales	201. Number of perianth parts (C1)	Flora of Pakistan 2014 (website)			7	9	3-4 sepals, 4-5 petals	Elisabeth Reyes	2014-06-11
152422	Adoxa moschatellina	Adoxaceae	Dipsacales	207. Symmetry of perianth (D1)	Flora of Pakistan 2014 (website)	207. Symmetry of perianth (D1): (0) actinomorphic (strictly polysymmetric)				at least for corolla	Elisabeth Reyes	2014-06-11
152415	Adoxa moschatellina	Adoxaceae	Dipsacales	230. Perianth phyllotaxy (D1)	Flora of China 2014 (website)	230. Perianth phyllotaxy (D1): (0) whorled					Elisabeth Reyes	2014-06-11
152419	Adoxa moschatellina	Adoxaceae	Dipsacales	231. Number of perianth whorls (C1)	Flora of China 2014 (website)		2			mention of calyx and corolla	Elisabeth Reyes	2014-06-11
152414	Adoxa moschatellina	Adoxaceae	Dipsacales	232. Perianth merism (C1)	Flora of China 2014 (website)		5			petals	Elisabeth Reyes	2014-06-11	Elisabeth Reyes	2014-06-11
164674	Adoxa moschatellina	Adoxaceae	Dipsacales	232. Perianth merism (C1)	Flora of Pakistan 2014 (website)			3	4	sepals	Elisabeth Reyes	2014-08-14
164675	Adoxa moschatellina	Adoxaceae	Dipsacales	232. Perianth merism (C1)	Flora of Pakistan 2014 (website)			4	5	petals	Elisabeth Reyes	2014-08-14
152420	Adoxa moschatellina	Adoxaceae	Dipsacales	234. Perianth differentiation (D1)	Flora of Pakistan 2014 (website)	234. Perianth differentiation (D1): (4) marked differentiation					Elisabeth Reyes	2014-06-11	Elisabeth Reyes	2014-08-14
165	Adoxa moschatellina	Adoxaceae	Dipsacales	301. Number of fertile stamens (C1)	Flora of Pakistan 2010 (website)			4	5	following common interpretation	Hervé Sauquet	2010-07-26
167	Adoxa moschatellina	Adoxaceae	Dipsacales	305. Filament (D1)	Flora of Pakistan 2010 (website)	305. Filament (D1): (A) long and narrow, deeply divided in two					Hervé Sauquet	2010-07-26
188176	Adoxa moschatellina	Adoxaceae	Dipsacales	312. Anther attachment (D1)	Watson & Dallwitz 2015 (website)	312. Anther attachment (D1): (1) dorsifixed					Maria von Balthazar	2015-10-27
188177	Adoxa moschatellina	Adoxaceae	Dipsacales	313. Anther dehiscence (D1)	Watson & Dallwitz 2015 (website)	313. Anther dehiscence (D1): (0) longitudinal slit					Maria von Balthazar	2015-10-27
188175	Adoxa moschatellina	Adoxaceae	Dipsacales	330. Androecium structural phyllotaxy (D1)	Flora of Pakistan 2014 (website)	330. Androecium structural phyllotaxy (D1): (0) whorled					Maria von Balthazar	2015-10-27
188173	Adoxa moschatellina	Adoxaceae	Dipsacales	331. Number of androecium structural whorls (C1)	Flora of Pakistan 2014 (website)		1				Maria von Balthazar	2015-10-27
188174	Adoxa moschatellina	Adoxaceae	Dipsacales	332. Androecium structural merism (C1)	Flora of Pakistan 2014 (website)			4	5		Maria von Balthazar	2015-10-27
170	Adoxa moschatellina	Adoxaceae	Dipsacales	400. Gynoecium phyllotaxy (D1)	Flora of Pakistan 2010 (website)	400. Gynoecium phyllotaxy (D1): (0) one whorl					Hervé Sauquet	2010-07-26
171	Adoxa moschatellina	Adoxaceae	Dipsacales	401. Number of structural carpels (C1)	Flora of Pakistan 2010 (website)			4	5		Hervé Sauquet	2010-07-26
173	Adoxa moschatellina	Adoxaceae	Dipsacales	403. Fusion of ovaries (C1)	Flora of Pakistan 2010 (website)		1				Hervé Sauquet	2010-07-26
176	Adoxa moschatellina	Adoxaceae	Dipsacales	411. Number of ovules per functional carpel (C1)	Tela Botanica 2010 (website)		1				Hervé Sauquet	2010-07-26
84394	Aesculus pavia	Sapindaceae	Sapindales	100. Sex (D1)	Wyatt & Lodwick 1981 (Brittonia)	100. Sex (D1): (0) bisexual (structurally and functionally)					Maria von Balthazar	2013-03-27
113747	Aesculus pavia	Sapindaceae	Sapindales	100. Sex (D1)	Wyatt & Lodwick 1981 (Brittonia)	100. Sex (D1): (4) unisexual monoecious (functionally), but structurally andromonoecious				pistillode in male flowers	Maria von Balthazar	2013-04-30
113714	Aesculus pavia	Sapindaceae	Sapindales	102. Ovary position (D1)	Hardin 1957 (Brittonia)	102. Ovary position (D1): (0) superior					Maria von Balthazar	2013-04-30
113721	Aesculus pavia	Sapindaceae	Sapindales	201. Number of perianth parts (C1)	Hardin 1957 (Brittonia)		9			lower petal aborted	Maria von Balthazar	2013-04-30	Maria von Balthazar	2013-04-30
113722	Aesculus pavia	Sapindaceae	Sapindales	204. Fusion of perianth (C1)	Hardin 1957 (Brittonia)		0.9			calyx	Maria von Balthazar	2013-04-30
113723	Aesculus pavia	Sapindaceae	Sapindales	204. Fusion of perianth (C1)	Hardin 1957 (Brittonia)		0			corolla	Maria von Balthazar	2013-04-30
113724	Aesculus pavia	Sapindaceae	Sapindales	207. Symmetry of perianth (D1)	Hardin 1957 (Brittonia)	207. Symmetry of perianth (D1): (2) zygomorphic				by shape differentiation	Maria von Balthazar	2013-04-30	Maria von Balthazar	2015-10-21
173871	Aesculus pavia	Sapindaceae	Sapindales	207. Symmetry of perianth (D1)	Encyclopedia of Life 2014 (website)	207. Symmetry of perianth (D1): (2) zygomorphic				http://eol.org/data_objects/25788344	Elisabeth Reyes	2014-10-13
113716	Aesculus pavia	Sapindaceae	Sapindales	230. Perianth phyllotaxy (D1)	Hardin 1957 (Brittonia)	230. Perianth phyllotaxy (D1): (0) whorled					Maria von Balthazar	2013-04-30
113717	Aesculus pavia	Sapindaceae	Sapindales	231. Number of perianth whorls (C1)	Hardin 1957 (Brittonia)		2				Maria von Balthazar	2013-04-30
113718	Aesculus pavia	Sapindaceae	Sapindales	232. Perianth merism (C1)	Hardin 1957 (Brittonia)			4	5	lower petal aborted	Maria von Balthazar	2013-04-30	Hervé Sauquet	2015-06-06
113720	Aesculus pavia	Sapindaceae	Sapindales	234. Perianth differentiation (D1)	Hardin 1957 (Brittonia)	234. Perianth differentiation (D1): (1) marked differentiation, outer sepaloid, inner petaloid					Maria von Balthazar	2013-04-30
113730	Aesculus pavia	Sapindaceae	Sapindales	301. Number of fertile stamens (C1)	Hardin 1957b (Brittonia)			6	8		Maria von Balthazar	2013-04-30
113732	Aesculus pavia	Sapindaceae	Sapindales	305. Filament (D1)	Hardin 1957 (Brittonia)	305. Filament (D1): (2) long and narrow					Maria von Balthazar	2013-04-30	Maria von Balthazar	2015-10-27
113738	Aesculus pavia	Sapindaceae	Sapindales	312. Anther attachment (D1)	Hardin 1957 (Brittonia)	312. Anther attachment (D1): (1) dorsifixed				drawing	Maria von Balthazar	2013-04-30
113751	Aesculus pavia	Sapindaceae	Sapindales	312. Anther attachment (D1)	Zomlefer 1994 (book)	312. Anther attachment (D1): (1) dorsifixed					Maria von Balthazar	2013-04-30	Maria von Balthazar	2015-10-27
113739	Aesculus pavia	Sapindaceae	Sapindales	313. Anther dehiscence (D1)	Hardin 1957 (Brittonia)	313. Anther dehiscence (D1): (0) longitudinal slit					Maria von Balthazar	2013-04-30
113728	Aesculus pavia	Sapindaceae	Sapindales	330. Androecium structural phyllotaxy (D1)	Hardin 1957 (Brittonia)	330. Androecium structural phyllotaxy (D1): (0) whorled					Maria von Balthazar	2013-04-30	Maria von Balthazar	2013-04-30
113749	Aesculus pavia	Sapindaceae	Sapindales	331. Number of androecium structural whorls (C1)	Zomlefer 1994 (book)		2				Maria von Balthazar	2013-04-30
113741	Aesculus pavia	Sapindaceae	Sapindales	400. Gynoecium phyllotaxy (D1)	Hardin 1957 (Brittonia)	400. Gynoecium phyllotaxy (D1): (0) one whorl					Maria von Balthazar	2013-04-30
113742	Aesculus pavia	Sapindaceae	Sapindales	401. Number of structural carpels (C1)	Hardin 1957 (Brittonia)		3				Maria von Balthazar	2013-04-30
113744	Aesculus pavia	Sapindaceae	Sapindales	403. Fusion of ovaries (C1)	Hardin 1957 (Brittonia)		1				Maria von Balthazar	2013-04-30	Maria von Balthazar	2013-04-30
113758	Aesculus pavia	Sapindaceae	Sapindales	411. Number of ovules per functional carpel (C1)	Zomlefer 1994 (book)		2				Maria von Balthazar	2013-04-30
178	Aextoxicon punctatum	Aextoxicaceae	Berberidopsidales	100. Sex (D1)	Ronse de Craene & Stuppy 2010 (IJPS)	100. Sex (D1): (9) unisexual dioecious (functionally), but structurally bisexual					Hervé Sauquet	2010-07-26
179	Aextoxicon punctatum	Aextoxicaceae	Berberidopsidales	102. Ovary position (D1)	Ronse de Craene & Stuppy 2010 (IJPS)	102. Ovary position (D1): (0) superior					Hervé Sauquet	2010-07-26
48075	Aextoxicon punctatum	Aextoxicaceae	Berberidopsidales	201. Number of perianth parts (C1)	Ronse de Craene & Stuppy 2010 (IJPS)			10	12		Hervé Sauquet	2013-03-13	Hervé Sauquet	2014-07-21
48077	Aextoxicon punctatum	Aextoxicaceae	Berberidopsidales	204. Fusion of perianth (C1)	Ronse de Craene & Stuppy 2010 (IJPS)		0				Hervé Sauquet	2013-03-13
48078	Aextoxicon punctatum	Aextoxicaceae	Berberidopsidales	207. Symmetry of perianth (D1)	Ronse de Craene & Stuppy 2010 (IJPS)	207. Symmetry of perianth (D1): (0) actinomorphic (strictly polysymmetric)					Hervé Sauquet	2013-03-13
48070	Aextoxicon punctatum	Aextoxicaceae	Berberidopsidales	230. Perianth phyllotaxy (D1)	Ronse de Craene & Stuppy 2010 (IJPS)	230. Perianth phyllotaxy (D1): (0) whorled				clearly whorled at anthesis, though spiral in initiation	Hervé Sauquet	2013-03-13
48072	Aextoxicon punctatum	Aextoxicaceae	Berberidopsidales	231. Number of perianth whorls (C1)	Ronse de Craene & Stuppy 2010 (IJPS)		2				Hervé Sauquet	2013-03-13
48073	Aextoxicon punctatum	Aextoxicaceae	Berberidopsidales	232. Perianth merism (C1)	Ronse de Craene & Stuppy 2010 (IJPS)			5	6		Hervé Sauquet	2013-03-13
154520	Aextoxicon punctatum	Aextoxicaceae	Berberidopsidales	234. Perianth differentiation (D1)	Watson & Dallwitz 2014 (website)	234. Perianth differentiation (D1): (4) marked differentiation					Elisabeth Reyes	2014-07-01
189	Aextoxicon punctatum	Aextoxicaceae	Berberidopsidales	301. Number of fertile stamens (C1)	Ronse de Craene & Stuppy 2010 (IJPS)			5	6		Hervé Sauquet	2010-07-26
191	Aextoxicon punctatum	Aextoxicaceae	Berberidopsidales	305. Filament (D1)	Ronse de Craene & Stuppy 2010 (IJPS)	305. Filament (D1): (2) long and narrow					Hervé Sauquet	2010-07-26
197	Aextoxicon punctatum	Aextoxicaceae	Berberidopsidales	311. Anther orientation (D1)	Ronse de Craene & Stuppy 2010 (IJPS)	311. Anther orientation (D1): (0) introrse					Hervé Sauquet	2010-07-26
48082	Aextoxicon punctatum	Aextoxicaceae	Berberidopsidales	330. Androecium structural phyllotaxy (D1)	Ronse de Craene & Stuppy 2010 (IJPS)	330. Androecium structural phyllotaxy (D1): (0) whorled					Hervé Sauquet	2013-03-13
48083	Aextoxicon punctatum	Aextoxicaceae	Berberidopsidales	331. Number of androecium structural whorls (C1)	Ronse de Craene & Stuppy 2010 (IJPS)		1				Hervé Sauquet	2013-03-13
48084	Aextoxicon punctatum	Aextoxicaceae	Berberidopsidales	332. Androecium structural merism (C1)	Ronse de Craene & Stuppy 2010 (IJPS)			5	6		Hervé Sauquet	2013-03-13
198	Aextoxicon punctatum	Aextoxicaceae	Berberidopsidales	401. Number of structural carpels (C1)	Ronse de Craene & Stuppy 2010 (IJPS)		1				Hervé Sauquet	2010-07-26
199	Aextoxicon punctatum	Aextoxicaceae	Berberidopsidales	411. Number of ovules per functional carpel (C1)	Ronse de Craene & Stuppy 2010 (IJPS)		2				Hervé Sauquet	2010-07-26
122654	Afrolicania elaeosperma	Chrysobalanaceae	Malpighiales	100. Sex (D1)	Prance & Sothers 2003 (Orchard & Wilson)	100. Sex (D1): (C) unisexual androdioecious (structurally and functionally)					Mario Coiro	2013-07-05
122675	Afrolicania elaeosperma	Chrysobalanaceae	Malpighiales	102. Ovary position (D1)	Prance & Sothers 2003 (Orchard & Wilson)	102. Ovary position (D1): (0) superior					Mario Coiro	2013-07-05
122673	Afrolicania elaeosperma	Chrysobalanaceae	Malpighiales	201. Number of perianth parts (C1)	Prance & Sothers 2003 (Orchard & Wilson)		5				Mario Coiro	2013-07-05
122678	Afrolicania elaeosperma	Chrysobalanaceae	Malpighiales	204. Fusion of perianth (C1)	Prance & Sothers 2003 (Orchard & Wilson)		0				Mario Coiro	2013-07-05	Mario Coiro	2013-07-05
122680	Afrolicania elaeosperma	Chrysobalanaceae	Malpighiales	207. Symmetry of perianth (D1)	Prance & Sothers 2003 (Orchard & Wilson)	207. Symmetry of perianth (D1): (0) actinomorphic (strictly polysymmetric)					Mario Coiro	2013-07-05
122662	Afrolicania elaeosperma	Chrysobalanaceae	Malpighiales	230. Perianth phyllotaxy (D1)	Prance & Sothers 2003 (Orchard & Wilson)	230. Perianth phyllotaxy (D1): (0) whorled					Mario Coiro	2013-07-05
122666	Afrolicania elaeosperma	Chrysobalanaceae	Malpighiales	231. Number of perianth whorls (C1)	Prance & Sothers 2003 (Orchard & Wilson)		1				Mario Coiro	2013-07-05
122671	Afrolicania elaeosperma	Chrysobalanaceae	Malpighiales	232. Perianth merism (C1)	Prance & Sothers 2003 (Orchard & Wilson)		5				Mario Coiro	2013-07-05
122696	Afrolicania elaeosperma	Chrysobalanaceae	Malpighiales	301. Number of fertile stamens (C1)	Prance & Sothers 2003 (Orchard & Wilson)		20				Mario Coiro	2013-07-05
122702	Afrolicania elaeosperma	Chrysobalanaceae	Malpighiales	305. Filament (D1)	Prance & Sothers 2003 (Orchard & Wilson)	305. Filament (D1): (3) short and narrow					Mario Coiro	2013-07-05
122711	Afrolicania elaeosperma	Chrysobalanaceae	Malpighiales	312. Anther attachment (D1)	Prance & Sothers 2003 (Orchard & Wilson)	312. Anther attachment (D1): (1) dorsifixed					Mario Coiro	2013-07-05
122714	Afrolicania elaeosperma	Chrysobalanaceae	Malpighiales	313. Anther dehiscence (D1)	Prance & Sothers 2003 (Orchard & Wilson)	313. Anther dehiscence (D1): (0) longitudinal slit					Mario Coiro	2013-07-05
122683	Afrolicania elaeosperma	Chrysobalanaceae	Malpighiales	330. Androecium structural phyllotaxy (D1)	Prance & Sothers 2003 (Orchard & Wilson)	330. Androecium structural phyllotaxy (D1): (0) whorled					Mario Coiro	2013-07-05
122689	Afrolicania elaeosperma	Chrysobalanaceae	Malpighiales	331. Number of androecium structural whorls (C1)	Prance & Sothers 2003 (Orchard & Wilson)		1				Mario Coiro	2013-07-05
122719	Afrolicania elaeosperma	Chrysobalanaceae	Malpighiales	401. Number of structural carpels (C1)	Prance & Sothers 2003 (Orchard & Wilson)		1				Mario Coiro	2013-07-05
122737	Afrolicania elaeosperma	Chrysobalanaceae	Malpighiales	411. Number of ovules per functional carpel (C1)	Prance & Sothers 2003 (Orchard & Wilson)		2				Mario Coiro	2013-07-05
141436	Afrostyrax lepidophyllus	Huaceae	Oxalidales	100. Sex (D1)	Watson & Dallwitz 2013 (website)	100. Sex (D1): (0) bisexual (structurally and functionally)					Elisabeth Reyes	2014-02-10
141438	Afrostyrax lepidophyllus	Huaceae	Oxalidales	102. Ovary position (D1)	Watson & Dallwitz 2013 (website)	102. Ovary position (D1): (0) superior					Elisabeth Reyes	2014-02-10
141437	Afrostyrax lepidophyllus	Huaceae	Oxalidales	230. Perianth phyllotaxy (D1)	Watson & Dallwitz 2013 (website)	230. Perianth phyllotaxy (D1): (0) whorled					Elisabeth Reyes	2014-02-10
141440	Afrostyrax lepidophyllus	Huaceae	Oxalidales	231. Number of perianth whorls (C1)	Watson & Dallwitz 2013 (website)		2				Elisabeth Reyes	2014-02-10
141444	Afrostyrax lepidophyllus	Huaceae	Oxalidales	312. Anther attachment (D1)	Watson & Dallwitz 2013 (website)	312. Anther attachment (D1): (0) basifixed					Elisabeth Reyes	2014-02-10
141441	Afrostyrax lepidophyllus	Huaceae	Oxalidales	331. Number of androecium structural whorls (C1)	Watson & Dallwitz 2013 (website)		1				Elisabeth Reyes	2014-02-10
141446	Afrostyrax lepidophyllus	Huaceae	Oxalidales	401. Number of structural carpels (C1)	Watson & Dallwitz 2013 (website)		5				Elisabeth Reyes	2014-02-10
141447	Afrostyrax lepidophyllus	Huaceae	Oxalidales	403. Fusion of ovaries (C1)	Watson & Dallwitz 2013 (website)		1				Elisabeth Reyes	2014-02-10	Elisabeth Reyes	2014-02-10
127245	Agave ghiesbreghtii	Asparagaceae	Asparagales	100. Sex (D1)	Kubitzki 1998 (book)	100. Sex (D1): (0) bisexual (structurally and functionally)				Also confirmed in photographs.	Guillaume Chomicki	2013-07-09
127281	Agave ghiesbreghtii	Asparagaceae	Asparagales	102. Ovary position (D1)	Kubitzki 1998 (book)	102. Ovary position (D1): (1) inferior				Also confirmed in herbarium speciments photos.	Guillaume Chomicki	2013-07-09
127358	Agave ghiesbreghtii	Asparagaceae	Asparagales	201. Number of perianth parts (C1)	Kubitzki 1998 (book)		6			Also confirmed at the species level in photos.	Guillaume Chomicki	2013-07-09
127372	Agave ghiesbreghtii	Asparagaceae	Asparagales	204. Fusion of perianth (C1)	Herbarium of Desert Botanical Garden 1998 (database)		0.6			Approximative value	Guillaume Chomicki	2013-07-09
127614	Agave ghiesbreghtii	Asparagaceae	Asparagales	207. Symmetry of perianth (D1)	Herbarium of Desert Botanical Garden 1998 (database)	207. Symmetry of perianth (D1): (0) actinomorphic (strictly polysymmetric)					Guillaume Chomicki	2013-07-09
127300	Agave ghiesbreghtii	Asparagaceae	Asparagales	230. Perianth phyllotaxy (D1)	Kubitzki 1998 (book)	230. Perianth phyllotaxy (D1): (0) whorled				Also observed in photos.	Guillaume Chomicki	2013-07-09
127866	Agave ghiesbreghtii	Asparagaceae	Asparagales	301. Number of fertile stamens (C1)	Herbarium of Desert Botanical Garden 1998 (database)		6				Guillaume Chomicki	2013-07-09
127876	Agave ghiesbreghtii	Asparagaceae	Asparagales	305. Filament (D1)	Herbarium of Desert Botanical Garden 1998 (database)	305. Filament (D1): (2) long and narrow					Guillaume Chomicki	2013-07-09
127915	Agave ghiesbreghtii	Asparagaceae	Asparagales	311. Anther orientation (D1)	Kubitzki 1998 (book)	311. Anther orientation (D1): (0) introrse					Guillaume Chomicki	2013-07-09
127917	Agave ghiesbreghtii	Asparagaceae	Asparagales	312. Anther attachment (D1)	Kubitzki 1998 (book)	312. Anther attachment (D1): (1) dorsifixed					Guillaume Chomicki	2013-07-09
127860	Agave ghiesbreghtii	Asparagaceae	Asparagales	330. Androecium structural phyllotaxy (D1)	Kubitzki 1998 (book)	330. Androecium structural phyllotaxy (D1): (0) whorled					Guillaume Chomicki	2013-07-09
127861	Agave ghiesbreghtii	Asparagaceae	Asparagales	332. Androecium structural merism (C1)	Herbarium of Desert Botanical Garden 1998 (database)		3				Guillaume Chomicki	2013-07-09
142486	Ailanthus altissima	Simaroubaceae	Sapindales	100. Sex (D1)	Flora of China 2014 (website)	100. Sex (D1): (8) unisexual dioecious (functionally), but structurally androdioecious					Elisabeth Reyes	2014-02-18
142478	Ailanthus altissima	Simaroubaceae	Sapindales	102. Ovary position (D1)	Flora of China 2014 (website)	102. Ovary position (D1): (0) superior					Elisabeth Reyes	2014-02-18
142485	Ailanthus altissima	Simaroubaceae	Sapindales	201. Number of perianth parts (C1)	Flora of China 2014 (website)		10				Elisabeth Reyes	2014-02-18
142474	Ailanthus altissima	Simaroubaceae	Sapindales	207. Symmetry of perianth (D1)	Flora of China 2014 (website)	207. Symmetry of perianth (D1): (0) actinomorphic (strictly polysymmetric)					Elisabeth Reyes	2014-02-18
142475	Ailanthus altissima	Simaroubaceae	Sapindales	230. Perianth phyllotaxy (D1)	Flora of China 2014 (website)	230. Perianth phyllotaxy (D1): (0) whorled					Elisabeth Reyes	2014-02-18
142476	Ailanthus altissima	Simaroubaceae	Sapindales	231. Number of perianth whorls (C1)	Flora of China 2014 (website)		2				Elisabeth Reyes	2014-02-18
142484	Ailanthus altissima	Simaroubaceae	Sapindales	232. Perianth merism (C1)	Flora of China 2014 (website)		5				Elisabeth Reyes	2014-02-18
142477	Ailanthus altissima	Simaroubaceae	Sapindales	234. Perianth differentiation (D1)	Flora of China 2014 (website)	234. Perianth differentiation (D1): (4) marked differentiation					Elisabeth Reyes	2014-02-18	Elisabeth Reyes	2014-02-26
142481	Ailanthus altissima	Simaroubaceae	Sapindales	301. Number of fertile stamens (C1)	Flora of China 2014 (website)		10				Elisabeth Reyes	2014-02-18
142491	Ailanthus altissima	Simaroubaceae	Sapindales	311. Anther orientation (D1)	Watson & Dallwitz 2013 (website)	311. Anther orientation (D1): (0) introrse					Elisabeth Reyes	2014-02-18
142487	Ailanthus altissima	Simaroubaceae	Sapindales	330. Androecium structural phyllotaxy (D1)	Watson & Dallwitz 2013 (website)	330. Androecium structural phyllotaxy (D1): (0) whorled					Elisabeth Reyes	2014-02-18	Elisabeth Reyes	2014-02-18
142488	Ailanthus altissima	Simaroubaceae	Sapindales	331. Number of androecium structural whorls (C1)	Watson & Dallwitz 2013 (website)		2				Elisabeth Reyes	2014-02-18
142489	Ailanthus altissima	Simaroubaceae	Sapindales	332. Androecium structural merism (C1)	Watson & Dallwitz 2013 (website)		5				Elisabeth Reyes	2014-02-18
142483	Ailanthus altissima	Simaroubaceae	Sapindales	401. Number of structural carpels (C1)	Flora of China 2014 (website)		5				Elisabeth Reyes	2014-02-18
18650	Akebia quinata	Lardizabalaceae	Ranunculales	100. Sex (D1)	Flora of China 2012 (website)	100. Sex (D1): (3) unisexual monoecious (functionally), but structurally bisexual					Laetitia Carrive	2012-01-02
18651	Akebia quinata	Lardizabalaceae	Ranunculales	102. Ovary position (D1)	Flora of China 2012 (website)	102. Ovary position (D1): (0) superior					Laetitia Carrive	2012-01-02
18655	Akebia quinata	Lardizabalaceae	Ranunculales	201. Number of perianth parts (C1)	Flora of China 2012 (website)		3			Both male and female flowers.	Laetitia Carrive	2012-01-02	Laetitia Carrive	2012-01-02
176860	Akebia quinata	Lardizabalaceae	Ranunculales	204. Fusion of perianth (C1)	Encyclopedia of Life 2014 (website)		0			http://media.eol.org/content/2013/03/03/16/47428_orig.jpg	Elisabeth Reyes	2014-11-20
18656	Akebia quinata	Lardizabalaceae	Ranunculales	207. Symmetry of perianth (D1)	Flora of China 2012 (website)	207. Symmetry of perianth (D1): (0) actinomorphic (strictly polysymmetric)				Both male and female flowers.	Laetitia Carrive	2012-01-02
48096	Akebia quinata	Lardizabalaceae	Ranunculales	230. Perianth phyllotaxy (D1)	Flora of China 2012 (website)	230. Perianth phyllotaxy (D1): (0) whorled					Hervé Sauquet	2013-03-13
48097	Akebia quinata	Lardizabalaceae	Ranunculales	231. Number of perianth whorls (C1)	Flora of China 2012 (website)		1				Hervé Sauquet	2013-03-13
48098	Akebia quinata	Lardizabalaceae	Ranunculales	232. Perianth merism (C1)	Flora of China 2012 (website)		3				Hervé Sauquet	2013-03-13
48099	Akebia quinata	Lardizabalaceae	Ranunculales	234. Perianth differentiation (D1)	Flora of China 2012 (website)	234. Perianth differentiation (D1): (0) undifferentiated					Hervé Sauquet	2013-03-13	Hervé Sauquet	2014-08-30
18662	Akebia quinata	Lardizabalaceae	Ranunculales	301. Number of fertile stamens (C1)	Flora of China 2012 (website)			6	7	Male flowers.	Laetitia Carrive	2012-01-02	Laetitia Carrive	2012-01-02
18666	Akebia quinata	Lardizabalaceae	Ranunculales	305. Filament (D1)	Flora of China 2011 (website)	305. Filament (D1): (3) short and narrow				Male flowers.	Laetitia Carrive	2012-01-02
18668	Akebia quinata	Lardizabalaceae	Ranunculales	311. Anther orientation (D1)	Flora of China 2011 (website)	311. Anther orientation (D1): (2) extrorse				Male flowers.	Laetitia Carrive	2012-01-02
18669	Akebia quinata	Lardizabalaceae	Ranunculales	313. Anther dehiscence (D1)	Flora of China 2011 (website)	313. Anther dehiscence (D1): (0) longitudinal slit				Male flowers.	Laetitia Carrive	2012-01-02
18671	Akebia quinata	Lardizabalaceae	Ranunculales	401. Number of structural carpels (C1)	Flora of China 2011 (website)			3	9	Female flowers.	Laetitia Carrive	2012-01-02
18672	Akebia quinata	Lardizabalaceae	Ranunculales	403. Fusion of ovaries (C1)	Flora of China 2011 (website)		0			"Carpels free"	Laetitia Carrive	2012-01-02
82858	Alangium chinense	Cornaceae	Cornales	100. Sex (D1)	Flora of China 2013 (website)	100. Sex (D1): (0) bisexual (structurally and functionally)					Laetitia Carrive	2013-03-26
82889	Alangium chinense	Cornaceae	Cornales	102. Ovary position (D1)	Flora of China 2013 (website)	102. Ovary position (D1): (1) inferior					Laetitia Carrive	2013-03-26
82936	Alangium chinense	Cornaceae	Cornales	201. Number of perianth parts (C1)	PROTA4U 2015 (database)			10	16		Laetitia Carrive	2013-03-26	Maria von Balthazar	2015-10-22
82940	Alangium chinense	Cornaceae	Cornales	204. Fusion of perianth (C1)	PROTA4U 2015 (database)		0.5			Calyx.	Laetitia Carrive	2013-03-26	Maria von Balthazar	2015-10-22
82942	Alangium chinense	Cornaceae	Cornales	204. Fusion of perianth (C1)	Flora of China 2013 (website)		0			Corolla.	Laetitia Carrive	2013-03-26
82944	Alangium chinense	Cornaceae	Cornales	207. Symmetry of perianth (D1)	Flora of China 2013 (website)	207. Symmetry of perianth (D1): (0) actinomorphic (strictly polysymmetric)					Laetitia Carrive	2013-03-26
82917	Alangium chinense	Cornaceae	Cornales	230. Perianth phyllotaxy (D1)	Flora of China 2013 (website)	230. Perianth phyllotaxy (D1): (0) whorled					Laetitia Carrive	2013-03-26
82926	Alangium chinense	Cornaceae	Cornales	231. Number of perianth whorls (C1)	Flora of China 2013 (website)		2				Laetitia Carrive	2013-03-26
188122	Alangium chinense	Cornaceae	Cornales	232. Perianth merism (C1)	PROTA4U 2015 (database)			5	8		Maria von Balthazar	2015-10-22
82932	Alangium chinense	Cornaceae	Cornales	234. Perianth differentiation (D1)	Flora of China 2013 (website)	234. Perianth differentiation (D1): (1) marked differentiation, outer sepaloid, inner petaloid					Laetitia Carrive	2013-03-26
82949	Alangium chinense	Cornaceae	Cornales	301. Number of fertile stamens (C1)	PROTA4U 2015 (database)			5	8		Laetitia Carrive	2013-03-26	Maria von Balthazar	2015-10-22
82952	Alangium chinense	Cornaceae	Cornales	305. Filament (D1)	Flora of China 2013 (website)	305. Filament (D1): (0) absent				Illustration.	Laetitia Carrive	2013-03-26
82963	Alangium chinense	Cornaceae	Cornales	313. Anther dehiscence (D1)	Flora of China 2013 (website)	313. Anther dehiscence (D1): (0) longitudinal slit					Laetitia Carrive	2013-03-26
82945	Alangium chinense	Cornaceae	Cornales	330. Androecium structural phyllotaxy (D1)	Flora of China 2013 (website)	330. Androecium structural phyllotaxy (D1): (0) whorled					Laetitia Carrive	2013-03-26
82982	Alangium chinense	Cornaceae	Cornales	411. Number of ovules per functional carpel (C1)	Flora of China 2013 (website)		1				Laetitia Carrive	2013-03-26
125483	Albizia julibrissin	Fabaceae	Fabales	100. Sex (D1)	Flora of China 2013 (website)	100. Sex (D1): (0) bisexual (structurally and functionally)					Emily Bailes	2013-07-08
141833	Albizia julibrissin	Fabaceae	Fabales	102. Ovary position (D1)	Flora of China 2014 (website)	102. Ovary position (D1): (0) superior					Elisabeth Reyes	2014-02-13
125490	Albizia julibrissin	Fabaceae	Fabales	201. Number of perianth parts (C1)	Flora of China 2013 (website)		10				Emily Bailes	2013-07-08
141834	Albizia julibrissin	Fabaceae	Fabales	207. Symmetry of perianth (D1)	Flora of China 2014 (website)	207. Symmetry of perianth (D1): (0) actinomorphic (strictly polysymmetric)				info given for Mimosoideae	Elisabeth Reyes	2014-02-13
141835	Albizia julibrissin	Fabaceae	Fabales	230. Perianth phyllotaxy (D1)	Flora of China 2014 (website)	230. Perianth phyllotaxy (D1): (0) whorled					Elisabeth Reyes	2014-02-13
141836	Albizia julibrissin	Fabaceae	Fabales	231. Number of perianth whorls (C1)	Flora of China 2014 (website)		2				Elisabeth Reyes	2014-02-13	Elisabeth Reyes	2014-02-13
125487	Albizia julibrissin	Fabaceae	Fabales	232. Perianth merism (C1)	Flora of China 2013 (website)		5				Emily Bailes	2013-07-08
141837	Albizia julibrissin	Fabaceae	Fabales	234. Perianth differentiation (D1)	Flora of China 2014 (website)	234. Perianth differentiation (D1): (4) marked differentiation					Elisabeth Reyes	2014-02-13	Elisabeth Reyes	2014-02-26
125499	Albizia julibrissin	Fabaceae	Fabales	301. Number of fertile stamens (C1)	Flora of China 2013 (website)			11	999	Numerous	Emily Bailes	2013-07-08
260	Alisma plantago-aquatica	Alismataceae	Alismatales	100. Sex (D1)	Flora of North America 2010 (website)	100. Sex (D1): (0) bisexual (structurally and functionally)					Hervé Sauquet	2010-07-29
262	Alisma plantago-aquatica	Alismataceae	Alismatales	102. Ovary position (D1)	Flora of North America 2010 (website)	102. Ovary position (D1): (0) superior					Hervé Sauquet	2010-07-29
48107	Alisma plantago-aquatica	Alismataceae	Alismatales	201. Number of perianth parts (C1)	Flora of North America 2010 (website)		6				Hervé Sauquet	2013-03-13
48108	Alisma plantago-aquatica	Alismataceae	Alismatales	204. Fusion of perianth (C1)	Flora of North America 2010 (website)		0				Hervé Sauquet	2013-03-13
48121	Alisma plantago-aquatica	Alismataceae	Alismatales	207. Symmetry of perianth (D1)	Flora of North America 2010 (website)	207. Symmetry of perianth (D1): (0) actinomorphic (strictly polysymmetric)					Hervé Sauquet	2013-03-13
48101	Alisma plantago-aquatica	Alismataceae	Alismatales	230. Perianth phyllotaxy (D1)	Flora of North America 2010 (website)	230. Perianth phyllotaxy (D1): (0) whorled					Hervé Sauquet	2013-03-13
48102	Alisma plantago-aquatica	Alismataceae	Alismatales	231. Number of perianth whorls (C1)	Flora of North America 2010 (website)		2				Hervé Sauquet	2013-03-13
48104	Alisma plantago-aquatica	Alismataceae	Alismatales	232. Perianth merism (C1)	Flora of North America 2010 (website)		3				Hervé Sauquet	2013-03-13
152282	Alisma plantago-aquatica	Alismataceae	Alismatales	234. Perianth differentiation (D1)	Flora of China 2014 (website)	234. Perianth differentiation (D1): (1) marked differentiation, outer sepaloid, inner petaloid					Elisabeth Reyes	2014-06-06
274	Alisma plantago-aquatica	Alismataceae	Alismatales	301. Number of fertile stamens (C1)	Flora of North America 2010 (website)		6			Generic description mentions 6-9 but 6 seems by far most common condition in species	Hervé Sauquet	2010-07-29
276	Alisma plantago-aquatica	Alismataceae	Alismatales	305. Filament (D1)	Flora of North America 2010 (website)	305. Filament (D1): (2) long and narrow					Hervé Sauquet	2010-07-29
281	Alisma plantago-aquatica	Alismataceae	Alismatales	313. Anther dehiscence (D1)	Flora of North America 2010 (website)	313. Anther dehiscence (D1): (0) longitudinal slit					Hervé Sauquet	2010-07-29
282	Alisma plantago-aquatica	Alismataceae	Alismatales	400. Gynoecium phyllotaxy (D1)	Flora of North America 2010 (website)	400. Gynoecium phyllotaxy (D1): (0) one whorl					Hervé Sauquet	2010-07-29
283	Alisma plantago-aquatica	Alismataceae	Alismatales	401. Number of structural carpels (C1)	Flora of North America 2010 (website)			15	20		Hervé Sauquet	2010-07-29
285	Alisma plantago-aquatica	Alismataceae	Alismatales	403. Fusion of ovaries (C1)	Flora of North America 2010 (website)		0				Hervé Sauquet	2010-07-29
289	Alisma plantago-aquatica	Alismataceae	Alismatales	411. Number of ovules per functional carpel (C1)	Flora of North America 2010 (website)		1				Hervé Sauquet	2010-07-29
126883	Allium fistulosum	Amaryllidaceae	Asparagales	100. Sex (D1)	Encyclopedia of Life 2013 (website)	100. Sex (D1): (0) bisexual (structurally and functionally)					Guillaume Chomicki	2013-07-09
126924	Allium fistulosum	Amaryllidaceae	Asparagales	102. Ovary position (D1)	Kubitzki 1998 (book)	102. Ovary position (D1): (0) superior					Guillaume Chomicki	2013-07-09
127032	Allium fistulosum	Amaryllidaceae	Asparagales	201. Number of perianth parts (C1)	Encyclopedia of Life 2013 (website)		6				Guillaume Chomicki	2013-07-09
127054	Allium fistulosum	Amaryllidaceae	Asparagales	204. Fusion of perianth (C1)	Encyclopedia of Life 2013 (website)			0.05	0.1	Approximate value	Guillaume Chomicki	2013-07-09
127057	Allium fistulosum	Amaryllidaceae	Asparagales	207. Symmetry of perianth (D1)	Encyclopedia of Life 2013 (website)	207. Symmetry of perianth (D1): (0) actinomorphic (strictly polysymmetric)					Guillaume Chomicki	2013-07-09
126966	Allium fistulosum	Amaryllidaceae	Asparagales	230. Perianth phyllotaxy (D1)	Encyclopedia of Life 2013 (website)	230. Perianth phyllotaxy (D1): (0) whorled					Guillaume Chomicki	2013-07-09
126970	Allium fistulosum	Amaryllidaceae	Asparagales	231. Number of perianth whorls (C1)	Encyclopedia of Life 2013 (website)		2				Guillaume Chomicki	2013-07-09
126977	Allium fistulosum	Amaryllidaceae	Asparagales	232. Perianth merism (C1)	Encyclopedia of Life 2013 (website)		3				Guillaume Chomicki	2013-07-09
127028	Allium fistulosum	Amaryllidaceae	Asparagales	234. Perianth differentiation (D1)	Encyclopedia of Life 2013 (website)	234. Perianth differentiation (D1): (0) undifferentiated					Guillaume Chomicki	2013-07-09
127100	Allium fistulosum	Amaryllidaceae	Asparagales	301. Number of fertile stamens (C1)	Encyclopedia of Life 2013 (website)		6			Guillaume wrote "Also match Kubityki 1998 book statements on Allium"	Guillaume Chomicki	2013-07-09	Hervé Sauquet	2014-07-08
127116	Allium fistulosum	Amaryllidaceae	Asparagales	305. Filament (D1)	Encyclopedia of Life 2013 (website)	305. Filament (D1): (2) long and narrow				in the outer whorl filiform, in the inner whorl enlarged and flattened at the base so that if forms a beginning of corona-like structure.	Guillaume Chomicki	2013-07-09	Maria von Balthazar	2015-10-27
188179	Allium fistulosum	Amaryllidaceae	Asparagales	305. Filament (D1)	Encyclopedia of Life 2013 (website)	305. Filament (D1): (4) long and wide					Maria von Balthazar	2015-10-27
127126	Allium fistulosum	Amaryllidaceae	Asparagales	311. Anther orientation (D1)	Kubitzki 1998 (book)	311. Anther orientation (D1): (0) introrse					Guillaume Chomicki	2013-07-09	Guillaume Chomicki	2013-07-09
127130	Allium fistulosum	Amaryllidaceae	Asparagales	312. Anther attachment (D1)	Kubitzki 1998 (book)	312. Anther attachment (D1): (0) basifixed					Guillaume Chomicki	2013-07-09
127133	Allium fistulosum	Amaryllidaceae	Asparagales	313. Anther dehiscence (D1)	Kubitzki 1998 (book)	313. Anther dehiscence (D1): (1) poricidal					Guillaume Chomicki	2013-07-09
127065	Allium fistulosum	Amaryllidaceae	Asparagales	330. Androecium structural phyllotaxy (D1)	Encyclopedia of Life 2013 (website)	330. Androecium structural phyllotaxy (D1): (0) whorled					Guillaume Chomicki	2013-07-09
127067	Allium fistulosum	Amaryllidaceae	Asparagales	331. Number of androecium structural whorls (C1)	Encyclopedia of Life 2013 (website)		2				Guillaume Chomicki	2013-07-09
127069	Allium fistulosum	Amaryllidaceae	Asparagales	332. Androecium structural merism (C1)	Encyclopedia of Life 2013 (website)		3				Guillaume Chomicki	2013-07-09
127134	Allium fistulosum	Amaryllidaceae	Asparagales	400. Gynoecium phyllotaxy (D1)	Kubitzki 1998 (book)	400. Gynoecium phyllotaxy (D1): (0) one whorl					Guillaume Chomicki	2013-07-09
127135	Allium fistulosum	Amaryllidaceae	Asparagales	401. Number of structural carpels (C1)	Kubitzki 1998 (book)		3				Guillaume Chomicki	2013-07-09
127138	Allium fistulosum	Amaryllidaceae	Asparagales	403. Fusion of ovaries (C1)	Kubitzki 1998 (book)		1				Guillaume Chomicki	2013-07-09
127143	Allium fistulosum	Amaryllidaceae	Asparagales	411. Number of ovules per functional carpel (C1)	Kubitzki 1998 (book)			1	10	variation in the genus	Guillaume Chomicki	2013-07-09	Guillaume Chomicki	2013-07-09
154206	Alluaudia procera	Didiereaceae	Caryophyllales	100. Sex (D1)	Schatz 2001a (book)	100. Sex (D1): (9) unisexual dioecious (functionally), but structurally bisexual					Elisabeth Reyes	2014-06-27	Elisabeth Reyes	2014-06-27
154214	Alluaudia procera	Didiereaceae	Caryophyllales	102. Ovary position (D1)	Schatz 2001a (book)	102. Ovary position (D1): (0) superior					Elisabeth Reyes	2014-06-27
154218	Alluaudia procera	Didiereaceae	Caryophyllales	201. Number of perianth parts (C1)	Schatz 2001a (book)		6				Elisabeth Reyes	2014-06-27
190179	Alluaudia procera	Didiereaceae	Caryophyllales	204. Fusion of perianth (C1)	Schatz 2001a (book)		0				Maria von Balthazar	2015-11-26
190180	Alluaudia procera	Didiereaceae	Caryophyllales	207. Symmetry of perianth (D1)	Schatz 2001a (book)	207. Symmetry of perianth (D1): (3) disymmetric					Maria von Balthazar	2015-11-26
154210	Alluaudia procera	Didiereaceae	Caryophyllales	230. Perianth phyllotaxy (D1)	Schatz 2001a (book)	230. Perianth phyllotaxy (D1): (0) whorled					Elisabeth Reyes	2014-06-27
154211	Alluaudia procera	Didiereaceae	Caryophyllales	231. Number of perianth whorls (C1)	Schatz 2001a (book)		3				Elisabeth Reyes	2014-06-27
154212	Alluaudia procera	Didiereaceae	Caryophyllales	232. Perianth merism (C1)	Schatz 2001a (book)		2				Elisabeth Reyes	2014-06-27
154213	Alluaudia procera	Didiereaceae	Caryophyllales	234. Perianth differentiation (D1)	Schatz 2001a (book)	234. Perianth differentiation (D1): (4) marked differentiation				between sepals and petals	Elisabeth Reyes	2014-06-27
190199	Alluaudia procera	Didiereaceae	Caryophyllales	301. Number of fertile stamens (C1)	PROTA4U 2015 (database)		8				Maria von Balthazar	2015-11-26
190210	Alluaudia procera	Didiereaceae	Caryophyllales	305. Filament (D1)	Rauh 1963 (FloreMadagascar)	305. Filament (D1): (2) long and narrow					Maria von Balthazar	2015-11-26
154207	Alluaudia procera	Didiereaceae	Caryophyllales	311. Anther orientation (D1)	Schatz 2001a (book)	311. Anther orientation (D1): (2) extrorse					Elisabeth Reyes	2014-06-27
154208	Alluaudia procera	Didiereaceae	Caryophyllales	312. Anther attachment (D1)	Schatz 2001a (book)	312. Anther attachment (D1): (1) dorsifixed					Elisabeth Reyes	2014-06-27
154209	Alluaudia procera	Didiereaceae	Caryophyllales	313. Anther dehiscence (D1)	Schatz 2001a (book)	313. Anther dehiscence (D1): (0) longitudinal slit					Elisabeth Reyes	2014-06-27
190207	Alluaudia procera	Didiereaceae	Caryophyllales	330. Androecium structural phyllotaxy (D1)	PROTA4U 2015 (database)	330. Androecium structural phyllotaxy (D1): (0) whorled					Maria von Balthazar	2015-11-26
190216	Alluaudia procera	Didiereaceae	Caryophyllales	400. Gynoecium phyllotaxy (D1)	Rauh 1963 (FloreMadagascar)	400. Gynoecium phyllotaxy (D1): (0) one whorl					Maria von Balthazar	2015-11-26
190215	Alluaudia procera	Didiereaceae	Caryophyllales	401. Number of structural carpels (C1)	Rauh 1963 (FloreMadagascar)		3				Maria von Balthazar	2015-11-26
190217	Alluaudia procera	Didiereaceae	Caryophyllales	403. Fusion of ovaries (C1)	Rauh 1963 (FloreMadagascar)		1				Maria von Balthazar	2015-11-26
190219	Alluaudia procera	Didiereaceae	Caryophyllales	411. Number of ovules per functional carpel (C1)	Rauh 1983 (Bothalia)		1				Maria von Balthazar	2015-11-26
128992	Alnus alnobetula	Betulaceae	Fagales	100. Sex (D1)	Nixon 1997 (Flora of North America)	100. Sex (D1): (1) unisexual monoecious (structurally and functionally)					Rebeca Hernández Gutiérrez	2013-09-20
129001	Alnus alnobetula	Betulaceae	Fagales	102. Ovary position (D1)	Nixon 1997 (Flora of North America)	102. Ovary position (D1): (1) inferior					Rebeca Hernández Gutiérrez	2013-09-20
152819	Alnus alnobetula	Betulaceae	Fagales	102. Ovary position (D1)	Flora of North America 2014 (website)	102. Ovary position (D1): (1) inferior					Elisabeth Reyes	2014-06-16
200234	Alnus alnobetula	Betulaceae	Fagales	102. Ovary position (D1)	Furlow 1979 (Rhodora)	102. Ovary position (D1): (1) inferior				small scales and glands indicate position of reduced perianth	Maria von Balthazar	2016-06-28
128997	Alnus alnobetula	Betulaceae	Fagales	201. Number of perianth parts (C1)	Nixon 1997 (Flora of North America)			0	6	Staminate flowers, perianth of 4(-6) sepals; pistillate flowers, perianthnot obvious.	Rebeca Hernández Gutiérrez	2013-09-20	Maria von Balthazar	2016-06-28
152828	Alnus alnobetula	Betulaceae	Fagales	230. Perianth phyllotaxy (D1)	Watson & Dallwitz 2014 (website)	230. Perianth phyllotaxy (D1): (0) whorled					Elisabeth Reyes	2014-06-16
128996	Alnus alnobetula	Betulaceae	Fagales	231. Number of perianth whorls (C1)	Nixon 1997 (Flora of North America)		1			Sepals	Rebeca Hernández Gutiérrez	2013-09-20
128993	Alnus alnobetula	Betulaceae	Fagales	301. Number of fertile stamens (C1)	Nixon 1997 (Flora of North America)		4	3	6		Rebeca Hernández Gutiérrez	2013-09-20
128999	Alnus alnobetula	Betulaceae	Fagales	313. Anther dehiscence (D1)	Nixon 1997 (Flora of North America)	313. Anther dehiscence (D1): (0) longitudinal slit					Rebeca Hernández Gutiérrez	2013-09-20
129000	Alnus alnobetula	Betulaceae	Fagales	401. Number of structural carpels (C1)	Nixon 1997 (Flora of North America)			2	3		Rebeca Hernández Gutiérrez	2013-09-20
142055	Alnus alnobetula	Betulaceae	Fagales	403. Fusion of ovaries (C1)	Watson & Dallwitz 2013 (website)		1				Elisabeth Reyes	2014-02-17
129003	Alnus alnobetula	Betulaceae	Fagales	411. Number of ovules per functional carpel (C1)	Nixon 1997 (Flora of North America)			1	2		Rebeca Hernández Gutiérrez	2013-09-20
123191	Alophia drummondii	Iridaceae	Asparagales	100. Sex (D1)	Kubitzki 1998 (book)	100. Sex (D1): (0) bisexual (structurally and functionally)					Guillaume Chomicki	2013-07-05
123195	Alophia drummondii	Iridaceae	Asparagales	102. Ovary position (D1)	Kubitzki 1998 (book)	102. Ovary position (D1): (1) inferior					Guillaume Chomicki	2013-07-05
123221	Alophia drummondii	Iridaceae	Asparagales	201. Number of perianth parts (C1)	Encyclopedia of Life 2013 (website)		6				Guillaume Chomicki	2013-07-05
123232	Alophia drummondii	Iridaceae	Asparagales	204. Fusion of perianth (C1)	Encyclopedia of Life 2013 (website)		0				Guillaume Chomicki	2013-07-05
123234	Alophia drummondii	Iridaceae	Asparagales	207. Symmetry of perianth (D1)	Encyclopedia of Life 2013 (website)	207. Symmetry of perianth (D1): (0) actinomorphic (strictly polysymmetric)					Guillaume Chomicki	2013-07-05
123196	Alophia drummondii	Iridaceae	Asparagales	230. Perianth phyllotaxy (D1)	Kubitzki 1998 (book)	230. Perianth phyllotaxy (D1): (0) whorled					Guillaume Chomicki	2013-07-05
123203	Alophia drummondii	Iridaceae	Asparagales	231. Number of perianth whorls (C1)	Kubitzki 1998 (book)		2				Guillaume Chomicki	2013-07-05
123207	Alophia drummondii	Iridaceae	Asparagales	232. Perianth merism (C1)	Kubitzki 1998 (book)		3				Guillaume Chomicki	2013-07-05
123219	Alophia drummondii	Iridaceae	Asparagales	234. Perianth differentiation (D1)	Encyclopedia of Life 2013 (website)	234. Perianth differentiation (D1): (2) marked differentiation among petaloid tepals					Guillaume Chomicki	2013-07-05
123309	Alophia drummondii	Iridaceae	Asparagales	301. Number of fertile stamens (C1)	Kubitzki 1998 (book)		3				Guillaume Chomicki	2013-07-05
123353	Alophia drummondii	Iridaceae	Asparagales	305. Filament (D1)	Kubitzki 1998 (book)	305. Filament (D1): (4) long and wide					Guillaume Chomicki	2013-07-05
123388	Alophia drummondii	Iridaceae	Asparagales	311. Anther orientation (D1)	Kubitzki 1998 (book)	311. Anther orientation (D1): (1) latrorse					Guillaume Chomicki	2013-07-05
123375	Alophia drummondii	Iridaceae	Asparagales	312. Anther attachment (D1)	Kubitzki 1998 (book)	312. Anther attachment (D1): (0) basifixed					Guillaume Chomicki	2013-07-05
123377	Alophia drummondii	Iridaceae	Asparagales	313. Anther dehiscence (D1)	Kubitzki 1998 (book)	313. Anther dehiscence (D1): (0) longitudinal slit					Guillaume Chomicki	2013-07-05
123283	Alophia drummondii	Iridaceae	Asparagales	330. Androecium structural phyllotaxy (D1)	Kubitzki 1998 (book)	330. Androecium structural phyllotaxy (D1): (0) whorled					Guillaume Chomicki	2013-07-05
123295	Alophia drummondii	Iridaceae	Asparagales	331. Number of androecium structural whorls (C1)	Kubitzki 1998 (book)		1				Guillaume Chomicki	2013-07-05
123301	Alophia drummondii	Iridaceae	Asparagales	332. Androecium structural merism (C1)	Kubitzki 1998 (book)		3				Guillaume Chomicki	2013-07-05
123379	Alophia drummondii	Iridaceae	Asparagales	400. Gynoecium phyllotaxy (D1)	Kubitzki 1998 (book)	400. Gynoecium phyllotaxy (D1): (0) one whorl					Guillaume Chomicki	2013-07-05
123382	Alophia drummondii	Iridaceae	Asparagales	401. Number of structural carpels (C1)	Kubitzki 1998 (book)		3				Guillaume Chomicki	2013-07-05
123392	Alophia drummondii	Iridaceae	Asparagales	403. Fusion of ovaries (C1)	Kubitzki 1998 (book)		1				Guillaume Chomicki	2013-07-05
124236	Alseuosmia macrophylla	Alseuosmiaceae	Asterales	100. Sex (D1)	Kårehed 2007a (Kubitzki)	100. Sex (D1): (0) bisexual (structurally and functionally)					Kristel Schoonderwoerd	2013-07-08
124238	Alseuosmia macrophylla	Alseuosmiaceae	Asterales	102. Ovary position (D1)	Kårehed 2007a (Kubitzki)	102. Ovary position (D1): (1) inferior					Kristel Schoonderwoerd	2013-07-08
124293	Alseuosmia macrophylla	Alseuosmiaceae	Asterales	102. Ovary position (D1)	Gardner 1976 (book)	102. Ovary position (D1): (1) inferior					Kristel Schoonderwoerd	2013-07-08
125191	Alseuosmia macrophylla	Alseuosmiaceae	Asterales	102. Ovary position (D1)	Lundberg & Bremer 2003 (IJPS)	102. Ovary position (D1): (1) inferior					Kristel Schoonderwoerd	2013-07-08
124883	Alseuosmia macrophylla	Alseuosmiaceae	Asterales	201. Number of perianth parts (C1)	Gardner 1976 (book)		10				Kristel Schoonderwoerd	2013-07-08
124886	Alseuosmia macrophylla	Alseuosmiaceae	Asterales	201. Number of perianth parts (C1)	Flora of New Zealand online 2013 (website)			8	10		Kristel Schoonderwoerd	2013-07-08
127393	Alseuosmia macrophylla	Alseuosmiaceae	Asterales	201. Number of perianth parts (C1)	Lundberg & Bremer 2003 (IJPS)		10				Kristel Schoonderwoerd	2013-07-09
124188	Alseuosmia macrophylla	Alseuosmiaceae	Asterales	204. Fusion of perianth (C1)	Kårehed 2007a (Kubitzki)		0.8			sepals	Kristel Schoonderwoerd	2013-07-08	Maria von Balthazar	2015-10-28
188205	Alseuosmia macrophylla	Alseuosmiaceae	Asterales	204. Fusion of perianth (C1)	Kårehed 2007a (Kubitzki)		0.75			petals	Maria von Balthazar	2015-10-28
124212	Alseuosmia macrophylla	Alseuosmiaceae	Asterales	207. Symmetry of perianth (D1)	New Zealand Plant Conservation Network 2013 (website)	207. Symmetry of perianth (D1): (5) actinomorphic (general)					Kristel Schoonderwoerd	2013-07-08
125559	Alseuosmia macrophylla	Alseuosmiaceae	Asterales	207. Symmetry of perianth (D1)	Lundberg & Bremer 2003 (IJPS)	207. Symmetry of perianth (D1): (5) actinomorphic (general)					Kristel Schoonderwoerd	2013-07-08
180159	Alseuosmia macrophylla	Alseuosmiaceae	Asterales	230. Perianth phyllotaxy (D1)	Encyclopedia of Life 2015 (website)	230. Perianth phyllotaxy (D1): (0) whorled				http://eol.org/data_objects/32256173	Elisabeth Reyes	2015-04-16
127397	Alseuosmia macrophylla	Alseuosmiaceae	Asterales	231. Number of perianth whorls (C1)	Lundberg & Bremer 2003 (IJPS)		2				Kristel Schoonderwoerd	2013-07-09
124322	Alseuosmia macrophylla	Alseuosmiaceae	Asterales	232. Perianth merism (C1)	Gardner 1976 (book)		5				Kristel Schoonderwoerd	2013-07-08
124367	Alseuosmia macrophylla	Alseuosmiaceae	Asterales	232. Perianth merism (C1)	Flora of New Zealand online 2013 (website)			4	5		Kristel Schoonderwoerd	2013-07-08
127395	Alseuosmia macrophylla	Alseuosmiaceae	Asterales	232. Perianth merism (C1)	Lundberg & Bremer 2003 (IJPS)		5				Kristel Schoonderwoerd	2013-07-09
127404	Alseuosmia macrophylla	Alseuosmiaceae	Asterales	234. Perianth differentiation (D1)	Lundberg & Bremer 2003 (IJPS)	234. Perianth differentiation (D1): (1) marked differentiation, outer sepaloid, inner petaloid					Kristel Schoonderwoerd	2013-07-09
126005	Alseuosmia macrophylla	Alseuosmiaceae	Asterales	301. Number of fertile stamens (C1)	Lundberg & Bremer 2003 (IJPS)		5				Kristel Schoonderwoerd	2013-07-09
188210	Alseuosmia macrophylla	Alseuosmiaceae	Asterales	305. Filament (D1)	Kårehed 2007a (Kubitzki)	305. Filament (D1): (1) present (general)				larger extent fused to corolla tube	Maria von Balthazar	2015-10-28
124222	Alseuosmia macrophylla	Alseuosmiaceae	Asterales	311. Anther orientation (D1)	Kårehed 2007a (Kubitzki)	311. Anther orientation (D1): (0) introrse					Kristel Schoonderwoerd	2013-07-08	Kristel Schoonderwoerd	2013-07-08
126500	Alseuosmia macrophylla	Alseuosmiaceae	Asterales	311. Anther orientation (D1)	Lundberg & Bremer 2003 (IJPS)	311. Anther orientation (D1): (0) introrse					Kristel Schoonderwoerd	2013-07-09
126349	Alseuosmia macrophylla	Alseuosmiaceae	Asterales	312. Anther attachment (D1)	Lundberg & Bremer 2003 (IJPS)	312. Anther attachment (D1): (1) dorsifixed					Kristel Schoonderwoerd	2013-07-09
124229	Alseuosmia macrophylla	Alseuosmiaceae	Asterales	313. Anther dehiscence (D1)	Kårehed 2007a (Kubitzki)	313. Anther dehiscence (D1): (0) longitudinal slit					Kristel Schoonderwoerd	2013-07-08
188206	Alseuosmia macrophylla	Alseuosmiaceae	Asterales	330. Androecium structural phyllotaxy (D1)	Kårehed 2007a (Kubitzki)	330. Androecium structural phyllotaxy (D1): (0) whorled					Maria von Balthazar	2015-10-28
188207	Alseuosmia macrophylla	Alseuosmiaceae	Asterales	331. Number of androecium structural whorls (C1)	Kårehed 2007a (Kubitzki)		1				Maria von Balthazar	2015-10-28
124219	Alseuosmia macrophylla	Alseuosmiaceae	Asterales	332. Androecium structural merism (C1)	Kårehed 2007a (Kubitzki)		5				Kristel Schoonderwoerd	2013-07-08
125925	Alseuosmia macrophylla	Alseuosmiaceae	Asterales	332. Androecium structural merism (C1)	Lundberg & Bremer 2003 (IJPS)		5				Kristel Schoonderwoerd	2013-07-09
188211	Alseuosmia macrophylla	Alseuosmiaceae	Asterales	400. Gynoecium phyllotaxy (D1)	Kårehed 2007a (Kubitzki)	400. Gynoecium phyllotaxy (D1): (0) one whorl					Maria von Balthazar	2015-10-28
126769	Alseuosmia macrophylla	Alseuosmiaceae	Asterales	401. Number of structural carpels (C1)	Lundberg & Bremer 2003 (IJPS)		2				Kristel Schoonderwoerd	2013-07-09
124241	Alseuosmia macrophylla	Alseuosmiaceae	Asterales	411. Number of ovules per functional carpel (C1)	Kårehed 2007a (Kubitzki)			4	99		Kristel Schoonderwoerd	2013-07-08
121767	Alstroemeria aurea	Alstroemeriaceae	Liliales	100. Sex (D1)	Flora Chilena 2013 (website)	100. Sex (D1): (0) bisexual (structurally and functionally)					Marion Chartier	2013-07-04
124059	Alstroemeria aurea	Alstroemeriaceae	Liliales	102. Ovary position (D1)	Flora of North America 2013 (website)	102. Ovary position (D1): (1) inferior					Marion Chartier	2013-07-08
121777	Alstroemeria aurea	Alstroemeriaceae	Liliales	201. Number of perianth parts (C1)	Flora Chilena 2013 (website)		6			tepals	Marion Chartier	2013-07-04
121790	Alstroemeria aurea	Alstroemeriaceae	Liliales	207. Symmetry of perianth (D1)	Flora Chilena 2013 (website)	207. Symmetry of perianth (D1): (2) zygomorphic				from pictures, by colour differentiation of ab- vs. adaxial tepals, shape differentiation, position shift of ad-vs abaxial tepals	Marion Chartier	2013-07-04	Maria von Balthazar	2015-10-21
169499	Alstroemeria aurea	Alstroemeriaceae	Liliales	207. Symmetry of perianth (D1)	Dahlgren et al 1985 (book)	207. Symmetry of perianth (D1): (2) zygomorphic					Elisabeth Reyes	2014-09-08
137962	Alstroemeria aurea	Alstroemeriaceae	Liliales	230. Perianth phyllotaxy (D1)	Dahlgren et al 1985 (book)	230. Perianth phyllotaxy (D1): (0) whorled					Elisabeth Reyes	2013-12-13
137963	Alstroemeria aurea	Alstroemeriaceae	Liliales	231. Number of perianth whorls (C1)	Dahlgren et al 1985 (book)		2				Elisabeth Reyes	2013-12-13
137964	Alstroemeria aurea	Alstroemeriaceae	Liliales	232. Perianth merism (C1)	Dahlgren et al 1985 (book)		3				Elisabeth Reyes	2013-12-13
152248	Alstroemeria aurea	Alstroemeriaceae	Liliales	234. Perianth differentiation (D1)	Dahlgren et al 1985 (book)	234. Perianth differentiation (D1): (4) marked differentiation				in shape, size and color	Elisabeth Reyes	2014-06-05	Maria von Balthazar	2015-10-21
169498	Alstroemeria aurea	Alstroemeriaceae	Liliales	234. Perianth differentiation (D1)	Dahlgren et al 1985 (book)	234. Perianth differentiation (D1): (4) marked differentiation					Elisabeth Reyes	2014-09-08
121775	Alstroemeria aurea	Alstroemeriaceae	Liliales	301. Number of fertile stamens (C1)	Flora Chilena 2013 (website)		6				Marion Chartier	2013-07-04
124129	Alstroemeria aurea	Alstroemeriaceae	Liliales	401. Number of structural carpels (C1)	Flora of North America 2013 (website)		3			the fruit is "3-valved", NDacDat = 3, NRankDat = 2, NDqsDat = Null	Marion Chartier	2013-07-08	Marion Chartier	2013-07-08
84717	Altingia excelsa	Altingiaceae	Saxifragales	100. Sex (D1)	Vink 1958 (FloraMalesiana)	100. Sex (D1): (1) unisexual monoecious (structurally and functionally)					Georg Tschan	2013-03-27
84821	Altingia excelsa	Altingiaceae	Saxifragales	102. Ovary position (D1)	Vink 1958 (FloraMalesiana)	102. Ovary position (D1): (3) 3/4-inferior or more					Georg Tschan	2013-03-27
84828	Altingia excelsa	Altingiaceae	Saxifragales	201. Number of perianth parts (C1)	Vink 1958 (FloraMalesiana)		0			"sepals, petals, disk and ovary lacking" (male/staminate flowers; Vink, 1958: 376)	Georg Tschan	2013-03-27	Georg Tschan	2013-03-27
84831	Altingia excelsa	Altingiaceae	Saxifragales	201. Number of perianth parts (C1)	Agroforestree Database 2009 (database)		0			"Petals and sepals are absent in both female and male flowers." (Orwa et al., 2009)	Georg Tschan	2013-03-27
84845	Altingia excelsa	Altingiaceae	Saxifragales	305. Filament (D1)	Vink 1958 (FloraMalesiana)	305. Filament (D1): (5) short and wide					Georg Tschan	2013-03-27	Maria von Balthazar	2015-09-16
84954	Altingia excelsa	Altingiaceae	Saxifragales	312. Anther attachment (D1)	Vink 1958 (FloraMalesiana)	312. Anther attachment (D1): (0) basifixed					Georg Tschan	2013-03-27
84958	Altingia excelsa	Altingiaceae	Saxifragales	313. Anther dehiscence (D1)	Vink 1958 (FloraMalesiana)	313. Anther dehiscence (D1): (0) longitudinal slit					Georg Tschan	2013-03-27
403	Amborella trichopoda	Amborellaceae	Amborellales	100. Sex (D1)	Endress & Igersheim 2000b (IJPS)	100. Sex (D1): (8) unisexual dioecious (functionally), but structurally androdioecious					Hervé Sauquet	2010-09-01
168485	Amborella trichopoda	Amborellaceae	Amborellales	100. Sex (D1)	Endress 2001b (IJPS)	100. Sex (D1): (8) unisexual dioecious (functionally), but structurally androdioecious					Hervé Sauquet	2014-09-01
404	Amborella trichopoda	Amborellaceae	Amborellales	102. Ovary position (D1)	Endress & Igersheim 2000b (IJPS)	102. Ovary position (D1): (0) superior					Hervé Sauquet	2010-09-01
159712	Amborella trichopoda	Amborellaceae	Amborellales	102. Ovary position (D1)	Endress & Igersheim 1997 (BJLS)	102. Ovary position (D1): (0) superior					Hervé Sauquet	2014-07-24
408	Amborella trichopoda	Amborellaceae	Amborellales	201. Number of perianth parts (C1)	Endress & Igersheim 2000b (IJPS)			9	11	male flowers	Hervé Sauquet	2010-09-01
409	Amborella trichopoda	Amborellaceae	Amborellales	201. Number of perianth parts (C1)	Endress & Igersheim 2000b (IJPS)			7	8	female flowers	Hervé Sauquet	2010-09-01
168478	Amborella trichopoda	Amborellaceae	Amborellales	201. Number of perianth parts (C1)	Endress 2001b (IJPS)			9	11	male flowers	Hervé Sauquet	2014-09-01
168483	Amborella trichopoda	Amborellaceae	Amborellales	201. Number of perianth parts (C1)	Endress 2001b (IJPS)			7	8	female flowers	Hervé Sauquet	2014-09-01
410	Amborella trichopoda	Amborellaceae	Amborellales	204. Fusion of perianth (C1)	Endress & Igersheim 2000b (IJPS)		0				Hervé Sauquet	2010-09-01
411	Amborella trichopoda	Amborellaceae	Amborellales	207. Symmetry of perianth (D1)	Endress & Igersheim 2000b (IJPS)	207. Symmetry of perianth (D1): (1) actinomorphic spiral					Hervé Sauquet	2010-09-01
41459	Amborella trichopoda	Amborellaceae	Amborellales	230. Perianth phyllotaxy (D1)	Endress & Igersheim 2000b (IJPS)	230. Perianth phyllotaxy (D1): (1) spiral					Hervé Sauquet	2013-01-28
168475	Amborella trichopoda	Amborellaceae	Amborellales	230. Perianth phyllotaxy (D1)	Endress 2001b (IJPS)	230. Perianth phyllotaxy (D1): (1) spiral					Hervé Sauquet	2014-09-01
85152	Amborella trichopoda	Amborellaceae	Amborellales	234. Perianth differentiation (D1)	Endress & Igersheim 2000b (IJPS)	234. Perianth differentiation (D1): (0) undifferentiated					Hervé Sauquet	2013-03-27
414	Amborella trichopoda	Amborellaceae	Amborellales	301. Number of fertile stamens (C1)	Endress & Igersheim 2000b (IJPS)			12	21		Hervé Sauquet	2010-09-01
168479	Amborella trichopoda	Amborellaceae	Amborellales	301. Number of fertile stamens (C1)	Endress 2001b (IJPS)			12	21		Hervé Sauquet	2014-09-01
416	Amborella trichopoda	Amborellaceae	Amborellales	305. Filament (D1)	Endress & Igersheim 2000b (IJPS)	305. Filament (D1): (5) short and wide					Hervé Sauquet	2010-09-01
421	Amborella trichopoda	Amborellaceae	Amborellales	311. Anther orientation (D1)	Endress & Igersheim 2000b (IJPS)	311. Anther orientation (D1): (0) introrse					Hervé Sauquet	2010-09-01
422	Amborella trichopoda	Amborellaceae	Amborellales	312. Anther attachment (D1)	Endress & Igersheim 2000b (IJPS)	312. Anther attachment (D1): (0) basifixed					Hervé Sauquet	2010-09-01
423	Amborella trichopoda	Amborellaceae	Amborellales	313. Anther dehiscence (D1)	Endress & Igersheim 2000b (IJPS)	313. Anther dehiscence (D1): (0) longitudinal slit					Hervé Sauquet	2010-09-01
168482	Amborella trichopoda	Amborellaceae	Amborellales	313. Anther dehiscence (D1)	Endress 2001b (IJPS)	313. Anther dehiscence (D1): (0) longitudinal slit					Hervé Sauquet	2014-09-01
41940	Amborella trichopoda	Amborellaceae	Amborellales	330. Androecium structural phyllotaxy (D1)	Endress & Igersheim 2000b (IJPS)	330. Androecium structural phyllotaxy (D1): (1) spiral					Hervé Sauquet	2013-01-29
168476	Amborella trichopoda	Amborellaceae	Amborellales	330. Androecium structural phyllotaxy (D1)	Endress 2001b (IJPS)	330. Androecium structural phyllotaxy (D1): (1) spiral					Hervé Sauquet	2014-09-01
424	Amborella trichopoda	Amborellaceae	Amborellales	400. Gynoecium phyllotaxy (D1)	Endress & Igersheim 2000b (IJPS)	400. Gynoecium phyllotaxy (D1): (2) spiral					Hervé Sauquet	2010-09-01
159709	Amborella trichopoda	Amborellaceae	Amborellales	400. Gynoecium phyllotaxy (D1)	Endress & Igersheim 1997 (BJLS)	400. Gynoecium phyllotaxy (D1): (2) spiral					Hervé Sauquet	2014-07-24
168477	Amborella trichopoda	Amborellaceae	Amborellales	400. Gynoecium phyllotaxy (D1)	Endress 2001b (IJPS)	400. Gynoecium phyllotaxy (D1): (2) spiral					Hervé Sauquet	2014-09-01
425	Amborella trichopoda	Amborellaceae	Amborellales	401. Number of structural carpels (C1)	Endress & Igersheim 2000b (IJPS)		5				Hervé Sauquet	2010-09-01
159708	Amborella trichopoda	Amborellaceae	Amborellales	401. Number of structural carpels (C1)	Endress & Igersheim 1997 (BJLS)			5	8		Hervé Sauquet	2014-07-24
168484	Amborella trichopoda	Amborellaceae	Amborellales	401. Number of structural carpels (C1)	Endress 2001b (IJPS)		5				Hervé Sauquet	2014-09-01
427	Amborella trichopoda	Amborellaceae	Amborellales	403. Fusion of ovaries (C1)	Endress & Igersheim 2000b (IJPS)		0				Hervé Sauquet	2010-09-01
159710	Amborella trichopoda	Amborellaceae	Amborellales	403. Fusion of ovaries (C1)	Endress & Igersheim 1997 (BJLS)		0				Hervé Sauquet	2014-07-24
432	Amborella trichopoda	Amborellaceae	Amborellales	411. Number of ovules per functional carpel (C1)	Endress & Igersheim 2000b (IJPS)		1				Hervé Sauquet	2010-09-01
159718	Amborella trichopoda	Amborellaceae	Amborellales	411. Number of ovules per functional carpel (C1)	Endress & Igersheim 1997 (BJLS)		1				Hervé Sauquet	2014-07-24
86512	Anagallis tenella	Primulaceae	Ericales	100. Sex (D1)	Pax 1897 (EnglerPrantl)	100. Sex (D1): (0) bisexual (structurally and functionally)					Jürg Schönenberger	2013-04-09
86514	Anagallis tenella	Primulaceae	Ericales	102. Ovary position (D1)	Pax 1897 (EnglerPrantl)	102. Ovary position (D1): (0) superior					Jürg Schönenberger	2013-04-09
86521	Anagallis tenella	Primulaceae	Ericales	201. Number of perianth parts (C1)	Pax 1897 (EnglerPrantl)		10				Jürg Schönenberger	2013-04-09
86522	Anagallis tenella	Primulaceae	Ericales	204. Fusion of perianth (C1)	Pax 1897 (EnglerPrantl)		0.05			approx., corolla tube is mentioned to be "very short"; sepals are apparently free from each other	Jürg Schönenberger	2013-04-09
86523	Anagallis tenella	Primulaceae	Ericales	207. Symmetry of perianth (D1)	Pax 1897 (EnglerPrantl)	207. Symmetry of perianth (D1): (0) actinomorphic (strictly polysymmetric)					Jürg Schönenberger	2013-04-09
86516	Anagallis tenella	Primulaceae	Ericales	230. Perianth phyllotaxy (D1)	Pax 1897 (EnglerPrantl)	230. Perianth phyllotaxy (D1): (0) whorled					Jürg Schönenberger	2013-04-09
86517	Anagallis tenella	Primulaceae	Ericales	231. Number of perianth whorls (C1)	Pax 1897 (EnglerPrantl)		2				Jürg Schönenberger	2013-04-09
86518	Anagallis tenella	Primulaceae	Ericales	232. Perianth merism (C1)	Pax 1897 (EnglerPrantl)		5				Jürg Schönenberger	2013-04-09
86520	Anagallis tenella	Primulaceae	Ericales	234. Perianth differentiation (D1)	Pax 1897 (EnglerPrantl)	234. Perianth differentiation (D1): (1) marked differentiation, outer sepaloid, inner petaloid					Jürg Schönenberger	2013-04-09
86529	Anagallis tenella	Primulaceae	Ericales	301. Number of fertile stamens (C1)	Pax 1897 (EnglerPrantl)		5				Jürg Schönenberger	2013-04-09
86532	Anagallis tenella	Primulaceae	Ericales	305. Filament (D1)	Manns & Anderberg 2007 (SystBot)	305. Filament (D1): (2) long and narrow				base of filament wider and united into staminal tube (also dorsiventrally flattened)	Jürg Schönenberger	2013-04-09	Maria von Balthazar	2015-09-16
86538	Anagallis tenella	Primulaceae	Ericales	311. Anther orientation (D1)	Pax 1897 (EnglerPrantl)	311. Anther orientation (D1): (0) introrse					Jürg Schönenberger	2013-04-09
86526	Anagallis tenella	Primulaceae	Ericales	330. Androecium structural phyllotaxy (D1)	Pax 1897 (EnglerPrantl)	330. Androecium structural phyllotaxy (D1): (0) whorled					Jürg Schönenberger	2013-04-09
86527	Anagallis tenella	Primulaceae	Ericales	331. Number of androecium structural whorls (C1)	Pax 1897 (EnglerPrantl)		1				Jürg Schönenberger	2013-04-09
86528	Anagallis tenella	Primulaceae	Ericales	332. Androecium structural merism (C1)	Pax 1897 (EnglerPrantl)		5				Jürg Schönenberger	2013-04-09
86540	Anagallis tenella	Primulaceae	Ericales	400. Gynoecium phyllotaxy (D1)	Pax 1897 (EnglerPrantl)	400. Gynoecium phyllotaxy (D1): (0) one whorl					Jürg Schönenberger	2013-04-09
86541	Anagallis tenella	Primulaceae	Ericales	401. Number of structural carpels (C1)	Pax 1897 (EnglerPrantl)		5				Jürg Schönenberger	2013-04-09
86543	Anagallis tenella	Primulaceae	Ericales	403. Fusion of ovaries (C1)	Pax 1897 (EnglerPrantl)		1				Jürg Schönenberger	2013-04-09
120147	Anarthria polyphylla	Flagellariaceae+Poaceae+Ecdeiocoleaceae+Joinvillea	Poales	100. Sex (D1)	Cutler & Airy Shaw 1965 (KewBull)	100. Sex (D1): (8) unisexual dioecious (functionally), but structurally androdioecious					Laetitia Carrive	2013-07-04	Maria von Balthazar	2015-09-16
120033	Anarthria polyphylla	Flagellariaceae+Poaceae+Ecdeiocoleaceae+Joinvillea	Poales	102. Ovary position (D1)	Cutler & Airy Shaw 1965 (KewBull)	102. Ovary position (D1): (0) superior					Laetitia Carrive	2013-07-04
120044	Anarthria polyphylla	Flagellariaceae+Poaceae+Ecdeiocoleaceae+Joinvillea	Poales	201. Number of perianth parts (C1)	Cutler & Airy Shaw 1965 (KewBull)		6				Laetitia Carrive	2013-07-04
138036	Anarthria polyphylla	Flagellariaceae+Poaceae+Ecdeiocoleaceae+Joinvillea	Poales	207. Symmetry of perianth (D1)	Spach 1834-1848 (book)	207. Symmetry of perianth (D1): (0) actinomorphic (strictly polysymmetric)					Elisabeth Reyes	2013-12-19	Elisabeth Reyes	2013-12-19
138037	Anarthria polyphylla	Flagellariaceae+Poaceae+Ecdeiocoleaceae+Joinvillea	Poales	207. Symmetry of perianth (D1)	Watson & Dallwitz 2013 (website)	207. Symmetry of perianth (D1): (0) actinomorphic (strictly polysymmetric)					Elisabeth Reyes	2013-12-19
120039	Anarthria polyphylla	Flagellariaceae+Poaceae+Ecdeiocoleaceae+Joinvillea	Poales	230. Perianth phyllotaxy (D1)	Cutler & Airy Shaw 1965 (KewBull)	230. Perianth phyllotaxy (D1): (0) whorled					Laetitia Carrive	2013-07-04
120040	Anarthria polyphylla	Flagellariaceae+Poaceae+Ecdeiocoleaceae+Joinvillea	Poales	231. Number of perianth whorls (C1)	Cutler & Airy Shaw 1965 (KewBull)		2				Laetitia Carrive	2013-07-04
120041	Anarthria polyphylla	Flagellariaceae+Poaceae+Ecdeiocoleaceae+Joinvillea	Poales	232. Perianth merism (C1)	Cutler & Airy Shaw 1965 (KewBull)		3				Laetitia Carrive	2013-07-04
120043	Anarthria polyphylla	Flagellariaceae+Poaceae+Ecdeiocoleaceae+Joinvillea	Poales	234. Perianth differentiation (D1)	Cutler & Airy Shaw 1965 (KewBull)	234. Perianth differentiation (D1): (0) undifferentiated					Laetitia Carrive	2013-07-04
120067	Anarthria polyphylla	Flagellariaceae+Poaceae+Ecdeiocoleaceae+Joinvillea	Poales	301. Number of fertile stamens (C1)	Cutler & Airy Shaw 1965 (KewBull)		3				Laetitia Carrive	2013-07-04
186099	Anarthria polyphylla	Flagellariaceae+Poaceae+Ecdeiocoleaceae+Joinvillea	Poales	305. Filament (D1)	Linder et al. 1998 (book)	305. Filament (D1): (3) short and narrow					Maria von Balthazar	2015-09-16
120079	Anarthria polyphylla	Flagellariaceae+Poaceae+Ecdeiocoleaceae+Joinvillea	Poales	312. Anther attachment (D1)	Cutler & Airy Shaw 1965 (KewBull)	312. Anther attachment (D1): (1) dorsifixed					Laetitia Carrive	2013-07-04
120144	Anarthria polyphylla	Flagellariaceae+Poaceae+Ecdeiocoleaceae+Joinvillea	Poales	313. Anther dehiscence (D1)	Cutler & Airy Shaw 1965 (KewBull)	313. Anther dehiscence (D1): (0) longitudinal slit					Laetitia Carrive	2013-07-04
120054	Anarthria polyphylla	Flagellariaceae+Poaceae+Ecdeiocoleaceae+Joinvillea	Poales	330. Androecium structural phyllotaxy (D1)	Cutler & Airy Shaw 1965 (KewBull)	330. Androecium structural phyllotaxy (D1): (0) whorled					Laetitia Carrive	2013-07-04
120061	Anarthria polyphylla	Flagellariaceae+Poaceae+Ecdeiocoleaceae+Joinvillea	Poales	331. Number of androecium structural whorls (C1)	Cutler & Airy Shaw 1965 (KewBull)		1				Laetitia Carrive	2013-07-04
120065	Anarthria polyphylla	Flagellariaceae+Poaceae+Ecdeiocoleaceae+Joinvillea	Poales	332. Androecium structural merism (C1)	Cutler & Airy Shaw 1965 (KewBull)		3				Laetitia Carrive	2013-07-04
120084	Anarthria polyphylla	Flagellariaceae+Poaceae+Ecdeiocoleaceae+Joinvillea	Poales	400. Gynoecium phyllotaxy (D1)	Cutler & Airy Shaw 1965 (KewBull)	400. Gynoecium phyllotaxy (D1): (0) one whorl					Laetitia Carrive	2013-07-04
120089	Anarthria polyphylla	Flagellariaceae+Poaceae+Ecdeiocoleaceae+Joinvillea	Poales	401. Number of structural carpels (C1)	Cutler & Airy Shaw 1965 (KewBull)		3				Laetitia Carrive	2013-07-04
120092	Anarthria polyphylla	Flagellariaceae+Poaceae+Ecdeiocoleaceae+Joinvillea	Poales	403. Fusion of ovaries (C1)	Cutler & Airy Shaw 1965 (KewBull)		1				Laetitia Carrive	2013-07-04
120134	Anarthria polyphylla	Flagellariaceae+Poaceae+Ecdeiocoleaceae+Joinvillea	Poales	411. Number of ovules per functional carpel (C1)	Cutler & Airy Shaw 1965 (KewBull)		1				Laetitia Carrive	2013-07-04
118849	Ancistrocladus korupensis	Ancistrocladaceae	Caryophyllales	100. Sex (D1)	Duncan & Roy 1993 (Novon)	100. Sex (D1): (0) bisexual (structurally and functionally)					Julien Massoni	2013-07-03
118857	Ancistrocladus korupensis	Ancistrocladaceae	Caryophyllales	102. Ovary position (D1)	Duncan & Roy 1993 (Novon)	102. Ovary position (D1): (2) half-inferior					Julien Massoni	2013-07-03	Julien Massoni	2013-07-03
118775	Ancistrocladus korupensis	Ancistrocladaceae	Caryophyllales	201. Number of perianth parts (C1)	Duncan & Roy 1993 (Novon)		10				Julien Massoni	2013-07-03
118754	Ancistrocladus korupensis	Ancistrocladaceae	Caryophyllales	207. Symmetry of perianth (D1)	Duncan & Roy 1993 (Novon)	207. Symmetry of perianth (D1): (4) asymmetric					Julien Massoni	2013-07-03
152848	Ancistrocladus korupensis	Ancistrocladaceae	Caryophyllales	230. Perianth phyllotaxy (D1)	Watson & Dallwitz 2014 (website)	230. Perianth phyllotaxy (D1): (0) whorled					Elisabeth Reyes	2014-06-16
152850	Ancistrocladus korupensis	Ancistrocladaceae	Caryophyllales	231. Number of perianth whorls (C1)	Watson & Dallwitz 2014 (website)		2				Elisabeth Reyes	2014-06-16
152851	Ancistrocladus korupensis	Ancistrocladaceae	Caryophyllales	232. Perianth merism (C1)	Watson & Dallwitz 2014 (website)		5				Elisabeth Reyes	2014-06-16
118895	Ancistrocladus korupensis	Ancistrocladaceae	Caryophyllales	234. Perianth differentiation (D1)	Duncan & Roy 1993 (Novon)	234. Perianth differentiation (D1): (4) marked differentiation				between inner and outer in shape and size, in addition there is a differentiation among outer.	Julien Massoni	2013-07-03	Maria von Balthazar	2015-10-22
152849	Ancistrocladus korupensis	Ancistrocladaceae	Caryophyllales	234. Perianth differentiation (D1)	Watson & Dallwitz 2014 (website)	234. Perianth differentiation (D1): (4) marked differentiation					Elisabeth Reyes	2014-06-16
118794	Ancistrocladus korupensis	Ancistrocladaceae	Caryophyllales	301. Number of fertile stamens (C1)	Duncan & Roy 1993 (Novon)		10				Julien Massoni	2013-07-03
118832	Ancistrocladus korupensis	Ancistrocladaceae	Caryophyllales	305. Filament (D1)	Duncan & Roy 1993 (Novon)	305. Filament (D1): (5) short and wide				concerning inner, as long as anthers. Concerning outer, very short.	Julien Massoni	2013-07-03	Maria von Balthazar	2015-10-27
118799	Ancistrocladus korupensis	Ancistrocladaceae	Caryophyllales	331. Number of androecium structural whorls (C1)	Duncan & Roy 1993 (Novon)		2				Julien Massoni	2013-07-03
118919	Ancistrocladus korupensis	Ancistrocladaceae	Caryophyllales	332. Androecium structural merism (C1)	Duncan & Roy 1993 (Novon)		5				Julien Massoni	2013-07-03
118929	Ancistrocladus korupensis	Ancistrocladaceae	Caryophyllales	401. Number of structural carpels (C1)	Duncan & Roy 1993 (Novon)		3			based on the number of styles	Julien Massoni	2013-07-03
118962	Ancistrocladus korupensis	Ancistrocladaceae	Caryophyllales	403. Fusion of ovaries (C1)	Duncan & Roy 1993 (Novon)		1			base one the fact that we are considering here there are three carpels because of the precence of the three styles.	Julien Massoni	2013-07-03
118967	Ancistrocladus korupensis	Ancistrocladaceae	Caryophyllales	411. Number of ovules per functional carpel (C1)	Duncan & Roy 1993 (Novon)		1			there is one ovule on the unilocular ovary (here I am considering there is a fusion of three carpels because of the presence of three styles)	Julien Massoni	2013-07-03
86553	Androsace spinulifera	Primulaceae	Ericales	100. Sex (D1)	Flora of China 2013 (website)	100. Sex (D1): (0) bisexual (structurally and functionally)					Jürg Schönenberger	2013-04-09
86555	Androsace spinulifera	Primulaceae	Ericales	102. Ovary position (D1)	Flora of China 2013 (website)	102. Ovary position (D1): (0) superior					Jürg Schönenberger	2013-04-09
86565	Androsace spinulifera	Primulaceae	Ericales	201. Number of perianth parts (C1)	Flora of China 2013 (website)		10				Jürg Schönenberger	2013-04-09
86566	Androsace spinulifera	Primulaceae	Ericales	204. Fusion of perianth (C1)	Flora of China 2013 (website)		0.5			estimation; the exact length of the tube is not given.	Jürg Schönenberger	2013-04-09
86567	Androsace spinulifera	Primulaceae	Ericales	207. Symmetry of perianth (D1)	Flora of China 2013 (website)	207. Symmetry of perianth (D1): (0) actinomorphic (strictly polysymmetric)					Jürg Schönenberger	2013-04-09
86560	Androsace spinulifera	Primulaceae	Ericales	230. Perianth phyllotaxy (D1)	Flora of China 2013 (website)	230. Perianth phyllotaxy (D1): (0) whorled					Jürg Schönenberger	2013-04-09
86561	Androsace spinulifera	Primulaceae	Ericales	231. Number of perianth whorls (C1)	Flora of China 2013 (website)		2				Jürg Schönenberger	2013-04-09
86562	Androsace spinulifera	Primulaceae	Ericales	232. Perianth merism (C1)	Flora of China 2013 (website)		5				Jürg Schönenberger	2013-04-09
86564	Androsace spinulifera	Primulaceae	Ericales	234. Perianth differentiation (D1)	Flora of China 2013 (website)	234. Perianth differentiation (D1): (1) marked differentiation, outer sepaloid, inner petaloid					Jürg Schönenberger	2013-04-09
86573	Androsace spinulifera	Primulaceae	Ericales	301. Number of fertile stamens (C1)	Flora of China 2013 (website)		5				Jürg Schönenberger	2013-04-09
86575	Androsace spinulifera	Primulaceae	Ericales	305. Filament (D1)	Flora of China 2013 (website)	305. Filament (D1): (B) short (general)					Jürg Schönenberger	2013-04-09	Maria von Balthazar	2015-10-27
86570	Androsace spinulifera	Primulaceae	Ericales	330. Androecium structural phyllotaxy (D1)	Flora of China 2013 (website)	330. Androecium structural phyllotaxy (D1): (0) whorled					Jürg Schönenberger	2013-04-09
86571	Androsace spinulifera	Primulaceae	Ericales	331. Number of androecium structural whorls (C1)	Flora of China 2013 (website)		1				Jürg Schönenberger	2013-04-09
86572	Androsace spinulifera	Primulaceae	Ericales	332. Androecium structural merism (C1)	Flora of China 2013 (website)		5				Jürg Schönenberger	2013-04-09
86581	Androsace spinulifera	Primulaceae	Ericales	400. Gynoecium phyllotaxy (D1)	Flora of China 2013 (website)	400. Gynoecium phyllotaxy (D1): (0) one whorl					Jürg Schönenberger	2013-04-09
86583	Androsace spinulifera	Primulaceae	Ericales	403. Fusion of ovaries (C1)	Flora of China 2013 (website)		1				Jürg Schönenberger	2013-04-09
120538	Androstachys johnsonii	Picrodendraceae	Malpighiales	100. Sex (D1)	PROTA4U 2013 (database)	100. Sex (D1): (7) unisexual dioecious (structurally and functionally)					Charlotte Prieu	2013-07-04
120540	Androstachys johnsonii	Picrodendraceae	Malpighiales	102. Ovary position (D1)	PROTA4U 2013 (database)	102. Ovary position (D1): (0) superior					Charlotte Prieu	2013-07-04
120548	Androstachys johnsonii	Picrodendraceae	Malpighiales	201. Number of perianth parts (C1)	Flora Zambesiaca 2013 (website)			2	5	male flowers : 2 or 3 sepals in lateral flowers of the inflorescence, 5 sepals in central flowers	Charlotte Prieu	2013-07-04
120549	Androstachys johnsonii	Picrodendraceae	Malpighiales	201. Number of perianth parts (C1)	Flora Zambesiaca 2013 (website)			5	6	female flowers	Charlotte Prieu	2013-07-04
120554	Androstachys johnsonii	Picrodendraceae	Malpighiales	207. Symmetry of perianth (D1)	Leandri 1958 (FloreMadagascar)	207. Symmetry of perianth (D1): (0) actinomorphic (strictly polysymmetric)					Charlotte Prieu	2013-07-04
120598	Androstachys johnsonii	Picrodendraceae	Malpighiales	301. Number of fertile stamens (C1)	Flora Zambesiaca 2013 (website)			35	50	c. 35 stamens in lateral flowers, c. 50 stamens in central flowers	Charlotte Prieu	2013-07-04
120606	Androstachys johnsonii	Picrodendraceae	Malpighiales	305. Filament (D1)	Leandri 1958 (FloreMadagascar)	305. Filament (D1): (0) absent				for superior stamens (in the column)	Charlotte Prieu	2013-07-04
120612	Androstachys johnsonii	Picrodendraceae	Malpighiales	305. Filament (D1)	Leandri 1958 (FloreMadagascar)	305. Filament (D1): (B) short (general)				for inferior stamens (in the column)	Charlotte Prieu	2013-07-04
120622	Androstachys johnsonii	Picrodendraceae	Malpighiales	311. Anther orientation (D1)	Flora Zambesiaca 2013 (website)	311. Anther orientation (D1): (2) extrorse					Charlotte Prieu	2013-07-04
120625	Androstachys johnsonii	Picrodendraceae	Malpighiales	312. Anther attachment (D1)	Flora Zambesiaca 2013 (website)	312. Anther attachment (D1): (1) dorsifixed					Charlotte Prieu	2013-07-04
120632	Androstachys johnsonii	Picrodendraceae	Malpighiales	313. Anther dehiscence (D1)	Flora Zambesiaca 2013 (website)	313. Anther dehiscence (D1): (0) longitudinal slit					Charlotte Prieu	2013-07-04
120559	Androstachys johnsonii	Picrodendraceae	Malpighiales	330. Androecium structural phyllotaxy (D1)	Leandri 1958 (FloreMadagascar)	330. Androecium structural phyllotaxy (D1): (1) spiral					Charlotte Prieu	2013-07-04
120634	Androstachys johnsonii	Picrodendraceae	Malpighiales	400. Gynoecium phyllotaxy (D1)	Flora Zambesiaca 2013 (website)	400. Gynoecium phyllotaxy (D1): (0) one whorl					Charlotte Prieu	2013-07-04
120637	Androstachys johnsonii	Picrodendraceae	Malpighiales	401. Number of structural carpels (C1)	Flora Zambesiaca 2013 (website)			3	5	3, rarely 4 or 5	Charlotte Prieu	2013-07-04
120639	Androstachys johnsonii	Picrodendraceae	Malpighiales	403. Fusion of ovaries (C1)	Flora Zambesiaca 2013 (website)		1				Charlotte Prieu	2013-07-04
120646	Androstachys johnsonii	Picrodendraceae	Malpighiales	411. Number of ovules per functional carpel (C1)	Flora Zambesiaca 2013 (website)		2				Charlotte Prieu	2013-07-04
28649	Anemopsis californica	Saururaceae	Piperales	100. Sex (D1)	Flora of North America 2012 (website)	100. Sex (D1): (0) bisexual (structurally and functionally)					Lucile Rabeau	2012-04-27
44885	Anemopsis californica	Saururaceae	Piperales	102. Ovary position (D1)	Flora of North America 2013 (website)	102. Ovary position (D1): (1) inferior					Julien Massoni	2013-02-11
44893	Anemopsis californica	Saururaceae	Piperales	102. Ovary position (D1)	Tucker 1985 (AmJBot)	102. Ovary position (D1): (1) inferior					Julien Massoni	2013-02-11
81501	Anemopsis californica	Saururaceae	Piperales	201. Number of perianth parts (C1)	Flora of North America 2013 (website)		0				Hervé Sauquet	2013-03-24
140528	Anemopsis californica	Saururaceae	Piperales	201. Number of perianth parts (C1)	Flora of North America 2013 (website)		0				Julien Massoni	2014-02-01
44878	Anemopsis californica	Saururaceae	Piperales	301. Number of fertile stamens (C1)	Flora of North America 2013 (website)		6				Julien Massoni	2013-02-11
44909	Anemopsis californica	Saururaceae	Piperales	305. Filament (D1)	Tucker 1985 (AmJBot)	305. Filament (D1): (3) short and narrow					Julien Massoni	2013-02-11
44907	Anemopsis californica	Saururaceae	Piperales	311. Anther orientation (D1)	Tucker 1985 (AmJBot)	311. Anther orientation (D1): (1) latrorse					Julien Massoni	2013-02-11
44906	Anemopsis californica	Saururaceae	Piperales	312. Anther attachment (D1)	Tucker 1985 (AmJBot)	312. Anther attachment (D1): (0) basifixed					Julien Massoni	2013-02-11
44905	Anemopsis californica	Saururaceae	Piperales	313. Anther dehiscence (D1)	Tucker 1985 (AmJBot)	313. Anther dehiscence (D1): (0) longitudinal slit					Julien Massoni	2013-02-11
44899	Anemopsis californica	Saururaceae	Piperales	330. Androecium structural phyllotaxy (D1)	Flora of North America 2012 (website)	330. Androecium structural phyllotaxy (D1): (0) whorled					Julien Massoni	2013-02-11
44900	Anemopsis californica	Saururaceae	Piperales	331. Number of androecium structural whorls (C1)	Flora of North America 2012 (website)		1				Julien Massoni	2013-02-11
44910	Anemopsis californica	Saururaceae	Piperales	332. Androecium structural merism (C1)	Tucker 1985 (AmJBot)		3			Three pairs of stamens (each pair fused at base)	Julien Massoni	2013-02-11	Maria von Balthazar	2015-10-28
188213	Anemopsis californica	Saururaceae	Piperales	400. Gynoecium phyllotaxy (D1)	Tucker 1985 (AmJBot)	400. Gynoecium phyllotaxy (D1): (0) one whorl					Maria von Balthazar	2015-10-28
44886	Anemopsis californica	Saururaceae	Piperales	401. Number of structural carpels (C1)	Flora of North America 2013 (website)		3				Julien Massoni	2013-02-11
44895	Anemopsis californica	Saururaceae	Piperales	401. Number of structural carpels (C1)	Tucker 1985 (AmJBot)		3				Julien Massoni	2013-02-11
125924	Anethum graveolens	Apiaceae	Apiales	100. Sex (D1)	PROTA4U 2013 (database)	100. Sex (D1): (0) bisexual (structurally and functionally)					Amy Leung Wing Sze	2013-07-09
125910	Anethum graveolens	Apiaceae	Apiales	102. Ovary position (D1)	PROTA4U 2013 (database)	102. Ovary position (D1): (1) inferior					Amy Leung Wing Sze	2013-07-09
126302	Anethum graveolens	Apiaceae	Apiales	204. Fusion of perianth (C1)	Szujkó-Lacza 1971 (ActaBotAcadScientHung)		0			corolla	Amy Leung Wing Sze	2013-07-09	Maria von Balthazar	2014-08-21
166126	Anethum graveolens	Apiaceae	Apiales	204. Fusion of perianth (C1)	Drude 1898 (EnglerPrantl)		1			calyx rim untoothed	Maria von Balthazar	2014-08-21	Maria von Balthazar	2014-08-21
125931	Anethum graveolens	Apiaceae	Apiales	207. Symmetry of perianth (D1)	PROTA4U 2013 (database)	207. Symmetry of perianth (D1): (0) actinomorphic (strictly polysymmetric)					Amy Leung Wing Sze	2013-07-09
126280	Anethum graveolens	Apiaceae	Apiales	230. Perianth phyllotaxy (D1)	Szujkó-Lacza 1971 (ActaBotAcadScientHung)	230. Perianth phyllotaxy (D1): (0) whorled				Fig. 6	Amy Leung Wing Sze	2013-07-09
166124	Anethum graveolens	Apiaceae	Apiales	231. Number of perianth whorls (C1)	Drude 1898 (EnglerPrantl)		2			calyx rim untoothed	Maria von Balthazar	2014-08-21
125948	Anethum graveolens	Apiaceae	Apiales	232. Perianth merism (C1)	PROTA4U 2013 (database)		5				Amy Leung Wing Sze	2013-07-09
180702	Anethum graveolens	Apiaceae	Apiales	234. Perianth differentiation (D1)	Drude 1898 (EnglerPrantl)	234. Perianth differentiation (D1): (4) marked differentiation				calyx rim untoothed	Maria von Balthazar	2015-06-02
125961	Anethum graveolens	Apiaceae	Apiales	301. Number of fertile stamens (C1)	PROTA4U 2013 (database)		5				Amy Leung Wing Sze	2013-07-09
126037	Anethum graveolens	Apiaceae	Apiales	305. Filament (D1)	Thomé 1885 (book)	305. Filament (D1): (1) present (general)					Amy Leung Wing Sze	2013-07-09
126845	Anethum graveolens	Apiaceae	Apiales	312. Anther attachment (D1)	Szujkó-Lacza 1971 (ActaBotAcadScientHung)	312. Anther attachment (D1): (1) dorsifixed				Fig. 11	Amy Leung Wing Sze	2013-07-09
121512	Anethum graveolens	Apiaceae	Apiales	313. Anther dehiscence (D1)	Thomé 1885 (book)	313. Anther dehiscence (D1): (0) longitudinal slit					Amy Leung Wing Sze	2013-07-04
126048	Anethum graveolens	Apiaceae	Apiales	330. Androecium structural phyllotaxy (D1)	Thomé 1885 (book)	330. Androecium structural phyllotaxy (D1): (0) whorled					Amy Leung Wing Sze	2013-07-09
121710	Anethum graveolens	Apiaceae	Apiales	331. Number of androecium structural whorls (C1)	Thomé 1885 (book)		1				Amy Leung Wing Sze	2013-07-04
121703	Anethum graveolens	Apiaceae	Apiales	332. Androecium structural merism (C1)	Thomé 1885 (book)		5				Amy Leung Wing Sze	2013-07-04
126881	Anethum graveolens	Apiaceae	Apiales	400. Gynoecium phyllotaxy (D1)	Szujkó-Lacza 1971 (ActaBotAcadScientHung)	400. Gynoecium phyllotaxy (D1): (0) one whorl				Fig. 6	Amy Leung Wing Sze	2013-07-09
126155	Anethum graveolens	Apiaceae	Apiales	401. Number of structural carpels (C1)	Szujkó-Lacza 1971 (ActaBotAcadScientHung)		2				Amy Leung Wing Sze	2013-07-09
126398	Anethum graveolens	Apiaceae	Apiales	403. Fusion of ovaries (C1)	Szujkó-Lacza 1971 (ActaBotAcadScientHung)		1			Fig 7, NDacDat = 4, NRankDat = Null, NDqsDat = Null	Amy Leung Wing Sze	2013-07-09	Amy Leung Wing Sze	2013-07-09
126158	Anethum graveolens	Apiaceae	Apiales	411. Number of ovules per functional carpel (C1)	Szujkó-Lacza 1971 (ActaBotAcadScientHung)		2				Amy Leung Wing Sze	2013-07-09
186102	Aneulophus africanus	Erythroxylaceae	Malpighiales	100. Sex (D1)	Schulz 1907 (book)	100. Sex (D1): (0) bisexual (structurally and functionally)					Maria von Balthazar	2015-09-16
141666	Aneulophus africanus	Erythroxylaceae	Malpighiales	102. Ovary position (D1)	Watson & Dallwitz 2013 (website)	102. Ovary position (D1): (0) superior					Elisabeth Reyes	2014-02-11
141658	Aneulophus africanus	Erythroxylaceae	Malpighiales	201. Number of perianth parts (C1)	Watson & Dallwitz 2013 (website)		10				Elisabeth Reyes	2014-02-11
186104	Aneulophus africanus	Erythroxylaceae	Malpighiales	204. Fusion of perianth (C1)	Schulz 1907 (book)		0.1			calyx	Maria von Balthazar	2015-09-16
186105	Aneulophus africanus	Erythroxylaceae	Malpighiales	204. Fusion of perianth (C1)	Schulz 1907 (book)		0			corolla	Maria von Balthazar	2015-09-16
141653	Aneulophus africanus	Erythroxylaceae	Malpighiales	207. Symmetry of perianth (D1)	Watson & Dallwitz 2013 (website)	207. Symmetry of perianth (D1): (0) actinomorphic (strictly polysymmetric)					Elisabeth Reyes	2014-02-11
141654	Aneulophus africanus	Erythroxylaceae	Malpighiales	230. Perianth phyllotaxy (D1)	Watson & Dallwitz 2013 (website)	230. Perianth phyllotaxy (D1): (0) whorled					Elisabeth Reyes	2014-02-11
141655	Aneulophus africanus	Erythroxylaceae	Malpighiales	231. Number of perianth whorls (C1)	Watson & Dallwitz 2013 (website)		2				Elisabeth Reyes	2014-02-11
141656	Aneulophus africanus	Erythroxylaceae	Malpighiales	232. Perianth merism (C1)	Watson & Dallwitz 2013 (website)		5				Elisabeth Reyes	2014-02-11
141657	Aneulophus africanus	Erythroxylaceae	Malpighiales	234. Perianth differentiation (D1)	Watson & Dallwitz 2013 (website)	234. Perianth differentiation (D1): (4) marked differentiation					Elisabeth Reyes	2014-02-11	Elisabeth Reyes	2014-02-26
141659	Aneulophus africanus	Erythroxylaceae	Malpighiales	301. Number of fertile stamens (C1)	Watson & Dallwitz 2013 (website)		10				Elisabeth Reyes	2014-02-11
186107	Aneulophus africanus	Erythroxylaceae	Malpighiales	305. Filament (D1)	Schulz 1907 (book)	305. Filament (D1): (2) long and narrow					Maria von Balthazar	2015-09-16
141663	Aneulophus africanus	Erythroxylaceae	Malpighiales	311. Anther orientation (D1)	Schulz 1907 (book)	311. Anther orientation (D1): (1) latrorse					Elisabeth Reyes	2014-02-11	Maria von Balthazar	2015-09-16
141664	Aneulophus africanus	Erythroxylaceae	Malpighiales	312. Anther attachment (D1)	Watson & Dallwitz 2013 (website)	312. Anther attachment (D1): (1) dorsifixed					Elisabeth Reyes	2014-02-11
141665	Aneulophus africanus	Erythroxylaceae	Malpighiales	313. Anther dehiscence (D1)	Watson & Dallwitz 2013 (website)	313. Anther dehiscence (D1): (0) longitudinal slit					Elisabeth Reyes	2014-02-11
141661	Aneulophus africanus	Erythroxylaceae	Malpighiales	330. Androecium structural phyllotaxy (D1)	Watson & Dallwitz 2013 (website)	330. Androecium structural phyllotaxy (D1): (0) whorled					Elisabeth Reyes	2014-02-11
186111	Aneulophus africanus	Erythroxylaceae	Malpighiales	400. Gynoecium phyllotaxy (D1)	Schulz 1907 (book)	400. Gynoecium phyllotaxy (D1): (0) one whorl					Maria von Balthazar	2015-09-16	Maria von Balthazar	2015-09-16
141668	Aneulophus africanus	Erythroxylaceae	Malpighiales	401. Number of structural carpels (C1)	Watson & Dallwitz 2013 (website)		3				Elisabeth Reyes	2014-02-11
141669	Aneulophus africanus	Erythroxylaceae	Malpighiales	403. Fusion of ovaries (C1)	Watson & Dallwitz 2013 (website)		1				Elisabeth Reyes	2014-02-11	Elisabeth Reyes	2014-02-11
186117	Aneulophus africanus	Erythroxylaceae	Malpighiales	411. Number of ovules per functional carpel (C1)	Schulz 1907 (book)		2				Maria von Balthazar	2015-09-16
129181	Angelica sylvestris	Apiaceae	Apiales	100. Sex (D1)	Drude 1898 (EnglerPrantl)	100. Sex (D1): (0) bisexual (structurally and functionally)					Maria von Balthazar	2013-09-26
121535	Angelica sylvestris	Apiaceae	Apiales	102. Ovary position (D1)	Flora of China 2013 (website)	102. Ovary position (D1): (1) inferior					Amy Leung Wing Sze	2013-07-04
129189	Angelica sylvestris	Apiaceae	Apiales	204. Fusion of perianth (C1)	Drude 1898 (EnglerPrantl)		0			corolla	Maria von Balthazar	2013-09-26
129190	Angelica sylvestris	Apiaceae	Apiales	204. Fusion of perianth (C1)	Drude 1898 (EnglerPrantl)		1			calyx	Maria von Balthazar	2013-09-26	Maria von Balthazar	2014-08-21
129191	Angelica sylvestris	Apiaceae	Apiales	207. Symmetry of perianth (D1)	Drude 1898 (EnglerPrantl)	207. Symmetry of perianth (D1): (0) actinomorphic (strictly polysymmetric)					Maria von Balthazar	2013-09-26
152872	Angelica sylvestris	Apiaceae	Apiales	230. Perianth phyllotaxy (D1)	Flora of China 2014 (website)	230. Perianth phyllotaxy (D1): (0) whorled					Elisabeth Reyes	2014-06-16
129184	Angelica sylvestris	Apiaceae	Apiales	231. Number of perianth whorls (C1)	Drude 1898 (EnglerPrantl)		2				Maria von Balthazar	2013-09-26
129185	Angelica sylvestris	Apiaceae	Apiales	232. Perianth merism (C1)	Drude 1898 (EnglerPrantl)		5				Maria von Balthazar	2013-09-26
129187	Angelica sylvestris	Apiaceae	Apiales	234. Perianth differentiation (D1)	Drude 1898 (EnglerPrantl)	234. Perianth differentiation (D1): (4) marked differentiation				kelchrand stumpf, kelchzähne fehlend (calyx rim blunt, no calyx teeth)	Maria von Balthazar	2013-09-26	Maria von Balthazar	2015-06-02
121595	Angelica sylvestris	Apiaceae	Apiales	401. Number of structural carpels (C1)	Flora of China 2013 (website)		2				Amy Leung Wing Sze	2013-07-04
121591	Angelica sylvestris	Apiaceae	Apiales	411. Number of ovules per functional carpel (C1)	Flora of China 2013 (website)		1				Amy Leung Wing Sze	2013-07-04
34780	Anigozanthos flavidus	Haemodoraceae	Commelinales	100. Sex (D1)	Flora of Australia Online 2012 (website)	100. Sex (D1): (0) bisexual (structurally and functionally)					Elodie Alapetite	2012-07-11
135840	Anigozanthos flavidus	Haemodoraceae	Commelinales	201. Number of perianth parts (C1)	Dahlgren et al 1985 (book)		6				Elisabeth Reyes	2013-12-04
176666	Anigozanthos flavidus	Haemodoraceae	Commelinales	204. Fusion of perianth (C1)	Flora of Australia Online 2014 (website)		0.8				Elisabeth Reyes	2014-11-18
135847	Anigozanthos flavidus	Haemodoraceae	Commelinales	207. Symmetry of perianth (D1)	Ronse de Craene 2010 (book)	207. Symmetry of perianth (D1): (2) zygomorphic				obliquely monosymmetric	Elisabeth Reyes	2013-12-04	Maria von Balthazar	2015-10-28
135837	Anigozanthos flavidus	Haemodoraceae	Commelinales	230. Perianth phyllotaxy (D1)	Dahlgren et al 1985 (book)	230. Perianth phyllotaxy (D1): (0) whorled					Elisabeth Reyes	2013-12-04
135838	Anigozanthos flavidus	Haemodoraceae	Commelinales	231. Number of perianth whorls (C1)	Ronse de Craene 2010 (book)		2				Elisabeth Reyes	2013-12-04	Maria von Balthazar	2015-10-28
135839	Anigozanthos flavidus	Haemodoraceae	Commelinales	232. Perianth merism (C1)	Dahlgren et al 1985 (book)		3				Elisabeth Reyes	2013-12-04	Maria von Balthazar	2015-10-28
152137	Anigozanthos flavidus	Haemodoraceae	Commelinales	234. Perianth differentiation (D1)	Dahlgren et al 1985 (book)	234. Perianth differentiation (D1): (0) undifferentiated					Elisabeth Reyes	2014-06-05	Elisabeth Reyes	2014-09-08
34782	Anigozanthos flavidus	Haemodoraceae	Commelinales	301. Number of fertile stamens (C1)	Flora of Australia Online 2012 (website)		6				Elodie Alapetite	2012-07-11
188201	Anigozanthos flavidus	Haemodoraceae	Commelinales	311. Anther orientation (D1)	Ronse de Craene 2010 (book)	311. Anther orientation (D1): (0) introrse					Maria von Balthazar	2015-10-28
135842	Anigozanthos flavidus	Haemodoraceae	Commelinales	313. Anther dehiscence (D1)	Dahlgren et al 1985 (book)	313. Anther dehiscence (D1): (0) longitudinal slit					Elisabeth Reyes	2013-12-04
135841	Anigozanthos flavidus	Haemodoraceae	Commelinales	330. Androecium structural phyllotaxy (D1)	Dahlgren et al 1985 (book)	330. Androecium structural phyllotaxy (D1): (0) whorled					Elisabeth Reyes	2013-12-04
188194	Anigozanthos flavidus	Haemodoraceae	Commelinales	331. Number of androecium structural whorls (C1)	Ronse de Craene 2010 (book)		2				Maria von Balthazar	2015-10-28
188195	Anigozanthos flavidus	Haemodoraceae	Commelinales	332. Androecium structural merism (C1)	Ronse de Craene 2010 (book)		3				Maria von Balthazar	2015-10-28
188203	Anigozanthos flavidus	Haemodoraceae	Commelinales	400. Gynoecium phyllotaxy (D1)	Ronse de Craene 2010 (book)	400. Gynoecium phyllotaxy (D1): (0) one whorl					Maria von Balthazar	2015-10-28
188202	Anigozanthos flavidus	Haemodoraceae	Commelinales	401. Number of structural carpels (C1)	Ronse de Craene 2010 (book)		3				Maria von Balthazar	2015-10-28
129031	Anisophyllea fallax	Anisophylleaceae	Cucurbitales	100. Sex (D1)	Schatz 2001b (book)	100. Sex (D1): (C) unisexual androdioecious (structurally and functionally)				Bisexual and male flowers, monoecious or dioecious.	Rebeca Hernández Gutiérrez	2013-09-20
128917	Anisophyllea fallax	Anisophylleaceae	Cucurbitales	102. Ovary position (D1)	Vidal 1961 (Adansonia)	102. Ovary position (D1): (1) inferior					Rebeca Hernández Gutiérrez	2013-09-19
128914	Anisophyllea fallax	Anisophylleaceae	Cucurbitales	201. Number of perianth parts (C1)	Vidal 1961 (Adansonia)		4				Rebeca Hernández Gutiérrez	2013-09-19
129034	Anisophyllea fallax	Anisophylleaceae	Cucurbitales	201. Number of perianth parts (C1)	Schatz 2001b (book)			8	10		Rebeca Hernández Gutiérrez	2013-09-20
188182	Anisophyllea fallax	Anisophylleaceae	Cucurbitales	204. Fusion of perianth (C1)	Arènes 1954 (book)		0				Maria von Balthazar	2015-10-28
129032	Anisophyllea fallax	Anisophylleaceae	Cucurbitales	207. Symmetry of perianth (D1)	Schatz 2001b (book)	207. Symmetry of perianth (D1): (0) actinomorphic (strictly polysymmetric)					Rebeca Hernández Gutiérrez	2013-09-20
141926	Anisophyllea fallax	Anisophylleaceae	Cucurbitales	230. Perianth phyllotaxy (D1)	Watson & Dallwitz 2013 (website)	230. Perianth phyllotaxy (D1): (0) whorled					Elisabeth Reyes	2014-02-14
128915	Anisophyllea fallax	Anisophylleaceae	Cucurbitales	231. Number of perianth whorls (C1)	Vidal 1961 (Adansonia)		2				Rebeca Hernández Gutiérrez	2013-09-19
128916	Anisophyllea fallax	Anisophylleaceae	Cucurbitales	232. Perianth merism (C1)	Vidal 1961 (Adansonia)		4				Rebeca Hernández Gutiérrez	2013-09-19
129033	Anisophyllea fallax	Anisophylleaceae	Cucurbitales	232. Perianth merism (C1)	Schatz 2001b (book)			4	5		Rebeca Hernández Gutiérrez	2013-09-20
141927	Anisophyllea fallax	Anisophylleaceae	Cucurbitales	234. Perianth differentiation (D1)	Watson & Dallwitz 2013 (website)	234. Perianth differentiation (D1): (4) marked differentiation					Elisabeth Reyes	2014-02-14	Elisabeth Reyes	2014-02-26
129035	Anisophyllea fallax	Anisophylleaceae	Cucurbitales	301. Number of fertile stamens (C1)	Schatz 2001b (book)			8	10		Rebeca Hernández Gutiérrez	2013-09-20
188186	Anisophyllea fallax	Anisophylleaceae	Cucurbitales	305. Filament (D1)	Arènes 1954 (book)	305. Filament (D1): (2) long and narrow					Maria von Balthazar	2015-10-28	Maria von Balthazar	2015-10-28
129039	Anisophyllea fallax	Anisophylleaceae	Cucurbitales	311. Anther orientation (D1)	Schatz 2001b (book)	311. Anther orientation (D1): (1) latrorse					Rebeca Hernández Gutiérrez	2013-09-20
188189	Anisophyllea fallax	Anisophylleaceae	Cucurbitales	312. Anther attachment (D1)	Arènes 1954 (book)	312. Anther attachment (D1): (1) dorsifixed					Maria von Balthazar	2015-10-28
129040	Anisophyllea fallax	Anisophylleaceae	Cucurbitales	313. Anther dehiscence (D1)	Schatz 2001b (book)	313. Anther dehiscence (D1): (0) longitudinal slit					Rebeca Hernández Gutiérrez	2013-09-20
188183	Anisophyllea fallax	Anisophylleaceae	Cucurbitales	330. Androecium structural phyllotaxy (D1)	Arènes 1954 (book)	330. Androecium structural phyllotaxy (D1): (0) whorled					Maria von Balthazar	2015-10-28
188188	Anisophyllea fallax	Anisophylleaceae	Cucurbitales	331. Number of androecium structural whorls (C1)	Arènes 1954 (book)		2				Maria von Balthazar	2015-10-28
128936	Anisophyllea fallax	Anisophylleaceae	Cucurbitales	332. Androecium structural merism (C1)	Vidal 1961 (Adansonia)		4				Rebeca Hernández Gutiérrez	2013-09-20
129036	Anisophyllea fallax	Anisophylleaceae	Cucurbitales	332. Androecium structural merism (C1)	Schatz 2001b (book)			4	5		Rebeca Hernández Gutiérrez	2013-09-20
188190	Anisophyllea fallax	Anisophylleaceae	Cucurbitales	400. Gynoecium phyllotaxy (D1)	Arènes 1954 (book)	400. Gynoecium phyllotaxy (D1): (0) one whorl					Maria von Balthazar	2015-10-28
128940	Anisophyllea fallax	Anisophylleaceae	Cucurbitales	401. Number of structural carpels (C1)	Vidal 1961 (Adansonia)		4				Rebeca Hernández Gutiérrez	2013-09-20
129041	Anisophyllea fallax	Anisophylleaceae	Cucurbitales	401. Number of structural carpels (C1)	Schatz 2001b (book)		4				Rebeca Hernández Gutiérrez	2013-09-20
128939	Anisophyllea fallax	Anisophylleaceae	Cucurbitales	411. Number of ovules per functional carpel (C1)	Vidal 1961 (Adansonia)		1				Rebeca Hernández Gutiérrez	2013-09-20
129044	Anisophyllea fallax	Anisophylleaceae	Cucurbitales	411. Number of ovules per functional carpel (C1)	Schatz 2001b (book)		1				Rebeca Hernández Gutiérrez	2013-09-20
129058	Anisoptera marginata	Dipterocarpaceae	Malvales	100. Sex (D1)	Kubitzki & Bayer 2003 (book)	100. Sex (D1): (0) bisexual (structurally and functionally)					Rebeca Hernández Gutiérrez	2013-09-20
142632	Anisoptera marginata	Dipterocarpaceae	Malvales	201. Number of perianth parts (C1)	Watson & Dallwitz 2013 (website)		10				Elisabeth Reyes	2014-02-19
142630	Anisoptera marginata	Dipterocarpaceae	Malvales	207. Symmetry of perianth (D1)	Watson & Dallwitz 2013 (website)	207. Symmetry of perianth (D1): (0) actinomorphic (strictly polysymmetric)					Elisabeth Reyes	2014-02-19
142629	Anisoptera marginata	Dipterocarpaceae	Malvales	230. Perianth phyllotaxy (D1)	Watson & Dallwitz 2013 (website)	230. Perianth phyllotaxy (D1): (0) whorled					Elisabeth Reyes	2014-02-19
129059	Anisoptera marginata	Dipterocarpaceae	Malvales	231. Number of perianth whorls (C1)	Kubitzki & Bayer 2003 (book)		2				Rebeca Hernández Gutiérrez	2013-09-20
142631	Anisoptera marginata	Dipterocarpaceae	Malvales	232. Perianth merism (C1)	Watson & Dallwitz 2013 (website)		5				Elisabeth Reyes	2014-02-19
129060	Anisoptera marginata	Dipterocarpaceae	Malvales	234. Perianth differentiation (D1)	Kubitzki & Bayer 2003 (book)	234. Perianth differentiation (D1): (1) marked differentiation, outer sepaloid, inner petaloid					Rebeca Hernández Gutiérrez	2013-09-20
142634	Anisoptera marginata	Dipterocarpaceae	Malvales	313. Anther dehiscence (D1)	Watson & Dallwitz 2013 (website)	313. Anther dehiscence (D1): (0) longitudinal slit					Elisabeth Reyes	2014-02-19
142635	Anisoptera marginata	Dipterocarpaceae	Malvales	403. Fusion of ovaries (C1)	Watson & Dallwitz 2013 (website)		1				Elisabeth Reyes	2014-02-19
38804	Annona muricata	Annonaceae	Magnoliales	100. Sex (D1)	Flora of China 2012 (website)	100. Sex (D1): (0) bisexual (structurally and functionally)					Julien Massoni	2012-12-26
38775	Annona muricata	Annonaceae	Magnoliales	102. Ovary position (D1)	Flora of China 2012 (website)	102. Ovary position (D1): (0) superior					Julien Massoni	2012-12-26
38782	Annona muricata	Annonaceae	Magnoliales	201. Number of perianth parts (C1)	Flora of China 2012 (website)		9				Julien Massoni	2012-12-26
180733	Annona muricata	Annonaceae	Magnoliales	204. Fusion of perianth (C1)	Encyclopedia of Life 2015 (website)		0			There is no perfect picture to show this but this gets close: http://www.eol.org/data_objects/24911343 Floras are ambiguous in describing petals as free or connate at base for the genus as a whole, without further info for this species	Hervé Sauquet	2015-06-02
180738	Annona muricata	Annonaceae	Magnoliales	207. Symmetry of perianth (D1)	Encyclopedia of Life 2015 (website)	207. Symmetry of perianth (D1): (0) actinomorphic (strictly polysymmetric)				http://www.eol.org/data_objects/24869284	Hervé Sauquet	2015-06-02
81259	Annona muricata	Annonaceae	Magnoliales	230. Perianth phyllotaxy (D1)	Flora of China 2012 (website)	230. Perianth phyllotaxy (D1): (0) whorled					Julien Massoni	2013-03-23
81502	Annona muricata	Annonaceae	Magnoliales	230. Perianth phyllotaxy (D1)	Flora of China 2012 (website)	230. Perianth phyllotaxy (D1): (0) whorled					Hervé Sauquet	2013-03-24
81503	Annona muricata	Annonaceae	Magnoliales	231. Number of perianth whorls (C1)	Flora of China 2012 (website)		3				Hervé Sauquet	2013-03-24
140480	Annona muricata	Annonaceae	Magnoliales	231. Number of perianth whorls (C1)	Flora of China 2012 (website)		3				Julien Massoni	2014-02-01
81321	Annona muricata	Annonaceae	Magnoliales	232. Perianth merism (C1)	Flora of China 2012 (website)		3				Julien Massoni	2013-03-23
81504	Annona muricata	Annonaceae	Magnoliales	232. Perianth merism (C1)	Flora of China 2012 (website)		3				Hervé Sauquet	2013-03-24
180735	Annona muricata	Annonaceae	Magnoliales	234. Perianth differentiation (D1)	Encyclopedia of Life 2015 (website)	234. Perianth differentiation (D1): (1) marked differentiation, outer sepaloid, inner petaloid				outer tiny and green, median greenish on the outside yellow on the inside, inner yellow http://www.eol.org/data_objects/24911343	Hervé Sauquet	2015-06-02	Hervé Sauquet	2015-06-02
180736	Annona muricata	Annonaceae	Magnoliales	234. Perianth differentiation (D1)	Flora of China 2015 (website)	234. Perianth differentiation (D1): (1) marked differentiation, outer sepaloid, inner petaloid					Hervé Sauquet	2015-06-02	Hervé Sauquet	2015-06-02
38786	Annona muricata	Annonaceae	Magnoliales	301. Number of fertile stamens (C1)	Encyclopedia of Life 2015 (website)		420			Rough estimation from a photo: the number of stamens in the uppest series time the number of series	Julien Massoni	2012-12-26	Julien Massoni	2015-04-01
181166	Annona muricata	Annonaceae	Magnoliales	301. Number of fertile stamens (C1)	Leins & Erbar 1996 (BiosysEcoSer)		900				Julien Massoni	2015-06-08
38777	Annona muricata	Annonaceae	Magnoliales	305. Filament (D1)	Flora of China 2012 (website)	305. Filament (D1): (5) short and wide					Julien Massoni	2012-12-26
40955	Annona muricata	Annonaceae	Magnoliales	311. Anther orientation (D1)	van Heusden 1992 (Blumea)	311. Anther orientation (D1): (2) extrorse					Thomas Couvreur	2013-01-23
38803	Annona muricata	Annonaceae	Magnoliales	312. Anther attachment (D1)	Flora of China 2012 (website)	312. Anther attachment (D1): (0) basifixed					Julien Massoni	2012-12-26
181116	Annona muricata	Annonaceae	Magnoliales	313. Anther dehiscence (D1)	Endress 1994 (BotJahrb)	313. Anther dehiscence (D1): (2) H-valvate					Maria von Balthazar	2015-06-06
181167	Annona muricata	Annonaceae	Magnoliales	330. Androecium structural phyllotaxy (D1)	Leins & Erbar 1996 (BiosysEcoSer)	330. Androecium structural phyllotaxy (D1): (2) irregular					Julien Massoni	2015-06-08
38788	Annona muricata	Annonaceae	Magnoliales	401. Number of structural carpels (C1)	Flora of China 2012 (website)		9999				Julien Massoni	2012-12-26
38789	Annona muricata	Annonaceae	Magnoliales	411. Number of ovules per functional carpel (C1)	Flora of China 2012 (website)		1				Julien Massoni	2012-12-26
125964	Anopterus macleayanus	Escalloniaceae	Escalloniales	100. Sex (D1)	Flora of the great lakes (Australia) 2013 (website)	100. Sex (D1): (0) bisexual (structurally and functionally)					Stefan Löfstrand	2013-07-09
125970	Anopterus macleayanus	Escalloniaceae	Escalloniales	102. Ovary position (D1)	Flora of the great lakes (Australia) 2013 (website)	102. Ovary position (D1): (0) superior					Stefan Löfstrand	2013-07-09
126487	Anopterus macleayanus	Escalloniaceae	Escalloniales	102. Ovary position (D1)	Flora of Tasmania online 2013 (website)	102. Ovary position (D1): (0) superior					Stefan Löfstrand	2013-07-09	Stefan Löfstrand	2013-07-09
125989	Anopterus macleayanus	Escalloniaceae	Escalloniales	201. Number of perianth parts (C1)	Francis 1970 (book)			12	18		Stefan Löfstrand	2013-07-09	Stefan Löfstrand	2013-07-09
126379	Anopterus macleayanus	Escalloniaceae	Escalloniales	204. Fusion of perianth (C1)	Flora of the great lakes (Australia) 2013 (website)			0.1	0.2	calyx	Stefan Löfstrand	2013-07-09
126399	Anopterus macleayanus	Escalloniaceae	Escalloniales	204. Fusion of perianth (C1)	Flora of the great lakes (Australia) 2013 (website)		0			corolla	Stefan Löfstrand	2013-07-09	Stefan Löfstrand	2013-07-09
126403	Anopterus macleayanus	Escalloniaceae	Escalloniales	204. Fusion of perianth (C1)	Flora of Tasmania online 2013 (website)		0			corolla	Stefan Löfstrand	2013-07-09	Stefan Löfstrand	2013-07-09
126417	Anopterus macleayanus	Escalloniaceae	Escalloniales	207. Symmetry of perianth (D1)	Flora of the great lakes (Australia) 2013 (website)	207. Symmetry of perianth (D1): (0) actinomorphic (strictly polysymmetric)					Stefan Löfstrand	2013-07-09
125974	Anopterus macleayanus	Escalloniaceae	Escalloniales	230. Perianth phyllotaxy (D1)	Flora of the great lakes (Australia) 2013 (website)	230. Perianth phyllotaxy (D1): (0) whorled					Stefan Löfstrand	2013-07-09
126360	Anopterus macleayanus	Escalloniaceae	Escalloniales	231. Number of perianth whorls (C1)	Flora of Tasmania online 2013 (website)		2				Stefan Löfstrand	2013-07-09	Stefan Löfstrand	2013-07-09
125988	Anopterus macleayanus	Escalloniaceae	Escalloniales	234. Perianth differentiation (D1)	Flora of the great lakes (Australia) 2013 (website)	234. Perianth differentiation (D1): (1) marked differentiation, outer sepaloid, inner petaloid					Stefan Löfstrand	2013-07-09
126461	Anopterus macleayanus	Escalloniaceae	Escalloniales	301. Number of fertile stamens (C1)	Flora of the great lakes (Australia) 2013 (website)			6	9		Stefan Löfstrand	2013-07-09
126495	Anopterus macleayanus	Escalloniaceae	Escalloniales	305. Filament (D1)	Flora of the great lakes (Australia) 2013 (website)	305. Filament (D1): (2) long and narrow					Stefan Löfstrand	2013-07-09
126531	Anopterus macleayanus	Escalloniaceae	Escalloniales	311. Anther orientation (D1)	Flora of Tasmania online 2013 (website)	311. Anther orientation (D1): (0) introrse					Stefan Löfstrand	2013-07-09	Stefan Löfstrand	2013-07-09
126533	Anopterus macleayanus	Escalloniaceae	Escalloniales	312. Anther attachment (D1)	Flora of Tasmania online 2013 (website)	312. Anther attachment (D1): (0) basifixed					Stefan Löfstrand	2013-07-09	Stefan Löfstrand	2013-07-09
126434	Anopterus macleayanus	Escalloniaceae	Escalloniales	330. Androecium structural phyllotaxy (D1)	Flora of the great lakes (Australia) 2013 (website)	330. Androecium structural phyllotaxy (D1): (0) whorled					Stefan Löfstrand	2013-07-09
126437	Anopterus macleayanus	Escalloniaceae	Escalloniales	331. Number of androecium structural whorls (C1)	Flora of the great lakes (Australia) 2013 (website)		1				Stefan Löfstrand	2013-07-09
126443	Anopterus macleayanus	Escalloniaceae	Escalloniales	332. Androecium structural merism (C1)	Francis 1970 (book)			6	9		Stefan Löfstrand	2013-07-09	Stefan Löfstrand	2013-07-09
126562	Anopterus macleayanus	Escalloniaceae	Escalloniales	400. Gynoecium phyllotaxy (D1)	Flora of the great lakes (Australia) 2013 (website)	400. Gynoecium phyllotaxy (D1): (0) one whorl					Stefan Löfstrand	2013-07-09
126567	Anopterus macleayanus	Escalloniaceae	Escalloniales	401. Number of structural carpels (C1)	Flora of the great lakes (Australia) 2013 (website)		2				Stefan Löfstrand	2013-07-09
126575	Anopterus macleayanus	Escalloniaceae	Escalloniales	401. Number of structural carpels (C1)	Flora of Tasmania online 2013 (website)		2				Stefan Löfstrand	2013-07-09
126605	Anopterus macleayanus	Escalloniaceae	Escalloniales	403. Fusion of ovaries (C1)	Flora of the great lakes (Australia) 2013 (website)		1				Stefan Löfstrand	2013-07-09
1487	Anredera cordifolia	Basellaceae	Caryophyllales	100. Sex (D1)	Flora of North America 2011 (website)	100. Sex (D1): (0) bisexual (structurally and functionally)				'Flowers bisexual, usually functionally staminate'	Hervé Sauquet	2011-02-21
1489	Anredera cordifolia	Basellaceae	Caryophyllales	102. Ovary position (D1)	Flora of North America 2011 (website)	102. Ovary position (D1): (0) superior					Hervé Sauquet	2011-02-21
1493	Anredera cordifolia	Basellaceae	Caryophyllales	201. Number of perianth parts (C1)	Flora of North America 2011 (website)		5			5 if outer 2 are bracts	Hervé Sauquet	2011-02-21	Maria von Balthazar	2015-10-22
1494	Anredera cordifolia	Basellaceae	Caryophyllales	204. Fusion of perianth (C1)	Flora of North America 2011 (website)		0			assuming all 'basal' fusion due to hypanthium	Hervé Sauquet	2011-02-21
152887	Anredera cordifolia	Basellaceae	Caryophyllales	207. Symmetry of perianth (D1)	Flora of China 2014 (website)	207. Symmetry of perianth (D1): (0) actinomorphic (strictly polysymmetric)					Elisabeth Reyes	2014-06-16
152905	Anredera cordifolia	Basellaceae	Caryophyllales	230. Perianth phyllotaxy (D1)	Flora of North America 2014 (website)	230. Perianth phyllotaxy (D1): (0) whorled					Elisabeth Reyes	2014-06-16	Elisabeth Reyes	2014-07-18
152906	Anredera cordifolia	Basellaceae	Caryophyllales	231. Number of perianth whorls (C1)	Flora of China 2014 (website)		1				Elisabeth Reyes	2014-06-16	Maria von Balthazar	2015-10-22
152907	Anredera cordifolia	Basellaceae	Caryophyllales	232. Perianth merism (C1)	Flora of North America 2014 (website)		5				Elisabeth Reyes	2014-06-16	Elisabeth Reyes	2014-07-18
1497	Anredera cordifolia	Basellaceae	Caryophyllales	301. Number of fertile stamens (C1)	Flora of North America 2011 (website)		5				Hervé Sauquet	2011-02-21
1499	Anredera cordifolia	Basellaceae	Caryophyllales	305. Filament (D1)	Flora of North America 2011 (website)	305. Filament (D1): (2) long and narrow					Hervé Sauquet	2011-02-21
1503	Anredera cordifolia	Basellaceae	Caryophyllales	312. Anther attachment (D1)	Flora of North America 2011 (website)	312. Anther attachment (D1): (1) dorsifixed					Hervé Sauquet	2011-02-21	Maria von Balthazar	2015-10-28
1504	Anredera cordifolia	Basellaceae	Caryophyllales	313. Anther dehiscence (D1)	Flora of North America 2011 (website)	313. Anther dehiscence (D1): (0) longitudinal slit					Hervé Sauquet	2011-02-21
152897	Anredera cordifolia	Basellaceae	Caryophyllales	330. Androecium structural phyllotaxy (D1)	Flora of China 2014 (website)	330. Androecium structural phyllotaxy (D1): (0) whorled					Elisabeth Reyes	2014-06-16
152898	Anredera cordifolia	Basellaceae	Caryophyllales	331. Number of androecium structural whorls (C1)	Flora of China 2014 (website)		1				Elisabeth Reyes	2014-06-16
152899	Anredera cordifolia	Basellaceae	Caryophyllales	332. Androecium structural merism (C1)	Flora of China 2014 (website)		5				Elisabeth Reyes	2014-06-16
1505	Anredera cordifolia	Basellaceae	Caryophyllales	400. Gynoecium phyllotaxy (D1)	Flora of North America 2011 (website)	400. Gynoecium phyllotaxy (D1): (0) one whorl					Hervé Sauquet	2011-02-21
1506	Anredera cordifolia	Basellaceae	Caryophyllales	401. Number of structural carpels (C1)	Flora of North America 2011 (website)		3				Hervé Sauquet	2011-02-21
1507	Anredera cordifolia	Basellaceae	Caryophyllales	403. Fusion of ovaries (C1)	Flora of North America 2011 (website)		1				Hervé Sauquet	2011-02-21
1512	Anredera cordifolia	Basellaceae	Caryophyllales	411. Number of ovules per functional carpel (C1)	Flora of North America 2011 (website)			0	1	1 ovule in total (probably pseudomonomery)	Hervé Sauquet	2011-02-21
126762	Antirrhinum majus	Plantaginaceae	Lamiales	100. Sex (D1)	Webb 1972 (FloraEuropaea)	100. Sex (D1): (0) bisexual (structurally and functionally)					Erica Barroso	2013-07-09
126072	Antirrhinum majus	Plantaginaceae	Lamiales	102. Ovary position (D1)	Thomé 1885 (book)	102. Ovary position (D1): (0) superior					Erica Barroso	2013-07-09
126666	Antirrhinum majus	Plantaginaceae	Lamiales	201. Number of perianth parts (C1)	Webb 1972 (FloraEuropaea)		10				Erica Barroso	2013-07-09
126138	Antirrhinum majus	Plantaginaceae	Lamiales	204. Fusion of perianth (C1)	Thomé 1885 (book)			0.5	0.9	corolla (different lips)	Erica Barroso	2013-07-09
126149	Antirrhinum majus	Plantaginaceae	Lamiales	204. Fusion of perianth (C1)	Thomé 1885 (book)		0.2			sepalls	Erica Barroso	2013-07-09
126151	Antirrhinum majus	Plantaginaceae	Lamiales	207. Symmetry of perianth (D1)	Thomé 1885 (book)	207. Symmetry of perianth (D1): (2) zygomorphic					Erica Barroso	2013-07-09
126083	Antirrhinum majus	Plantaginaceae	Lamiales	230. Perianth phyllotaxy (D1)	Thomé 1885 (book)	230. Perianth phyllotaxy (D1): (0) whorled					Erica Barroso	2013-07-09
127040	Antirrhinum majus	Plantaginaceae	Lamiales	230. Perianth phyllotaxy (D1)	Almeida & Galego 2005 (IntJDevBiol)	230. Perianth phyllotaxy (D1): (0) whorled					Erica Barroso	2013-07-09	Erica Barroso	2013-07-09
126088	Antirrhinum majus	Plantaginaceae	Lamiales	231. Number of perianth whorls (C1)	Thomé 1885 (book)		2				Erica Barroso	2013-07-09
126848	Antirrhinum majus	Plantaginaceae	Lamiales	232. Perianth merism (C1)	Webb 1972 (FloraEuropaea)		5				Erica Barroso	2013-07-09
126104	Antirrhinum majus	Plantaginaceae	Lamiales	234. Perianth differentiation (D1)	Thomé 1885 (book)	234. Perianth differentiation (D1): (1) marked differentiation, outer sepaloid, inner petaloid					Erica Barroso	2013-07-09
126189	Antirrhinum majus	Plantaginaceae	Lamiales	301. Number of fertile stamens (C1)	Thomé 1885 (book)		4				Erica Barroso	2013-07-09
126207	Antirrhinum majus	Plantaginaceae	Lamiales	305. Filament (D1)	Thomé 1885 (book)	305. Filament (D1): (3) short and narrow					Erica Barroso	2013-07-09
126242	Antirrhinum majus	Plantaginaceae	Lamiales	311. Anther orientation (D1)	Thomé 1885 (book)	311. Anther orientation (D1): (0) introrse					Erica Barroso	2013-07-09
126247	Antirrhinum majus	Plantaginaceae	Lamiales	312. Anther attachment (D1)	Thomé 1885 (book)	312. Anther attachment (D1): (0) basifixed					Erica Barroso	2013-07-09
126259	Antirrhinum majus	Plantaginaceae	Lamiales	313. Anther dehiscence (D1)	Thomé 1885 (book)	313. Anther dehiscence (D1): (0) longitudinal slit					Erica Barroso	2013-07-09
126174	Antirrhinum majus	Plantaginaceae	Lamiales	330. Androecium structural phyllotaxy (D1)	Thomé 1885 (book)	330. Androecium structural phyllotaxy (D1): (0) whorled					Erica Barroso	2013-07-09
126178	Antirrhinum majus	Plantaginaceae	Lamiales	331. Number of androecium structural whorls (C1)	Thomé 1885 (book)		1				Erica Barroso	2013-07-09
126185	Antirrhinum majus	Plantaginaceae	Lamiales	332. Androecium structural merism (C1)	Sutton 1988 (book)		5			4 stamens and 1 diminute staminodia	Erica Barroso	2013-07-09	Erica Barroso	2013-07-09
126266	Antirrhinum majus	Plantaginaceae	Lamiales	400. Gynoecium phyllotaxy (D1)	Thomé 1885 (book)	400. Gynoecium phyllotaxy (D1): (0) one whorl					Erica Barroso	2013-07-09
126269	Antirrhinum majus	Plantaginaceae	Lamiales	401. Number of structural carpels (C1)	Thomé 1885 (book)		2				Erica Barroso	2013-07-09
126273	Antirrhinum majus	Plantaginaceae	Lamiales	401. Number of structural carpels (C1)	Thomé 1885 (book)		2				Erica Barroso	2013-07-09
126281	Antirrhinum majus	Plantaginaceae	Lamiales	403. Fusion of ovaries (C1)	Thomé 1885 (book)		1				Erica Barroso	2013-07-09
126362	Antirrhinum majus	Plantaginaceae	Lamiales	411. Number of ovules per functional carpel (C1)	Thomé 1885 (book)		9999				Erica Barroso	2013-07-09	Erica Barroso	2013-07-09
126869	Antirrhinum majus	Plantaginaceae	Lamiales	411. Number of ovules per functional carpel (C1)	Webb 1972 (FloraEuropaea)		9999				Erica Barroso	2013-07-09
186120	Aphanopetalum resinosum	Aphanopetalaceae	Saxifragales	100. Sex (D1)	Kubitzki 2007c (Kubitzki)	100. Sex (D1): (0) bisexual (structurally and functionally)					Maria von Balthazar	2015-09-16
186121	Aphanopetalum resinosum	Aphanopetalaceae	Saxifragales	102. Ovary position (D1)	Kubitzki 2007c (Kubitzki)	102. Ovary position (D1): (2) half-inferior					Maria von Balthazar	2015-09-16
143030	Aphanopetalum resinosum	Aphanopetalaceae	Saxifragales	201. Number of perianth parts (C1)	Watson & Dallwitz 2013 (website)			4	8	presence of coralla can vary within an individual	Elisabeth Reyes	2014-02-21
120841	Aphanopetalum resinosum	Aphanopetalaceae	Saxifragales	207. Symmetry of perianth (D1)	PlantNet 2013 (website)	207. Symmetry of perianth (D1): (0) actinomorphic (strictly polysymmetric)					Kester Bull	2013-07-04
143028	Aphanopetalum resinosum	Aphanopetalaceae	Saxifragales	230. Perianth phyllotaxy (D1)	Watson & Dallwitz 2013 (website)	230. Perianth phyllotaxy (D1): (0) whorled					Elisabeth Reyes	2014-02-21
143029	Aphanopetalum resinosum	Aphanopetalaceae	Saxifragales	231. Number of perianth whorls (C1)	Watson & Dallwitz 2013 (website)			1	2	presence of coralla can vary within an individual	Elisabeth Reyes	2014-02-21
120837	Aphanopetalum resinosum	Aphanopetalaceae	Saxifragales	232. Perianth merism (C1)	PlantNet 2013 (website)		4				Kester Bull	2013-07-04
186122	Aphanopetalum resinosum	Aphanopetalaceae	Saxifragales	234. Perianth differentiation (D1)	Kubitzki 2007c (Kubitzki)	234. Perianth differentiation (D1): (4) marked differentiation					Maria von Balthazar	2015-09-16
143031	Aphanopetalum resinosum	Aphanopetalaceae	Saxifragales	301. Number of fertile stamens (C1)	Watson & Dallwitz 2013 (website)		8				Elisabeth Reyes	2014-02-21	Elisabeth Reyes	2014-02-21
186126	Aphanopetalum resinosum	Aphanopetalaceae	Saxifragales	305. Filament (D1)	Kubitzki 2007c (Kubitzki)	305. Filament (D1): (2) long and narrow					Maria von Balthazar	2015-09-16
186130	Aphanopetalum resinosum	Aphanopetalaceae	Saxifragales	311. Anther orientation (D1)	Kubitzki 2007c (Kubitzki)	311. Anther orientation (D1): (0) introrse					Maria von Balthazar	2015-09-16
186131	Aphanopetalum resinosum	Aphanopetalaceae	Saxifragales	311. Anther orientation (D1)	Kubitzki 2007c (Kubitzki)	311. Anther orientation (D1): (1) latrorse					Maria von Balthazar	2015-09-16
186132	Aphanopetalum resinosum	Aphanopetalaceae	Saxifragales	312. Anther attachment (D1)	Kubitzki 2007c (Kubitzki)	312. Anther attachment (D1): (2) dorsifixed at base					Maria von Balthazar	2015-09-16
186133	Aphanopetalum resinosum	Aphanopetalaceae	Saxifragales	313. Anther dehiscence (D1)	Kubitzki 2007c (Kubitzki)	313. Anther dehiscence (D1): (0) longitudinal slit					Maria von Balthazar	2015-09-16
143032	Aphanopetalum resinosum	Aphanopetalaceae	Saxifragales	330. Androecium structural phyllotaxy (D1)	Watson & Dallwitz 2013 (website)	330. Androecium structural phyllotaxy (D1): (0) whorled					Elisabeth Reyes	2014-02-21
143033	Aphanopetalum resinosum	Aphanopetalaceae	Saxifragales	331. Number of androecium structural whorls (C1)	Watson & Dallwitz 2013 (website)		2				Elisabeth Reyes	2014-02-21
186123	Aphanopetalum resinosum	Aphanopetalaceae	Saxifragales	332. Androecium structural merism (C1)	Kubitzki 2007c (Kubitzki)		4				Maria von Balthazar	2015-09-16
186135	Aphanopetalum resinosum	Aphanopetalaceae	Saxifragales	400. Gynoecium phyllotaxy (D1)	Kubitzki 2007c (Kubitzki)	400. Gynoecium phyllotaxy (D1): (0) one whorl					Maria von Balthazar	2015-09-16
143034	Aphanopetalum resinosum	Aphanopetalaceae	Saxifragales	401. Number of structural carpels (C1)	Watson & Dallwitz 2013 (website)		4				Elisabeth Reyes	2014-02-21
143035	Aphanopetalum resinosum	Aphanopetalaceae	Saxifragales	403. Fusion of ovaries (C1)	Watson & Dallwitz 2013 (website)		1				Elisabeth Reyes	2014-02-21
186137	Aphanopetalum resinosum	Aphanopetalaceae	Saxifragales	411. Number of ovules per functional carpel (C1)	Kubitzki 2007c (Kubitzki)		1				Maria von Balthazar	2015-09-16
148408	Aphloia theiformis	Aphloiaceae	Crossosomatales	100. Sex (D1)	Schatz 2001a (book)	100. Sex (D1): (0) bisexual (structurally and functionally)					Elisabeth Reyes	2014-04-29
148416	Aphloia theiformis	Aphloiaceae	Crossosomatales	102. Ovary position (D1)	Schatz 2001a (book)	102. Ovary position (D1): (0) superior					Elisabeth Reyes	2014-04-29
148410	Aphloia theiformis	Aphloiaceae	Crossosomatales	201. Number of perianth parts (C1)	Matthews & Endress 2005 (BJLS)		5			4-6 but mostly 5	Elisabeth Reyes	2014-04-29	Maria von Balthazar	2015-09-16
186142	Aphloia theiformis	Aphloiaceae	Crossosomatales	204. Fusion of perianth (C1)	Matthews & Endress 2005 (BJLS)		0.1				Maria von Balthazar	2015-09-16
148406	Aphloia theiformis	Aphloiaceae	Crossosomatales	230. Perianth phyllotaxy (D1)	Schatz 2001a (book)	230. Perianth phyllotaxy (D1): (0) whorled					Elisabeth Reyes	2014-04-29
148407	Aphloia theiformis	Aphloiaceae	Crossosomatales	231. Number of perianth whorls (C1)	Matthews & Endress 2005 (BJLS)		1			the three outer perianth parts completely enclose the two inner	Elisabeth Reyes	2014-04-29	Maria von Balthazar	2015-09-16
176871	Aphloia theiformis	Aphloiaceae	Crossosomatales	232. Perianth merism (C1)	Matthews & Endress 2005 (BJLS)		5				Elisabeth Reyes	2014-11-21	Maria von Balthazar	2015-09-16
148421	Aphloia theiformis	Aphloiaceae	Crossosomatales	301. Number of fertile stamens (C1)	Schatz 2001a (book)			65	110		Elisabeth Reyes	2014-04-29
148411	Aphloia theiformis	Aphloiaceae	Crossosomatales	305. Filament (D1)	Schatz 2001a (book)	305. Filament (D1): (2) long and narrow					Elisabeth Reyes	2014-04-29
148413	Aphloia theiformis	Aphloiaceae	Crossosomatales	311. Anther orientation (D1)	Schatz 2001a (book)	311. Anther orientation (D1): (0) introrse					Elisabeth Reyes	2014-04-29
148422	Aphloia theiformis	Aphloiaceae	Crossosomatales	312. Anther attachment (D1)	Matthews & Endress 2005 (BJLS)	312. Anther attachment (D1): (0) basifixed					Elisabeth Reyes	2014-04-29
148415	Aphloia theiformis	Aphloiaceae	Crossosomatales	313. Anther dehiscence (D1)	Schatz 2001a (book)	313. Anther dehiscence (D1): (0) longitudinal slit					Elisabeth Reyes	2014-04-29
148424	Aphloia theiformis	Aphloiaceae	Crossosomatales	401. Number of structural carpels (C1)	Matthews & Endress 2005 (BJLS)		1				Elisabeth Reyes	2014-04-29
186167	Aphloia theiformis	Aphloiaceae	Crossosomatales	411. Number of ovules per functional carpel (C1)	Matthews & Endress 2005 (BJLS)			6	8		Maria von Balthazar	2015-09-16
652	Apium graveolens	Apiaceae	Apiales	100. Sex (D1)	Flora of Pakistan 2010 (website)	100. Sex (D1): (0) bisexual (structurally and functionally)					Hervé Sauquet	2010-11-16
653	Apium graveolens	Apiaceae	Apiales	102. Ovary position (D1)	Flora of Pakistan 2010 (website)	102. Ovary position (D1): (1) inferior					Hervé Sauquet	2010-11-16
81510	Apium graveolens	Apiaceae	Apiales	201. Number of perianth parts (C1)	Flora of Pakistan 2010 (website)		10				Hervé Sauquet	2013-03-24
129178	Apium graveolens	Apiaceae	Apiales	204. Fusion of perianth (C1)	Drude 1898 (EnglerPrantl)		0.95			teeth small or not projecting	Maria von Balthazar	2013-09-26	Maria von Balthazar	2014-08-21
129179	Apium graveolens	Apiaceae	Apiales	204. Fusion of perianth (C1)	Drude 1898 (EnglerPrantl)		0			corolla	Maria von Balthazar	2013-09-26
129180	Apium graveolens	Apiaceae	Apiales	207. Symmetry of perianth (D1)	Drude 1898 (EnglerPrantl)	207. Symmetry of perianth (D1): (0) actinomorphic (strictly polysymmetric)					Maria von Balthazar	2013-09-26
81505	Apium graveolens	Apiaceae	Apiales	230. Perianth phyllotaxy (D1)	Flora of China 2012 (website)	230. Perianth phyllotaxy (D1): (0) whorled					Hervé Sauquet	2013-03-24
81506	Apium graveolens	Apiaceae	Apiales	231. Number of perianth whorls (C1)	Flora of Pakistan 2010 (website)		2				Hervé Sauquet	2013-03-24
166123	Apium graveolens	Apiaceae	Apiales	231. Number of perianth whorls (C1)	Drude 1898 (EnglerPrantl)		2			teeth of calyx small or not projecting	Maria von Balthazar	2014-08-21
81507	Apium graveolens	Apiaceae	Apiales	232. Perianth merism (C1)	Flora of Pakistan 2010 (website)		5				Hervé Sauquet	2013-03-24
81509	Apium graveolens	Apiaceae	Apiales	234. Perianth differentiation (D1)	Flora of Pakistan 2010 (website)	234. Perianth differentiation (D1): (1) marked differentiation, outer sepaloid, inner petaloid					Hervé Sauquet	2013-03-24
664	Apium graveolens	Apiaceae	Apiales	301. Number of fertile stamens (C1)	Flora of Pakistan 2010 (website)		5				Hervé Sauquet	2010-11-16
666	Apium graveolens	Apiaceae	Apiales	305. Filament (D1)	Flora of Pakistan 2010 (website)	305. Filament (D1): (2) long and narrow					Hervé Sauquet	2010-11-16
670	Apium graveolens	Apiaceae	Apiales	400. Gynoecium phyllotaxy (D1)	Flora of Pakistan 2010 (website)	400. Gynoecium phyllotaxy (D1): (0) one whorl					Hervé Sauquet	2010-11-16
671	Apium graveolens	Apiaceae	Apiales	401. Number of structural carpels (C1)	Flora of Pakistan 2010 (website)		2				Hervé Sauquet	2010-11-16
673	Apium graveolens	Apiaceae	Apiales	403. Fusion of ovaries (C1)	Flora of Pakistan 2010 (website)		1				Hervé Sauquet	2010-11-16
676	Apium graveolens	Apiaceae	Apiales	411. Number of ovules per functional carpel (C1)	Flora of Pakistan 2010 (website)		1				Hervé Sauquet	2010-11-16
186256	Aporosa frutescens	Phyllanthaceae	Malpighiales	100. Sex (D1)	Schot 2004 (Blumea)	100. Sex (D1): (7) unisexual dioecious (structurally and functionally)					Maria von Balthazar	2015-09-21
186257	Aporosa frutescens	Phyllanthaceae	Malpighiales	102. Ovary position (D1)	Schot 2004 (Blumea)	102. Ovary position (D1): (0) superior					Maria von Balthazar	2015-09-21
118524	Aporosa frutescens	Phyllanthaceae	Malpighiales	201. Number of perianth parts (C1)	Schot 2004 (Blumea)		4			male flowers (3-)4	Charlotte Prieu	2013-07-03	Maria von Balthazar	2015-09-21
118525	Aporosa frutescens	Phyllanthaceae	Malpighiales	201. Number of perianth parts (C1)	Schot 2004 (Blumea)			5	6	female flowers 5(-6)	Charlotte Prieu	2013-07-03	Maria von Balthazar	2015-09-21
186261	Aporosa frutescens	Phyllanthaceae	Malpighiales	204. Fusion of perianth (C1)	Schot 2004 (Blumea)		0.1				Maria von Balthazar	2015-09-21
186262	Aporosa frutescens	Phyllanthaceae	Malpighiales	207. Symmetry of perianth (D1)	Schot 2004 (Blumea)	207. Symmetry of perianth (D1): (0) actinomorphic (strictly polysymmetric)					Maria von Balthazar	2015-09-21
186258	Aporosa frutescens	Phyllanthaceae	Malpighiales	230. Perianth phyllotaxy (D1)	Schot 2004 (Blumea)	230. Perianth phyllotaxy (D1): (0) whorled					Maria von Balthazar	2015-09-21
118447	Aporosa frutescens	Phyllanthaceae	Malpighiales	231. Number of perianth whorls (C1)	Schot 2004 (Blumea)			1	2		Charlotte Prieu	2013-07-03	Maria von Balthazar	2015-09-21
186260	Aporosa frutescens	Phyllanthaceae	Malpighiales	234. Perianth differentiation (D1)	Schot 2004 (Blumea)	234. Perianth differentiation (D1): (0) undifferentiated					Maria von Balthazar	2015-09-21
118541	Aporosa frutescens	Phyllanthaceae	Malpighiales	301. Number of fertile stamens (C1)	Schot 2004 (Blumea)			2	3	2 (-3)	Charlotte Prieu	2013-07-03	Maria von Balthazar	2015-09-21
118546	Aporosa frutescens	Phyllanthaceae	Malpighiales	305. Filament (D1)	Schot 2004 (Blumea)	305. Filament (D1): (1) present (general)					Charlotte Prieu	2013-07-03
118556	Aporosa frutescens	Phyllanthaceae	Malpighiales	311. Anther orientation (D1)	Schot 2004 (Blumea)	311. Anther orientation (D1): (1) latrorse					Charlotte Prieu	2013-07-03
186266	Aporosa frutescens	Phyllanthaceae	Malpighiales	312. Anther attachment (D1)	Schot 2004 (Blumea)	312. Anther attachment (D1): (1) dorsifixed					Maria von Balthazar	2015-09-21
118558	Aporosa frutescens	Phyllanthaceae	Malpighiales	313. Anther dehiscence (D1)	Schot 2004 (Blumea)	313. Anther dehiscence (D1): (0) longitudinal slit					Charlotte Prieu	2013-07-03
186263	Aporosa frutescens	Phyllanthaceae	Malpighiales	330. Androecium structural phyllotaxy (D1)	Schot 2004 (Blumea)	330. Androecium structural phyllotaxy (D1): (0) whorled					Maria von Balthazar	2015-09-21
186264	Aporosa frutescens	Phyllanthaceae	Malpighiales	331. Number of androecium structural whorls (C1)	Schot 2004 (Blumea)		1				Maria von Balthazar	2015-09-21
118534	Aporosa frutescens	Phyllanthaceae	Malpighiales	332. Androecium structural merism (C1)	Schot 2004 (Blumea)			2	3		Charlotte Prieu	2013-07-03	Charlotte Prieu	2013-07-03
118560	Aporosa frutescens	Phyllanthaceae	Malpighiales	400. Gynoecium phyllotaxy (D1)	Schot 2004 (Blumea)	400. Gynoecium phyllotaxy (D1): (0) one whorl					Charlotte Prieu	2013-07-03
118562	Aporosa frutescens	Phyllanthaceae	Malpighiales	401. Number of structural carpels (C1)	Schot 2004 (Blumea)		3				Charlotte Prieu	2013-07-03
118563	Aporosa frutescens	Phyllanthaceae	Malpighiales	403. Fusion of ovaries (C1)	Schot 2004 (Blumea)		1				Charlotte Prieu	2013-07-03
118574	Aporosa frutescens	Phyllanthaceae	Malpighiales	411. Number of ovules per functional carpel (C1)	Schot 2004 (Blumea)		2				Charlotte Prieu	2013-07-03
188219	Arabidopsis thaliana	Brassicaceae	Brassicales	100. Sex (D1)	Smyth et al. 1990 (PlantCell)	100. Sex (D1): (0) bisexual (structurally and functionally)					Maria von Balthazar	2015-10-29
142757	Arabidopsis thaliana	Brassicaceae	Brassicales	102. Ovary position (D1)	Flora of China 2014 (website)	102. Ovary position (D1): (0) superior					Elisabeth Reyes	2014-02-20
142756	Arabidopsis thaliana	Brassicaceae	Brassicales	201. Number of perianth parts (C1)	Flora of China 2014 (website)		8				Elisabeth Reyes	2014-02-20
189988	Arabidopsis thaliana	Brassicaceae	Brassicales	204. Fusion of perianth (C1)	Zhong & Preston 2015 (NewPhytol)		0			petals	Elisabeth Reyes	2015-11-24
188231	Arabidopsis thaliana	Brassicaceae	Brassicales	207. Symmetry of perianth (D1)	Smyth et al. 1990 (PlantCell)	207. Symmetry of perianth (D1): (3) disymmetric					Maria von Balthazar	2015-10-29
192019	Arabidopsis thaliana	Brassicaceae	Brassicales	207. Symmetry of perianth (D1)	Watson & Dallwitz 2015 (website)	207. Symmetry of perianth (D1): (0) actinomorphic (strictly polysymmetric)				http://delta-intkey.com/angio/images/ebo01151.jpg	Elisabeth Reyes	2015-12-14
192066	Arabidopsis thaliana	Brassicaceae	Brassicales	207. Symmetry of perianth (D1)	Busch et al 2012 (MBE)	207. Symmetry of perianth (D1): (0) actinomorphic (strictly polysymmetric)				from character-based phylognetic tree; Arabidopsis thaliana is one of species coded as polysymmetric	Elisabeth Reyes	2015-12-15
142750	Arabidopsis thaliana	Brassicaceae	Brassicales	230. Perianth phyllotaxy (D1)	Flora of North America 2014 (website)	230. Perianth phyllotaxy (D1): (0) whorled					Elisabeth Reyes	2014-02-20
142751	Arabidopsis thaliana	Brassicaceae	Brassicales	231. Number of perianth whorls (C1)	Flora of China 2014 (website)		2				Elisabeth Reyes	2014-02-20	Elisabeth Reyes	2014-10-14
142755	Arabidopsis thaliana	Brassicaceae	Brassicales	232. Perianth merism (C1)	Flora of China 2014 (website)		4				Elisabeth Reyes	2014-02-20	Elisabeth Reyes	2014-10-14
127976	Arabidopsis thaliana	Brassicaceae	Brassicales	234. Perianth differentiation (D1)	Flora of China 2013 (website)	234. Perianth differentiation (D1): (1) marked differentiation, outer sepaloid, inner petaloid					Rebeca Hernández Gutiérrez	2013-07-09
188221	Arabidopsis thaliana	Brassicaceae	Brassicales	301. Number of fertile stamens (C1)	Smyth et al. 1990 (PlantCell)		6				Maria von Balthazar	2015-10-29
188226	Arabidopsis thaliana	Brassicaceae	Brassicales	305. Filament (D1)	Smyth et al. 1990 (PlantCell)	305. Filament (D1): (2) long and narrow					Maria von Balthazar	2015-10-29
188230	Arabidopsis thaliana	Brassicaceae	Brassicales	311. Anther orientation (D1)	Smyth et al. 1990 (PlantCell)	311. Anther orientation (D1): (1) latrorse					Maria von Balthazar	2015-10-29
142748	Arabidopsis thaliana	Brassicaceae	Brassicales	313. Anther dehiscence (D1)	Flora of North America 2014 (website)	313. Anther dehiscence (D1): (0) longitudinal slit					Elisabeth Reyes	2014-02-20
188222	Arabidopsis thaliana	Brassicaceae	Brassicales	330. Androecium structural phyllotaxy (D1)	Flora of China 2013 (website)	330. Androecium structural phyllotaxy (D1): (0) whorled					Maria von Balthazar	2015-10-29
188223	Arabidopsis thaliana	Brassicaceae	Brassicales	331. Number of androecium structural whorls (C1)	Flora of China 2013 (website)		2				Maria von Balthazar	2015-10-29
188232	Arabidopsis thaliana	Brassicaceae	Brassicales	400. Gynoecium phyllotaxy (D1)	Smyth et al. 1990 (PlantCell)	400. Gynoecium phyllotaxy (D1): (0) one whorl					Maria von Balthazar	2015-10-29
142749	Arabidopsis thaliana	Brassicaceae	Brassicales	401. Number of structural carpels (C1)	Flora of North America 2014 (website)		2				Elisabeth Reyes	2014-02-20
188233	Arabidopsis thaliana	Brassicaceae	Brassicales	403. Fusion of ovaries (C1)	Smyth et al. 1990 (PlantCell)		1				Maria von Balthazar	2015-10-29
128000	Arabidopsis thaliana	Brassicaceae	Brassicales	411. Number of ovules per functional carpel (C1)	Flora of China 2013 (website)			40	70		Rebeca Hernández Gutiérrez	2013-07-09
138022	Aralia spinosa	Araliaceae	Apiales	100. Sex (D1)	Barrett 1984 (AMBG)	100. Sex (D1): (5) unisexual andromonoecious (structurally and functionally)					Maria von Balthazar	2013-12-19
120624	Aralia spinosa	Araliaceae	Apiales	102. Ovary position (D1)	Francis 2004 (book)	102. Ovary position (D1): (1) inferior					Amy Leung Wing Sze	2013-07-04
120595	Aralia spinosa	Araliaceae	Apiales	201. Number of perianth parts (C1)	Francis 2004 (book)		10			five sepals, five reflexed petals	Amy Leung Wing Sze	2013-07-04
120755	Aralia spinosa	Araliaceae	Apiales	301. Number of fertile stamens (C1)	Wood 1873 (book)		5				Amy Leung Wing Sze	2013-07-04
120851	Aralia spinosa	Araliaceae	Apiales	401. Number of structural carpels (C1)	Encyclopedia of Life 2013 (website)		5			A 5-celled ovary with 5 styles for perfect or female flowers.	Amy Leung Wing Sze	2013-07-04
129384	Aralidium pinnatifidum	Torricelliaceae	Apiales	100. Sex (D1)	Philipson & Stone 1980 (Taxon)	100. Sex (D1): (9) unisexual dioecious (functionally), but structurally bisexual					Maria von Balthazar	2013-10-01	Maria von Balthazar	2013-10-01
119349	Aralidium pinnatifidum	Torricelliaceae	Apiales	102. Ovary position (D1)	GLOBinMED 2013 (website)	102. Ovary position (D1): (1) inferior					Amy Leung Wing Sze	2013-07-03
129389	Aralidium pinnatifidum	Torricelliaceae	Apiales	201. Number of perianth parts (C1)	Philipson & Stone 1980 (Taxon)		10				Maria von Balthazar	2013-10-01
129390	Aralidium pinnatifidum	Torricelliaceae	Apiales	204. Fusion of perianth (C1)	Philipson & Stone 1980 (Taxon)		0				Maria von Balthazar	2013-10-01
129391	Aralidium pinnatifidum	Torricelliaceae	Apiales	207. Symmetry of perianth (D1)	Philipson & Stone 1980 (Taxon)	207. Symmetry of perianth (D1): (0) actinomorphic (strictly polysymmetric)					Maria von Balthazar	2013-10-01
129385	Aralidium pinnatifidum	Torricelliaceae	Apiales	230. Perianth phyllotaxy (D1)	Philipson & Stone 1980 (Taxon)	230. Perianth phyllotaxy (D1): (0) whorled					Maria von Balthazar	2013-10-01
129386	Aralidium pinnatifidum	Torricelliaceae	Apiales	231. Number of perianth whorls (C1)	Philipson & Stone 1980 (Taxon)		2				Maria von Balthazar	2013-10-01
119308	Aralidium pinnatifidum	Torricelliaceae	Apiales	232. Perianth merism (C1)	GLOBinMED 2013 (website)		5				Amy Leung Wing Sze	2013-07-03
129388	Aralidium pinnatifidum	Torricelliaceae	Apiales	234. Perianth differentiation (D1)	Philipson & Stone 1980 (Taxon)	234. Perianth differentiation (D1): (4) marked differentiation				in shape and size	Maria von Balthazar	2013-10-01	Maria von Balthazar	2015-10-22
120102	Aralidium pinnatifidum	Torricelliaceae	Apiales	301. Number of fertile stamens (C1)	Flora Malesiana 1950 (book)		5			In male flowers	Amy Leung Wing Sze	2013-07-04
129397	Aralidium pinnatifidum	Torricelliaceae	Apiales	305. Filament (D1)	Philipson & Stone 1980 (Taxon)	305. Filament (D1): (2) long and narrow					Maria von Balthazar	2013-10-01
120182	Aralidium pinnatifidum	Torricelliaceae	Apiales	311. Anther orientation (D1)	Flora Malesiana 1950 (book)	311. Anther orientation (D1): (0) introrse					Amy Leung Wing Sze	2013-07-04
120188	Aralidium pinnatifidum	Torricelliaceae	Apiales	312. Anther attachment (D1)	Flora Malesiana 1950 (book)	312. Anther attachment (D1): (1) dorsifixed					Amy Leung Wing Sze	2013-07-04
129394	Aralidium pinnatifidum	Torricelliaceae	Apiales	330. Androecium structural phyllotaxy (D1)	Philipson & Stone 1980 (Taxon)	330. Androecium structural phyllotaxy (D1): (0) whorled					Maria von Balthazar	2013-10-01
129395	Aralidium pinnatifidum	Torricelliaceae	Apiales	331. Number of androecium structural whorls (C1)	Philipson & Stone 1980 (Taxon)		1				Maria von Balthazar	2013-10-01
129396	Aralidium pinnatifidum	Torricelliaceae	Apiales	332. Androecium structural merism (C1)	Philipson & Stone 1980 (Taxon)		5				Maria von Balthazar	2013-10-01
120209	Aralidium pinnatifidum	Torricelliaceae	Apiales	400. Gynoecium phyllotaxy (D1)	Flora Malesiana 1950 (book)	400. Gynoecium phyllotaxy (D1): (1) two or more whorls					Amy Leung Wing Sze	2013-07-04
129399	Aralidium pinnatifidum	Torricelliaceae	Apiales	400. Gynoecium phyllotaxy (D1)	Philipson & Stone 1980 (Taxon)	400. Gynoecium phyllotaxy (D1): (0) one whorl					Maria von Balthazar	2013-10-01
120011	Aralidium pinnatifidum	Torricelliaceae	Apiales	401. Number of structural carpels (C1)	Flora Malesiana 1950 (book)		3			pseudo-monmery	Amy Leung Wing Sze	2013-07-04
129400	Aralidium pinnatifidum	Torricelliaceae	Apiales	401. Number of structural carpels (C1)	Philipson & Stone 1980 (Taxon)			3	4		Maria von Balthazar	2013-10-01
129401	Aralidium pinnatifidum	Torricelliaceae	Apiales	403. Fusion of ovaries (C1)	Philipson & Stone 1980 (Taxon)		1				Maria von Balthazar	2013-10-01
120001	Aralidium pinnatifidum	Torricelliaceae	Apiales	411. Number of ovules per functional carpel (C1)	Flora Malesiana 1950 (book)			0	1	Pseudo-monomery	Amy Leung Wing Sze	2013-07-04
154992	Arbutus unedo	Ericaceae	Ericales	100. Sex (D1)	Leins 1964 (BotJahrb)	100. Sex (D1): (0) bisexual (structurally and functionally)					Jürg Schönenberger	2014-07-08
154994	Arbutus unedo	Ericaceae	Ericales	102. Ovary position (D1)	Simpson 2010 (book)	102. Ovary position (D1): (0) superior				Fig. 8.89H	Jürg Schönenberger	2014-07-08
155002	Arbutus unedo	Ericaceae	Ericales	201. Number of perianth parts (C1)	Leins 1964 (BotJahrb)		10				Jürg Schönenberger	2014-07-08
155003	Arbutus unedo	Ericaceae	Ericales	207. Symmetry of perianth (D1)	Simpson 2010 (book)	207. Symmetry of perianth (D1): (0) actinomorphic (strictly polysymmetric)					Jürg Schönenberger	2014-07-08
154998	Arbutus unedo	Ericaceae	Ericales	230. Perianth phyllotaxy (D1)	Leins 1964 (BotJahrb)	230. Perianth phyllotaxy (D1): (0) whorled					Jürg Schönenberger	2014-07-08
154999	Arbutus unedo	Ericaceae	Ericales	231. Number of perianth whorls (C1)	Leins 1964 (BotJahrb)		2				Jürg Schönenberger	2014-07-08
155000	Arbutus unedo	Ericaceae	Ericales	232. Perianth merism (C1)	Leins 1964 (BotJahrb)		5				Jürg Schönenberger	2014-07-08
155001	Arbutus unedo	Ericaceae	Ericales	234. Perianth differentiation (D1)	Simpson 2010 (book)	234. Perianth differentiation (D1): (1) marked differentiation, outer sepaloid, inner petaloid					Jürg Schönenberger	2014-07-08
155012	Arbutus unedo	Ericaceae	Ericales	301. Number of fertile stamens (C1)	Leins 1964 (BotJahrb)		10				Jürg Schönenberger	2014-07-08
155015	Arbutus unedo	Ericaceae	Ericales	305. Filament (D1)	Simpson 2010 (book)	305. Filament (D1): (1) present (general)					Jürg Schönenberger	2014-07-08
155415	Arbutus unedo	Ericaceae	Ericales	311. Anther orientation (D1)	Palser 1954 (Phytomorphology)	311. Anther orientation (D1): (0) introrse				anthere are extrorse in bud, but they invert just before anthesis. They are thus intorse at anthesis	Jürg Schönenberger	2014-07-10
155423	Arbutus unedo	Ericaceae	Ericales	312. Anther attachment (D1)	Matthews & Knox 1927 (article)	312. Anther attachment (D1): (0) basifixed				Figs. 42 and 44 in Matthews and Knox 1926, showing young, uninverted stamens	Jürg Schönenberger	2014-07-10
155418	Arbutus unedo	Ericaceae	Ericales	313. Anther dehiscence (D1)	Simpson 2010 (book)	313. Anther dehiscence (D1): (1) poricidal				fig. 8.89 in Simpson 2010	Jürg Schönenberger	2014-07-10
155007	Arbutus unedo	Ericaceae	Ericales	330. Androecium structural phyllotaxy (D1)	Leins 1964 (BotJahrb)	330. Androecium structural phyllotaxy (D1): (0) whorled					Jürg Schönenberger	2014-07-08
155008	Arbutus unedo	Ericaceae	Ericales	331. Number of androecium structural whorls (C1)	Leins 1964 (BotJahrb)		2				Jürg Schönenberger	2014-07-08
155009	Arbutus unedo	Ericaceae	Ericales	332. Androecium structural merism (C1)	Leins 1964 (BotJahrb)		5				Jürg Schönenberger	2014-07-08
155425	Arbutus unedo	Ericaceae	Ericales	400. Gynoecium phyllotaxy (D1)	Leins 1964 (BotJahrb)	400. Gynoecium phyllotaxy (D1): (0) one whorl					Jürg Schönenberger	2014-07-10
155426	Arbutus unedo	Ericaceae	Ericales	401. Number of structural carpels (C1)	Palser 1954 (Phytomorphology)		5				Jürg Schönenberger	2014-07-10
155428	Arbutus unedo	Ericaceae	Ericales	403. Fusion of ovaries (C1)	Palser 1954 (Phytomorphology)		1				Jürg Schönenberger	2014-07-10
155433	Arbutus unedo	Ericaceae	Ericales	411. Number of ovules per functional carpel (C1)	Palser 1954 (Phytomorphology)		10			approximate value	Jürg Schönenberger	2014-07-10
120991	Archytaea triflora	Bonnetiaceae	Malpighiales	100. Sex (D1)	Dickison & Weitzman 1998 (JTorrBotSoc)	100. Sex (D1): (0) bisexual (structurally and functionally)					Charlotte Prieu	2013-07-04
120993	Archytaea triflora	Bonnetiaceae	Malpighiales	102. Ovary position (D1)	Dickison & Weitzman 1998 (JTorrBotSoc)	102. Ovary position (D1): (0) superior					Charlotte Prieu	2013-07-04
121004	Archytaea triflora	Bonnetiaceae	Malpighiales	201. Number of perianth parts (C1)	Dickison & Weitzman 1998 (JTorrBotSoc)		10				Charlotte Prieu	2013-07-04
121008	Archytaea triflora	Bonnetiaceae	Malpighiales	204. Fusion of perianth (C1)	Dickison & Weitzman 1998 (JTorrBotSoc)			0	0.2		Charlotte Prieu	2013-07-04
121011	Archytaea triflora	Bonnetiaceae	Malpighiales	207. Symmetry of perianth (D1)	Dickison & Weitzman 1998 (JTorrBotSoc)	207. Symmetry of perianth (D1): (0) actinomorphic (strictly polysymmetric)					Charlotte Prieu	2013-07-04
120995	Archytaea triflora	Bonnetiaceae	Malpighiales	230. Perianth phyllotaxy (D1)	Dickison & Weitzman 1998 (JTorrBotSoc)	230. Perianth phyllotaxy (D1): (0) whorled					Charlotte Prieu	2013-07-04
120996	Archytaea triflora	Bonnetiaceae	Malpighiales	231. Number of perianth whorls (C1)	Dickison & Weitzman 1998 (JTorrBotSoc)		2				Charlotte Prieu	2013-07-04
120998	Archytaea triflora	Bonnetiaceae	Malpighiales	232. Perianth merism (C1)	Dickison & Weitzman 1998 (JTorrBotSoc)		5				Charlotte Prieu	2013-07-04
121002	Archytaea triflora	Bonnetiaceae	Malpighiales	234. Perianth differentiation (D1)	Dickison & Weitzman 1998 (JTorrBotSoc)	234. Perianth differentiation (D1): (1) marked differentiation, outer sepaloid, inner petaloid					Charlotte Prieu	2013-07-04
121016	Archytaea triflora	Bonnetiaceae	Malpighiales	301. Number of fertile stamens (C1)	Dickison & Weitzman 1998 (JTorrBotSoc)			10	999	numerous	Charlotte Prieu	2013-07-04
121024	Archytaea triflora	Bonnetiaceae	Malpighiales	305. Filament (D1)	Dickison & Weitzman 1998 (JTorrBotSoc)	305. Filament (D1): (1) present (general)					Charlotte Prieu	2013-07-04
121031	Archytaea triflora	Bonnetiaceae	Malpighiales	312. Anther attachment (D1)	Dickison & Weitzman 1998 (JTorrBotSoc)	312. Anther attachment (D1): (0) basifixed					Charlotte Prieu	2013-07-04
121032	Archytaea triflora	Bonnetiaceae	Malpighiales	313. Anther dehiscence (D1)	Dickison & Weitzman 1998 (JTorrBotSoc)	313. Anther dehiscence (D1): (0) longitudinal slit					Charlotte Prieu	2013-07-04
121033	Archytaea triflora	Bonnetiaceae	Malpighiales	400. Gynoecium phyllotaxy (D1)	Dickison & Weitzman 1998 (JTorrBotSoc)	400. Gynoecium phyllotaxy (D1): (0) one whorl					Charlotte Prieu	2013-07-04
121034	Archytaea triflora	Bonnetiaceae	Malpighiales	401. Number of structural carpels (C1)	Dickison & Weitzman 1998 (JTorrBotSoc)		5				Charlotte Prieu	2013-07-04
121039	Archytaea triflora	Bonnetiaceae	Malpighiales	403. Fusion of ovaries (C1)	Dickison & Weitzman 1998 (JTorrBotSoc)		1				Charlotte Prieu	2013-07-04
121047	Archytaea triflora	Bonnetiaceae	Malpighiales	411. Number of ovules per functional carpel (C1)	Dickison & Weitzman 1998 (JTorrBotSoc)			10	999	numerous	Charlotte Prieu	2013-07-04
129066	Arctopus echinatus	Apiaceae	Apiales	100. Sex (D1)	Magee et al 2008 (AMBG)	100. Sex (D1): (A) unisexual dioecious (functionally), but structurally gynomonoecious					Maria von Balthazar	2013-09-23
129067	Arctopus echinatus	Apiaceae	Apiales	102. Ovary position (D1)	Drude 1898 (EnglerPrantl)	102. Ovary position (D1): (1) inferior					Maria von Balthazar	2013-09-23
129073	Arctopus echinatus	Apiaceae	Apiales	201. Number of perianth parts (C1)	Magee et al 2008 (AMBG)		10				Maria von Balthazar	2013-09-23
129074	Arctopus echinatus	Apiaceae	Apiales	204. Fusion of perianth (C1)	Magee et al 2008 (AMBG)		0				Maria von Balthazar	2013-09-23
129075	Arctopus echinatus	Apiaceae	Apiales	207. Symmetry of perianth (D1)	Magee et al 2008 (AMBG)	207. Symmetry of perianth (D1): (0) actinomorphic (strictly polysymmetric)					Maria von Balthazar	2013-09-23	Maria von Balthazar	2015-06-02
129068	Arctopus echinatus	Apiaceae	Apiales	230. Perianth phyllotaxy (D1)	Magee et al 2008 (AMBG)	230. Perianth phyllotaxy (D1): (0) whorled					Maria von Balthazar	2013-09-23
129069	Arctopus echinatus	Apiaceae	Apiales	231. Number of perianth whorls (C1)	Magee et al 2008 (AMBG)		2				Maria von Balthazar	2013-09-23
129070	Arctopus echinatus	Apiaceae	Apiales	232. Perianth merism (C1)	Magee et al 2008 (AMBG)		5				Maria von Balthazar	2013-09-23
129072	Arctopus echinatus	Apiaceae	Apiales	234. Perianth differentiation (D1)	Magee et al 2008 (AMBG)	234. Perianth differentiation (D1): (8) weak differentiation				weak differentiation between whorls in shape and size	Maria von Balthazar	2013-09-23	Maria von Balthazar	2015-06-02
129081	Arctopus echinatus	Apiaceae	Apiales	301. Number of fertile stamens (C1)	Magee et al 2008 (AMBG)		5			male flower	Maria von Balthazar	2013-09-23	Maria von Balthazar	2013-09-23
129084	Arctopus echinatus	Apiaceae	Apiales	305. Filament (D1)	Magee et al 2008 (AMBG)	305. Filament (D1): (2) long and narrow					Maria von Balthazar	2013-09-23	Maria von Balthazar	2015-06-02
129077	Arctopus echinatus	Apiaceae	Apiales	330. Androecium structural phyllotaxy (D1)	Magee et al 2008 (AMBG)	330. Androecium structural phyllotaxy (D1): (0) whorled					Maria von Balthazar	2013-09-23
129078	Arctopus echinatus	Apiaceae	Apiales	331. Number of androecium structural whorls (C1)	Magee et al 2008 (AMBG)		1				Maria von Balthazar	2013-09-23
129080	Arctopus echinatus	Apiaceae	Apiales	332. Androecium structural merism (C1)	Magee et al 2008 (AMBG)		5				Maria von Balthazar	2013-09-23
129085	Arctopus echinatus	Apiaceae	Apiales	400. Gynoecium phyllotaxy (D1)	Magee et al 2008 (AMBG)	400. Gynoecium phyllotaxy (D1): (0) one whorl					Maria von Balthazar	2013-09-23	Maria von Balthazar	2013-09-23
129086	Arctopus echinatus	Apiaceae	Apiales	401. Number of structural carpels (C1)	Magee et al 2008 (AMBG)		2				Maria von Balthazar	2013-09-23
129353	Arctopus echinatus	Apiaceae	Apiales	403. Fusion of ovaries (C1)	Magin 1980 (PlantSystEvol)		1				Maria von Balthazar	2013-10-01
129093	Arctopus echinatus	Apiaceae	Apiales	411. Number of ovules per functional carpel (C1)	Magin 1980 (PlantSystEvol)			1	2	usually 1 in underdeveloped carpel, 1-2 in developed carpel	Maria von Balthazar	2013-09-23	Maria von Balthazar	2013-09-23
123137	Argophyllum laxum	Argophyllaceae	Asterales	100. Sex (D1)	Kårehed 2007b (Kubitzki)	100. Sex (D1): (0) bisexual (structurally and functionally)					Kristel Schoonderwoerd	2013-07-05
123081	Argophyllum laxum	Argophyllaceae	Asterales	102. Ovary position (D1)	Hils 1985 (book)	102. Ovary position (D1): (2) half-inferior					Kristel Schoonderwoerd	2013-07-05
123135	Argophyllum laxum	Argophyllaceae	Asterales	102. Ovary position (D1)	Kårehed 2007b (Kubitzki)	102. Ovary position (D1): (2) half-inferior					Kristel Schoonderwoerd	2013-07-05
125196	Argophyllum laxum	Argophyllaceae	Asterales	102. Ovary position (D1)	Lundberg & Bremer 2003 (IJPS)	102. Ovary position (D1): (2) half-inferior					Kristel Schoonderwoerd	2013-07-08
188239	Argophyllum laxum	Argophyllaceae	Asterales	201. Number of perianth parts (C1)	Schlechter 1906 (BotJahrb)		10				Maria von Balthazar	2015-11-02
127636	Argophyllum laxum	Argophyllaceae	Asterales	204. Fusion of perianth (C1)	Schlechter 1906 (BotJahrb)		0.1			Sepal bases	Kristel Schoonderwoerd	2013-07-09	Maria von Balthazar	2015-11-02
125560	Argophyllum laxum	Argophyllaceae	Asterales	207. Symmetry of perianth (D1)	Lundberg & Bremer 2003 (IJPS)	207. Symmetry of perianth (D1): (5) actinomorphic (general)					Kristel Schoonderwoerd	2013-07-08
188240	Argophyllum laxum	Argophyllaceae	Asterales	230. Perianth phyllotaxy (D1)	Schlechter 1906 (BotJahrb)	230. Perianth phyllotaxy (D1): (0) whorled					Maria von Balthazar	2015-11-02
188241	Argophyllum laxum	Argophyllaceae	Asterales	231. Number of perianth whorls (C1)	Schlechter 1906 (BotJahrb)		2				Maria von Balthazar	2015-11-02
123076	Argophyllum laxum	Argophyllaceae	Asterales	232. Perianth merism (C1)	Hils 1985 (book)		5			Rarely 6-merous	Kristel Schoonderwoerd	2013-07-05	Maria von Balthazar	2015-11-02
123110	Argophyllum laxum	Argophyllaceae	Asterales	232. Perianth merism (C1)	Kårehed 2007b (Kubitzki)		5			Rarely 6-merous	Kristel Schoonderwoerd	2013-07-05	Maria von Balthazar	2015-11-02
188242	Argophyllum laxum	Argophyllaceae	Asterales	234. Perianth differentiation (D1)	Schlechter 1906 (BotJahrb)	234. Perianth differentiation (D1): (1) marked differentiation, outer sepaloid, inner petaloid					Maria von Balthazar	2015-11-02
126006	Argophyllum laxum	Argophyllaceae	Asterales	301. Number of fertile stamens (C1)	Lundberg & Bremer 2003 (IJPS)		5				Kristel Schoonderwoerd	2013-07-09
188248	Argophyllum laxum	Argophyllaceae	Asterales	305. Filament (D1)	Zemann 1907/08 (AnnNatMusWien)	305. Filament (D1): (2) long and narrow					Maria von Balthazar	2015-11-02
123149	Argophyllum laxum	Argophyllaceae	Asterales	311. Anther orientation (D1)	Kårehed 2007b (Kubitzki)	311. Anther orientation (D1): (0) introrse					Kristel Schoonderwoerd	2013-07-05
126503	Argophyllum laxum	Argophyllaceae	Asterales	311. Anther orientation (D1)	Lundberg & Bremer 2003 (IJPS)	311. Anther orientation (D1): (0) introrse					Kristel Schoonderwoerd	2013-07-09
188249	Argophyllum laxum	Argophyllaceae	Asterales	312. Anther attachment (D1)	Zemann 1907/08 (AnnNatMusWien)	312. Anther attachment (D1): (1) dorsifixed					Maria von Balthazar	2015-11-02
123153	Argophyllum laxum	Argophyllaceae	Asterales	313. Anther dehiscence (D1)	Kårehed 2007b (Kubitzki)	313. Anther dehiscence (D1): (0) longitudinal slit					Kristel Schoonderwoerd	2013-07-05
188250	Argophyllum laxum	Argophyllaceae	Asterales	313. Anther dehiscence (D1)	Zemann 1907/08 (AnnNatMusWien)	313. Anther dehiscence (D1): (0) longitudinal slit					Maria von Balthazar	2015-11-02
188244	Argophyllum laxum	Argophyllaceae	Asterales	330. Androecium structural phyllotaxy (D1)	Schlechter 1906 (BotJahrb)	330. Androecium structural phyllotaxy (D1): (0) whorled					Maria von Balthazar	2015-11-02
188245	Argophyllum laxum	Argophyllaceae	Asterales	331. Number of androecium structural whorls (C1)	Schlechter 1906 (BotJahrb)		1				Maria von Balthazar	2015-11-02
125926	Argophyllum laxum	Argophyllaceae	Asterales	332. Androecium structural merism (C1)	Lundberg & Bremer 2003 (IJPS)		5				Kristel Schoonderwoerd	2013-07-09
188253	Argophyllum laxum	Argophyllaceae	Asterales	400. Gynoecium phyllotaxy (D1)	Zemann 1907/08 (AnnNatMusWien)	400. Gynoecium phyllotaxy (D1): (0) one whorl					Maria von Balthazar	2015-11-02
188252	Argophyllum laxum	Argophyllaceae	Asterales	401. Number of structural carpels (C1)	Zemann 1907/08 (AnnNatMusWien)			2	3		Maria von Balthazar	2015-11-02
188254	Argophyllum laxum	Argophyllaceae	Asterales	403. Fusion of ovaries (C1)	Zemann 1907/08 (AnnNatMusWien)		1				Maria von Balthazar	2015-11-02
124756	Aristea glauca	Iridaceae	Asparagales	100. Sex (D1)	Encyclopedia of Life 2013 (website)	100. Sex (D1): (0) bisexual (structurally and functionally)					Guillaume Chomicki	2013-07-08
124795	Aristea glauca	Iridaceae	Asparagales	102. Ovary position (D1)	Encyclopedia of Life 2013 (website)	102. Ovary position (D1): (1) inferior					Guillaume Chomicki	2013-07-08
124930	Aristea glauca	Iridaceae	Asparagales	201. Number of perianth parts (C1)	Encyclopedia of Life 2013 (website)		6				Guillaume Chomicki	2013-07-08
124941	Aristea glauca	Iridaceae	Asparagales	207. Symmetry of perianth (D1)	Encyclopedia of Life 2013 (website)	207. Symmetry of perianth (D1): (0) actinomorphic (strictly polysymmetric)					Guillaume Chomicki	2013-07-08
124917	Aristea glauca	Iridaceae	Asparagales	230. Perianth phyllotaxy (D1)	Encyclopedia of Life 2013 (website)	230. Perianth phyllotaxy (D1): (0) whorled					Guillaume Chomicki	2013-07-08
124919	Aristea glauca	Iridaceae	Asparagales	231. Number of perianth whorls (C1)	Encyclopedia of Life 2013 (website)		2				Guillaume Chomicki	2013-07-08
124923	Aristea glauca	Iridaceae	Asparagales	232. Perianth merism (C1)	Encyclopedia of Life 2013 (website)		3				Guillaume Chomicki	2013-07-08
124927	Aristea glauca	Iridaceae	Asparagales	234. Perianth differentiation (D1)	Encyclopedia of Life 2013 (website)	234. Perianth differentiation (D1): (0) undifferentiated					Guillaume Chomicki	2013-07-08
124954	Aristea glauca	Iridaceae	Asparagales	301. Number of fertile stamens (C1)	Encyclopedia of Life 2013 (website)		3			also cf Kubitzki 1998 book for family diagnostic	Guillaume Chomicki	2013-07-08
124963	Aristea glauca	Iridaceae	Asparagales	305. Filament (D1)	Encyclopedia of Life 2013 (website)	305. Filament (D1): (3) short and narrow					Guillaume Chomicki	2013-07-08	Maria von Balthazar	2016-07-06
125006	Aristea glauca	Iridaceae	Asparagales	311. Anther orientation (D1)	Kubitzki 1998 (book)	311. Anther orientation (D1): (2) extrorse					Guillaume Chomicki	2013-07-08
125007	Aristea glauca	Iridaceae	Asparagales	312. Anther attachment (D1)	Encyclopedia of Life 2013 (website)	312. Anther attachment (D1): (0) basifixed					Guillaume Chomicki	2013-07-08	Guillaume Chomicki	2013-07-08
125010	Aristea glauca	Iridaceae	Asparagales	313. Anther dehiscence (D1)	Encyclopedia of Life 2013 (website)	313. Anther dehiscence (D1): (0) longitudinal slit				also confirmed in Kubitzki 1998 book at the family level	Guillaume Chomicki	2013-07-08
124948	Aristea glauca	Iridaceae	Asparagales	330. Androecium structural phyllotaxy (D1)	Encyclopedia of Life 2013 (website)	330. Androecium structural phyllotaxy (D1): (0) whorled					Guillaume Chomicki	2013-07-08
124950	Aristea glauca	Iridaceae	Asparagales	331. Number of androecium structural whorls (C1)	Encyclopedia of Life 2013 (website)		1				Guillaume Chomicki	2013-07-08
124952	Aristea glauca	Iridaceae	Asparagales	332. Androecium structural merism (C1)	Encyclopedia of Life 2013 (website)		3				Guillaume Chomicki	2013-07-08
125013	Aristea glauca	Iridaceae	Asparagales	400. Gynoecium phyllotaxy (D1)	Kubitzki 1998 (book)	400. Gynoecium phyllotaxy (D1): (0) one whorl					Guillaume Chomicki	2013-07-08
125014	Aristea glauca	Iridaceae	Asparagales	401. Number of structural carpels (C1)	Kubitzki 1998 (book)		3				Guillaume Chomicki	2013-07-08
125019	Aristea glauca	Iridaceae	Asparagales	403. Fusion of ovaries (C1)	Kubitzki 1998 (book)		1				Guillaume Chomicki	2013-07-08
38268	Aristolochia macrophylla	Aristolochiaceae	Piperales	100. Sex (D1)	Flora of North America 2012 (website)	100. Sex (D1): (0) bisexual (structurally and functionally)					Julien Massoni	2012-11-30
38273	Aristolochia macrophylla	Aristolochiaceae	Piperales	102. Ovary position (D1)	Flora of North America 2012 (website)	102. Ovary position (D1): (1) inferior					Julien Massoni	2012-11-30
44707	Aristolochia macrophylla	Aristolochiaceae	Piperales	102. Ovary position (D1)	Simpson 2010 (book)	102. Ovary position (D1): (1) inferior					Julien Massoni	2013-02-08
38290	Aristolochia macrophylla	Aristolochiaceae	Piperales	201. Number of perianth parts (C1)	Flora of North America 2012 (website)		3				Julien Massoni	2012-11-30
38769	Aristolochia macrophylla	Aristolochiaceae	Piperales	201. Number of perianth parts (C1)	González & Stevenson 2000 (Flora)		3				Julien Massoni	2012-12-26
38288	Aristolochia macrophylla	Aristolochiaceae	Piperales	204. Fusion of perianth (C1)	Missouri Botanical Garden 2012 (website)		0.9				Julien Massoni	2012-11-30
38274	Aristolochia macrophylla	Aristolochiaceae	Piperales	207. Symmetry of perianth (D1)	Flora of North America 2012 (website)	207. Symmetry of perianth (D1): (2) zygomorphic					Julien Massoni	2012-11-30
44709	Aristolochia macrophylla	Aristolochiaceae	Piperales	230. Perianth phyllotaxy (D1)	González & Stevenson 2000 (Flora)	230. Perianth phyllotaxy (D1): (0) whorled					Julien Massoni	2013-02-08
44710	Aristolochia macrophylla	Aristolochiaceae	Piperales	231. Number of perianth whorls (C1)	González & Stevenson 2000 (Flora)		1				Julien Massoni	2013-02-08
81322	Aristolochia macrophylla	Aristolochiaceae	Piperales	232. Perianth merism (C1)	Flora of North America 2012 (website)		3				Julien Massoni	2013-03-23
180943	Aristolochia macrophylla	Aristolochiaceae	Piperales	234. Perianth differentiation (D1)	González & Stevenson 2000 (Flora)	234. Perianth differentiation (D1): (0) undifferentiated					Julien Massoni	2015-06-03
38292	Aristolochia macrophylla	Aristolochiaceae	Piperales	301. Number of fertile stamens (C1)	Flora of North America 2012 (website)		6				Julien Massoni	2012-11-30
44694	Aristolochia macrophylla	Aristolochiaceae	Piperales	301. Number of fertile stamens (C1)	Gonzalez & Stevenson 2000 (BotJahrb)		6				Julien Massoni	2013-02-08
38269	Aristolochia macrophylla	Aristolochiaceae	Piperales	311. Anther orientation (D1)	Flora of North America 2012 (website)	311. Anther orientation (D1): (2) extrorse					Julien Massoni	2012-11-30
44704	Aristolochia macrophylla	Aristolochiaceae	Piperales	311. Anther orientation (D1)	Simpson 2010 (book)	311. Anther orientation (D1): (2) extrorse					Julien Massoni	2013-02-08
44696	Aristolochia macrophylla	Aristolochiaceae	Piperales	312. Anther attachment (D1)	Gonzalez & Stevenson 2000 (BotJahrb)	312. Anther attachment (D1): (0) basifixed					Julien Massoni	2013-02-08
44705	Aristolochia macrophylla	Aristolochiaceae	Piperales	313. Anther dehiscence (D1)	Simpson 2010 (book)	313. Anther dehiscence (D1): (0) longitudinal slit					Julien Massoni	2013-02-08
44691	Aristolochia macrophylla	Aristolochiaceae	Piperales	330. Androecium structural phyllotaxy (D1)	Gonzalez & Stevenson 2000 (BotJahrb)	330. Androecium structural phyllotaxy (D1): (0) whorled					Julien Massoni	2013-02-08
44692	Aristolochia macrophylla	Aristolochiaceae	Piperales	331. Number of androecium structural whorls (C1)	Gonzalez & Stevenson 2000 (BotJahrb)		1				Julien Massoni	2013-02-08
44693	Aristolochia macrophylla	Aristolochiaceae	Piperales	332. Androecium structural merism (C1)	Gonzalez & Stevenson 2000 (BotJahrb)		6				Julien Massoni	2013-02-08
38772	Aristolochia macrophylla	Aristolochiaceae	Piperales	400. Gynoecium phyllotaxy (D1)	González & Stevenson 2000 (Flora)	400. Gynoecium phyllotaxy (D1): (0) one whorl					Julien Massoni	2012-12-26
44698	Aristolochia macrophylla	Aristolochiaceae	Piperales	401. Number of structural carpels (C1)	Gonzalez & Stevenson 2000 (BotJahrb)		6			based on transverse section Fig.21 B	Julien Massoni	2013-02-08
44687	Aristolochia macrophylla	Aristolochiaceae	Piperales	403. Fusion of ovaries (C1)	Gonzalez & Stevenson 2000 (BotJahrb)		1				Julien Massoni	2013-02-08
15324	Asarum canadense	Aristolochiaceae	Piperales	100. Sex (D1)	Flora of North America 2011 (website)	100. Sex (D1): (0) bisexual (structurally and functionally)					Julien Massoni	2011-08-08
15325	Asarum canadense	Aristolochiaceae	Piperales	102. Ovary position (D1)	Flora of North America 2011 (website)	102. Ovary position (D1): (1) inferior					Julien Massoni	2011-08-08
37955	Asarum canadense	Aristolochiaceae	Piperales	102. Ovary position (D1)	Kelly 1997 (AmJBot)	102. Ovary position (D1): (1) inferior					Julien Massoni	2012-11-28
167154	Asarum canadense	Aristolochiaceae	Piperales	201. Number of perianth parts (C1)	Plant Systematics 2014 (website)		6			The inner cycle is reduced	Julien Massoni	2014-08-26	Julien Massoni	2015-08-31
180457	Asarum canadense	Aristolochiaceae	Piperales	201. Number of perianth parts (C1)	Bicknell 1897 (BullTorreyBotClub)		6			it is mentioned that second whorl is reduced	Maria von Balthazar	2015-05-06	Maria von Balthazar	2015-05-06
152941	Asarum canadense	Aristolochiaceae	Piperales	204. Fusion of perianth (C1)	Flora of North America 2014 (website)			0	0.5	"sepals distinct, ... proximally touching valvately and forming well-defined false tube"; considering here the false tube as a form of postgenital fusion; thus outer whorl is partially fused, but inner vestigial whorl (assumed to be present in this specie	Elisabeth Reyes	2014-06-16	Hervé Sauquet	2015-09-04
167153	Asarum canadense	Aristolochiaceae	Piperales	204. Fusion of perianth (C1)	Plant Systematics 2014 (website)			0	0.5	If we consider that there are two whorls with the inner one reduced. Outer whorl is partially fused while the inner (vestigial) whorl is free.	Julien Massoni	2014-08-26	Hervé Sauquet	2015-09-04
37949	Asarum canadense	Aristolochiaceae	Piperales	207. Symmetry of perianth (D1)	Kelly 1997 (AmJBot)	207. Symmetry of perianth (D1): (0) actinomorphic (strictly polysymmetric)					Julien Massoni	2012-11-28
152940	Asarum canadense	Aristolochiaceae	Piperales	230. Perianth phyllotaxy (D1)	Flora of North America 2014 (website)	230. Perianth phyllotaxy (D1): (0) whorled					Elisabeth Reyes	2014-06-16
167155	Asarum canadense	Aristolochiaceae	Piperales	230. Perianth phyllotaxy (D1)	Plant Systematics 2014 (website)	230. Perianth phyllotaxy (D1): (0) whorled					Julien Massoni	2014-08-26	Julien Massoni	2015-08-31
167156	Asarum canadense	Aristolochiaceae	Piperales	231. Number of perianth whorls (C1)	Plant Systematics 2014 (website)		2			There are vestigial structures inside the second whorl which are called vestigial petals in the Online Flora of North America (2015)	Julien Massoni	2014-08-26	Julien Massoni	2015-08-31
180458	Asarum canadense	Aristolochiaceae	Piperales	231. Number of perianth whorls (C1)	Bicknell 1897 (BullTorreyBotClub)		2			second whorl reduced	Maria von Balthazar	2015-05-06	Maria von Balthazar	2015-05-06
81324	Asarum canadense	Aristolochiaceae	Piperales	232. Perianth merism (C1)	Flora of North America 2012 (website)		3				Julien Massoni	2013-03-23
167158	Asarum canadense	Aristolochiaceae	Piperales	234. Perianth differentiation (D1)	Plant Systematics 2014 (website)	234. Perianth differentiation (D1): (4) marked differentiation					Julien Massoni	2014-08-26	Hervé Sauquet	2015-08-28
180460	Asarum canadense	Aristolochiaceae	Piperales	234. Perianth differentiation (D1)	Bicknell 1897 (BullTorreyBotClub)	234. Perianth differentiation (D1): (4) marked differentiation					Maria von Balthazar	2015-05-06
37950	Asarum canadense	Aristolochiaceae	Piperales	301. Number of fertile stamens (C1)	Kelly 1997 (AmJBot)		12				Julien Massoni	2012-11-28
178201	Asarum canadense	Aristolochiaceae	Piperales	305. Filament (D1)	Kelly 1997 (AmJBot)	305. Filament (D1): (1) present (general)					Julien Massoni	2014-12-02
37958	Asarum canadense	Aristolochiaceae	Piperales	311. Anther orientation (D1)	Flora of North America 2012 (website)	311. Anther orientation (D1): (2) extrorse					Julien Massoni	2012-11-28
37959	Asarum canadense	Aristolochiaceae	Piperales	401. Number of structural carpels (C1)	Flora of North America 2012 (website)		6				Julien Massoni	2012-11-28
118245	Ascarina lucida	Chloranthaceae	Chloranthales	100. Sex (D1)	Moore 1977 (NZJBot)	100. Sex (D1): (1) unisexual monoecious (structurally and functionally)				This species is described as dioecious in the Flora of New Zealand, but the Moore 1977 article describe it as monoecious although it has already been described as dioecious.	Marion Chartier	2013-07-03	Marion Chartier	2013-07-03
167735	Ascarina lucida	Chloranthaceae	Chloranthales	100. Sex (D1)	Endress 1987 (BotJahrbSyst)	100. Sex (D1): (1) unisexual monoecious (structurally and functionally)					Jürg Schönenberger	2014-08-28
167736	Ascarina lucida	Chloranthaceae	Chloranthales	201. Number of perianth parts (C1)	Swamy 1953 (ProcNatlInstSciIndia)		0				Jürg Schönenberger	2014-08-28
118758	Ascarina lucida	Chloranthaceae	Chloranthales	301. Number of fertile stamens (C1)	Moore 1977 (NZJBot)		1			male flower; Moore reports having seen a single male flower with "two anthers joined by their filament".	Marion Chartier	2013-07-03	Jürg Schönenberger	2014-08-28
167740	Ascarina lucida	Chloranthaceae	Chloranthales	305. Filament (D1)	Moore 1977 (NZJBot)	305. Filament (D1): (3) short and narrow				described as "extremely short and narrow"	Jürg Schönenberger	2014-08-28	Jürg Schönenberger	2014-08-28
167745	Ascarina lucida	Chloranthaceae	Chloranthales	311. Anther orientation (D1)	Swamy 1953 (ProcNatlInstSciIndia)	311. Anther orientation (D1): (1) latrorse				page 375 - generic description	Jürg Schönenberger	2014-08-28	Jürg Schönenberger	2014-08-28
118812	Ascarina lucida	Chloranthaceae	Chloranthales	312. Anther attachment (D1)	Moore 1977 (NZJBot)	312. Anther attachment (D1): (0) basifixed				male flowers. Inferred from fig2 in Moore 1977	Marion Chartier	2013-07-03
167748	Ascarina lucida	Chloranthaceae	Chloranthales	313. Anther dehiscence (D1)	Swamy 1953 (ProcNatlInstSciIndia)	313. Anther dehiscence (D1): (0) longitudinal slit					Jürg Schönenberger	2014-08-28
167749	Ascarina lucida	Chloranthaceae	Chloranthales	313. Anther dehiscence (D1)	Moore 1977 (NZJBot)	313. Anther dehiscence (D1): (0) longitudinal slit					Jürg Schönenberger	2014-08-28
118827	Ascarina lucida	Chloranthaceae	Chloranthales	401. Number of structural carpels (C1)	Moore 1977 (NZJBot)		1			female flower	Marion Chartier	2013-07-03
160085	Ascarina lucida	Chloranthaceae	Chloranthales	401. Number of structural carpels (C1)	Endress & Igersheim 1997 (BJLS)		1				Hervé Sauquet	2014-07-24
160094	Ascarina lucida	Chloranthaceae	Chloranthales	411. Number of ovules per functional carpel (C1)	Endress & Igersheim 1997 (BJLS)		1				Hervé Sauquet	2014-07-24
84384	Asimina triloba	Annonaceae	Magnoliales	100. Sex (D1)	Flora of North America 2013 (website)	100. Sex (D1): (0) bisexual (structurally and functionally)					Julien Massoni	2013-03-27
84389	Asimina triloba	Annonaceae	Magnoliales	102. Ovary position (D1)	Flora of North America 2013 (website)	102. Ovary position (D1): (0) superior					Julien Massoni	2013-03-27
84458	Asimina triloba	Annonaceae	Magnoliales	201. Number of perianth parts (C1)	Encyclopedia of Life 2013 (website)		9				Julien Massoni	2013-03-27
180734	Asimina triloba	Annonaceae	Magnoliales	204. Fusion of perianth (C1)	Kral 1960 (Brittonia)		0			no good and clear description of this, but easily guessed from Fig. 1	Hervé Sauquet	2015-06-02
84461	Asimina triloba	Annonaceae	Magnoliales	207. Symmetry of perianth (D1)	Encyclopedia of Life 2013 (website)	207. Symmetry of perianth (D1): (0) actinomorphic (strictly polysymmetric)					Julien Massoni	2013-03-27
84337	Asimina triloba	Annonaceae	Magnoliales	230. Perianth phyllotaxy (D1)	Flora of North America 2013 (website)	230. Perianth phyllotaxy (D1): (0) whorled					Julien Massoni	2013-03-27
84342	Asimina triloba	Annonaceae	Magnoliales	231. Number of perianth whorls (C1)	Flora of North America 2013 (website)		3				Julien Massoni	2013-03-27	Julien Massoni	2014-02-01
84456	Asimina triloba	Annonaceae	Magnoliales	232. Perianth merism (C1)	Encyclopedia of Life 2013 (website)		3				Julien Massoni	2013-03-27
84416	Asimina triloba	Annonaceae	Magnoliales	234. Perianth differentiation (D1)	Flora of North America 2013 (website)	234. Perianth differentiation (D1): (4) marked differentiation					Julien Massoni	2013-03-27	Julien Massoni	2014-11-14
84444	Asimina triloba	Annonaceae	Magnoliales	234. Perianth differentiation (D1)	Encyclopedia of Life 2013 (website)	234. Perianth differentiation (D1): (4) marked differentiation					Julien Massoni	2013-03-27	Julien Massoni	2014-11-14
174772	Asimina triloba	Annonaceae	Magnoliales	234. Perianth differentiation (D1)	Flora of North America 2014 (website)	234. Perianth differentiation (D1): (1) marked differentiation, outer sepaloid, inner petaloid				http://www.efloras.org/object_page.aspx?object_id=40908&flora_id=1	Elisabeth Reyes	2014-10-27	Elisabeth Reyes	2014-10-27
84349	Asimina triloba	Annonaceae	Magnoliales	301. Number of fertile stamens (C1)	Encyclopedia of Life 2015 (website)		176			Rough estimation: Count of the stamens in one quarter of the androecium time 4.	Julien Massoni	2013-03-27	Julien Massoni	2015-04-01
84352	Asimina triloba	Annonaceae	Magnoliales	305. Filament (D1)	Endress 1994 (BotJahrb)	305. Filament (D1): (5) short and wide					Julien Massoni	2013-03-27	Maria von Balthazar	2015-06-06
84395	Asimina triloba	Annonaceae	Magnoliales	311. Anther orientation (D1)	Flora of North America 2013 (website)	311. Anther orientation (D1): (2) extrorse					Julien Massoni	2013-03-27
180785	Asimina triloba	Annonaceae	Magnoliales	312. Anther attachment (D1)	Endress & Hufford 1989 (BJLS)	312. Anther attachment (D1): (0) basifixed				Fig. 43	Hervé Sauquet	2015-06-02
180750	Asimina triloba	Annonaceae	Magnoliales	313. Anther dehiscence (D1)	Endress & Hufford 1989 (BJLS)	313. Anther dehiscence (D1): (2) H-valvate					Hervé Sauquet	2015-06-02
84309	Asimina triloba	Annonaceae	Magnoliales	401. Number of structural carpels (C1)	Flora of North America 2013 (website)			3	7		Julien Massoni	2013-03-27
131347	Asparagus officinalis	Asparagaceae	Asparagales	100. Sex (D1)	Flora of Pakistan 2013 (website)	100. Sex (D1): (7) unisexual dioecious (structurally and functionally)					Elisabeth Reyes	2013-11-06
131341	Asparagus officinalis	Asparagaceae	Asparagales	102. Ovary position (D1)	Flora of North America 2013 (website)	102. Ovary position (D1): (0) superior					Elisabeth Reyes	2013-11-06
131336	Asparagus officinalis	Asparagaceae	Asparagales	201. Number of perianth parts (C1)	Flora of North America 2013 (website)		6				Elisabeth Reyes	2013-11-06
141050	Asparagus officinalis	Asparagaceae	Asparagales	204. Fusion of perianth (C1)	Flora of North America 2014 (website)			0.25	0.33		Elisabeth Reyes	2014-02-04	Elisabeth Reyes	2014-02-06
131330	Asparagus officinalis	Asparagaceae	Asparagales	207. Symmetry of perianth (D1)	Flora of China 2013 (website)	207. Symmetry of perianth (D1): (0) actinomorphic (strictly polysymmetric)					Elisabeth Reyes	2013-11-06
131338	Asparagus officinalis	Asparagaceae	Asparagales	230. Perianth phyllotaxy (D1)	Flora of North America 2013 (website)	230. Perianth phyllotaxy (D1): (0) whorled					Elisabeth Reyes	2013-11-06
131339	Asparagus officinalis	Asparagaceae	Asparagales	231. Number of perianth whorls (C1)	Flora of North America 2013 (website)		2				Elisabeth Reyes	2013-11-06
131340	Asparagus officinalis	Asparagaceae	Asparagales	232. Perianth merism (C1)	Flora of North America 2013 (website)		3				Elisabeth Reyes	2013-11-06
150942	Asparagus officinalis	Asparagaceae	Asparagales	234. Perianth differentiation (D1)	Dahlgren et al 1985 (book)	234. Perianth differentiation (D1): (0) undifferentiated					Elisabeth Reyes	2014-05-23
131333	Asparagus officinalis	Asparagaceae	Asparagales	301. Number of fertile stamens (C1)	Flora of China 2013 (website)		6				Elisabeth Reyes	2013-11-06
131345	Asparagus officinalis	Asparagaceae	Asparagales	305. Filament (D1)	Flora of China 2013 (website)	305. Filament (D1): (1) present (general)					Elisabeth Reyes	2013-11-06
131342	Asparagus officinalis	Asparagaceae	Asparagales	311. Anther orientation (D1)	Flora of North America 2013 (website)	311. Anther orientation (D1): (0) introrse					Elisabeth Reyes	2013-11-06
131334	Asparagus officinalis	Asparagaceae	Asparagales	312. Anther attachment (D1)	Flora of China 2013 (website)	312. Anther attachment (D1): (1) dorsifixed					Elisabeth Reyes	2013-11-06
134127	Asparagus officinalis	Asparagaceae	Asparagales	401. Number of structural carpels (C1)	Dahlgren et al 1985 (book)		3				Elisabeth Reyes	2013-11-28
140264	Asparagus officinalis	Asparagaceae	Asparagales	403. Fusion of ovaries (C1)	Dahlgren et al 1985 (book)		1				Elisabeth Reyes	2014-01-21
121498	Asteropeia micraster	Asteropeiaceae	Caryophyllales	100. Sex (D1)	Humbert & Leroy 1936 (book)	100. Sex (D1): (0) bisexual (structurally and functionally)					Julien Massoni	2013-07-04
121502	Asteropeia micraster	Asteropeiaceae	Caryophyllales	102. Ovary position (D1)	Humbert & Leroy 1936 (book)	102. Ovary position (D1): (0) superior					Julien Massoni	2013-07-04
121510	Asteropeia micraster	Asteropeiaceae	Caryophyllales	201. Number of perianth parts (C1)	Humbert & Leroy 1936 (book)		10				Julien Massoni	2013-07-04
121662	Asteropeia micraster	Asteropeiaceae	Caryophyllales	204. Fusion of perianth (C1)	Birkinshaw et al 2004 (book)		0			concerning petals	Julien Massoni	2013-07-04
121597	Asteropeia micraster	Asteropeiaceae	Caryophyllales	207. Symmetry of perianth (D1)	Humbert & Leroy 1936 (book)	207. Symmetry of perianth (D1): (0) actinomorphic (strictly polysymmetric)					Julien Massoni	2013-07-04
157298	Asteropeia micraster	Asteropeiaceae	Caryophyllales	230. Perianth phyllotaxy (D1)	Watson & Dallwitz 2014 (website)	230. Perianth phyllotaxy (D1): (0) whorled					Elisabeth Reyes	2014-07-17
157299	Asteropeia micraster	Asteropeiaceae	Caryophyllales	231. Number of perianth whorls (C1)	Watson & Dallwitz 2014 (website)		2				Elisabeth Reyes	2014-07-17
157301	Asteropeia micraster	Asteropeiaceae	Caryophyllales	232. Perianth merism (C1)	Watson & Dallwitz 2014 (website)		5				Elisabeth Reyes	2014-07-17
157300	Asteropeia micraster	Asteropeiaceae	Caryophyllales	234. Perianth differentiation (D1)	Watson & Dallwitz 2014 (website)	234. Perianth differentiation (D1): (4) marked differentiation					Elisabeth Reyes	2014-07-17
121600	Asteropeia micraster	Asteropeiaceae	Caryophyllales	301. Number of fertile stamens (C1)	Humbert & Leroy 1936 (book)		10				Julien Massoni	2013-07-04
121676	Asteropeia micraster	Asteropeiaceae	Caryophyllales	305. Filament (D1)	Birkinshaw et al 2004 (book)	305. Filament (D1): (2) long and narrow				flattened at base	Julien Massoni	2013-07-04	Maria von Balthazar	2015-11-26
121731	Asteropeia micraster	Asteropeiaceae	Caryophyllales	311. Anther orientation (D1)	Birkinshaw et al 2004 (book)	311. Anther orientation (D1): (2) extrorse					Julien Massoni	2013-07-04
121729	Asteropeia micraster	Asteropeiaceae	Caryophyllales	312. Anther attachment (D1)	Birkinshaw et al 2004 (book)	312. Anther attachment (D1): (2) dorsifixed at base					Julien Massoni	2013-07-04	Maria von Balthazar	2016-07-06
157303	Asteropeia micraster	Asteropeiaceae	Caryophyllales	312. Anther attachment (D1)	Watson & Dallwitz 2014 (website)	312. Anther attachment (D1): (1) dorsifixed					Elisabeth Reyes	2014-07-17
121517	Asteropeia micraster	Asteropeiaceae	Caryophyllales	313. Anther dehiscence (D1)	Humbert & Leroy 1936 (book)	313. Anther dehiscence (D1): (0) longitudinal slit					Julien Massoni	2013-07-04
121758	Asteropeia micraster	Asteropeiaceae	Caryophyllales	400. Gynoecium phyllotaxy (D1)	Birkinshaw et al 2004 (book)	400. Gynoecium phyllotaxy (D1): (0) one whorl					Julien Massoni	2013-07-04
121536	Asteropeia micraster	Asteropeiaceae	Caryophyllales	401. Number of structural carpels (C1)	Humbert & Leroy 1936 (book)		3			because it is described as triloculaire	Julien Massoni	2013-07-04
121609	Asteropeia micraster	Asteropeiaceae	Caryophyllales	403. Fusion of ovaries (C1)	Humbert & Leroy 1936 (book)		1				Julien Massoni	2013-07-04
121615	Asteropeia micraster	Asteropeiaceae	Caryophyllales	411. Number of ovules per functional carpel (C1)	Humbert & Leroy 1936 (book)		2				Julien Massoni	2013-07-04
169447	Astragalus membranaceus	Fabaceae	Fabales	201. Number of perianth parts (C1)	Fu 2014 (PhytotherapyRes)		10				Charlotte Prieu	2014-09-06
169452	Astragalus membranaceus	Fabaceae	Fabales	204. Fusion of perianth (C1)	Fu 2014 (PhytotherapyRes)			0.5	1		Charlotte Prieu	2014-09-06
169453	Astragalus membranaceus	Fabaceae	Fabales	207. Symmetry of perianth (D1)	Fu 2014 (PhytotherapyRes)	207. Symmetry of perianth (D1): (2) zygomorphic				butterfly corolla	Charlotte Prieu	2014-09-06
169448	Astragalus membranaceus	Fabaceae	Fabales	230. Perianth phyllotaxy (D1)	Fu 2014 (PhytotherapyRes)	230. Perianth phyllotaxy (D1): (0) whorled					Charlotte Prieu	2014-09-06
169449	Astragalus membranaceus	Fabaceae	Fabales	231. Number of perianth whorls (C1)	Fu 2014 (PhytotherapyRes)		2				Charlotte Prieu	2014-09-06
169450	Astragalus membranaceus	Fabaceae	Fabales	232. Perianth merism (C1)	Fu 2014 (PhytotherapyRes)		5				Charlotte Prieu	2014-09-06
169451	Astragalus membranaceus	Fabaceae	Fabales	232. Perianth merism (C1)	Fu 2014 (PhytotherapyRes)		5				Charlotte Prieu	2014-09-06
169454	Astragalus membranaceus	Fabaceae	Fabales	301. Number of fertile stamens (C1)	Fu 2014 (PhytotherapyRes)		10				Charlotte Prieu	2014-09-06
44370	Atherosperma moschatum	Atherospermataceae	Laurales	100. Sex (D1)	Schodde 1969 (book)	100. Sex (D1): (4) unisexual monoecious (functionally), but structurally andromonoecious				Male flowers with not trace of female organs Female flowers with sterile stamens Monoecious	Yannick Städler	2013-02-06
44374	Atherosperma moschatum	Atherospermataceae	Laurales	102. Ovary position (D1)	Schodde 1969 (book)	102. Ovary position (D1): (0) superior					Yannick Städler	2013-02-06
44551	Atherosperma moschatum	Atherospermataceae	Laurales	201. Number of perianth parts (C1)	Schodde 1969 (book)		8	8	8		Yannick Städler	2013-02-07
180716	Atherosperma moschatum	Atherospermataceae	Laurales	201. Number of perianth parts (C1)	Staedler & Endress 2009 (IJPS)		8			P2+2+4 (male flower)	Hervé Sauquet	2015-06-02
44553	Atherosperma moschatum	Atherospermataceae	Laurales	204. Fusion of perianth (C1)	Schodde 1969 (book)		0	0	0	there is a floral cup in which most organs are fused	Yannick Städler	2013-02-07
149769	Atherosperma moschatum	Atherospermataceae	Laurales	204. Fusion of perianth (C1)	Staedler & Endress 2009 (IJPS)		0				Laetitia Carrive	2014-05-12
44378	Atherosperma moschatum	Atherospermataceae	Laurales	207. Symmetry of perianth (D1)	Staedler & Endress 2009 (IJPS)	207. Symmetry of perianth (D1): (1) actinomorphic spiral					Yannick Städler	2013-02-06
44555	Atherosperma moschatum	Atherospermataceae	Laurales	207. Symmetry of perianth (D1)	Staedler & Endress 2009 (IJPS)	207. Symmetry of perianth (D1): (0) actinomorphic (strictly polysymmetric)					Yannick Städler	2013-02-07
44546	Atherosperma moschatum	Atherospermataceae	Laurales	230. Perianth phyllotaxy (D1)	Schodde 1969 (book)	230. Perianth phyllotaxy (D1): (0) whorled					Yannick Städler	2013-02-07
149770	Atherosperma moschatum	Atherospermataceae	Laurales	230. Perianth phyllotaxy (D1)	Staedler & Endress 2009 (IJPS)	230. Perianth phyllotaxy (D1): (0) whorled					Laetitia Carrive	2014-05-12
44547	Atherosperma moschatum	Atherospermataceae	Laurales	231. Number of perianth whorls (C1)	Staedler & Endress 2009 (IJPS)		3	3	3	male flowers	Yannick Städler	2013-02-07	Yannick Städler	2013-02-07
140537	Atherosperma moschatum	Atherospermataceae	Laurales	232. Perianth merism (C1)	Staedler & Endress 2009 (IJPS)		2			complex whorl system: two 2-merous whorls allow initiation of 4 merous ones. Male flowers	Julien Massoni	2014-02-01
140538	Atherosperma moschatum	Atherospermataceae	Laurales	232. Perianth merism (C1)	Staedler & Endress 2009 (IJPS)		4			complex whorl system: two 2-merous whorls allow initiation of 4 merous ones. Male flowers	Julien Massoni	2014-02-01
44550	Atherosperma moschatum	Atherospermataceae	Laurales	234. Perianth differentiation (D1)	Schodde 1969 (book)	234. Perianth differentiation (D1): (0) undifferentiated					Yannick Städler	2013-02-07
45497	Atherosperma moschatum	Atherospermataceae	Laurales	301. Number of fertile stamens (C1)	Schodde 1969 (book)			12	20	male flowers	Yannick Städler	2013-02-14
45502	Atherosperma moschatum	Atherospermataceae	Laurales	305. Filament (D1)	Schodde 1969 (book)	305. Filament (D1): (2) long and narrow					Yannick Städler	2013-02-14	Julien Massoni	2014-11-13
45527	Atherosperma moschatum	Atherospermataceae	Laurales	311. Anther orientation (D1)	Schodde 1969 (book)	311. Anther orientation (D1): (2) extrorse					Yannick Städler	2013-02-14
45529	Atherosperma moschatum	Atherospermataceae	Laurales	312. Anther attachment (D1)	Yannick Staedler 2013 (personal observation)	312. Anther attachment (D1): (0) basifixed					Yannick Städler	2013-02-14
45530	Atherosperma moschatum	Atherospermataceae	Laurales	313. Anther dehiscence (D1)	Schodde 1969 (book)	313. Anther dehiscence (D1): (3) flap-valvate					Yannick Städler	2013-02-14
157397	Atherosperma moschatum	Atherospermataceae	Laurales	330. Androecium structural phyllotaxy (D1)	Staedler & Endress 2009 (IJPS)	330. Androecium structural phyllotaxy (D1): (0) whorled					Julien Massoni	2014-07-18
45221	Atherosperma moschatum	Atherospermataceae	Laurales	331. Number of androecium structural whorls (C1)	Schodde 1969 (book)		3	2	4		Yannick Städler	2013-02-12
45490	Atherosperma moschatum	Atherospermataceae	Laurales	332. Androecium structural merism (C1)	Schodde 1969 (book)			12	20		Yannick Städler	2013-02-14
45541	Atherosperma moschatum	Atherospermataceae	Laurales	401. Number of structural carpels (C1)	Schodde 1969 (book)			24	40		Yannick Städler	2013-02-14
45548	Atherosperma moschatum	Atherospermataceae	Laurales	403. Fusion of ovaries (C1)	Yannick Staedler 2013 (personal observation)		0	0	0	Observation on fruits	Yannick Städler	2013-02-14
45552	Atherosperma moschatum	Atherospermataceae	Laurales	411. Number of ovules per functional carpel (C1)	Schodde 1969 (book)		1	1	1		Yannick Städler	2013-02-14
45556	Atherosperma moschatum	Atherospermataceae	Laurales	411. Number of ovules per functional carpel (C1)	Schodde 1969 (book)		1	1	1		Yannick Städler	2013-02-14
120266	Atropa belladonna	Solanaceae	Solanales	100. Sex (D1)	Yang et al 2002 (IsraelJPlSci)	100. Sex (D1): (0) bisexual (structurally and functionally)					Javier Luna-Castro	2013-07-04
120425	Atropa belladonna	Solanaceae	Solanales	102. Ovary position (D1)	Köhler 1887 (book)	102. Ovary position (D1): (0) superior				From image	Javier Luna-Castro	2013-07-04
120472	Atropa belladonna	Solanaceae	Solanales	201. Number of perianth parts (C1)	Yang et al 2002 (IsraelJPlSci)		10				Javier Luna-Castro	2013-07-04
120483	Atropa belladonna	Solanaceae	Solanales	204. Fusion of perianth (C1)	Yang et al 2002 (IsraelJPlSci)		0				Javier Luna-Castro	2013-07-04
120484	Atropa belladonna	Solanaceae	Solanales	207. Symmetry of perianth (D1)	Yang et al 2002 (IsraelJPlSci)	207. Symmetry of perianth (D1): (0) actinomorphic (strictly polysymmetric)					Javier Luna-Castro	2013-07-04
120441	Atropa belladonna	Solanaceae	Solanales	230. Perianth phyllotaxy (D1)	Yang et al 2002 (IsraelJPlSci)	230. Perianth phyllotaxy (D1): (0) whorled					Javier Luna-Castro	2013-07-04
120446	Atropa belladonna	Solanaceae	Solanales	231. Number of perianth whorls (C1)	Yang et al 2002 (IsraelJPlSci)		2				Javier Luna-Castro	2013-07-04
120460	Atropa belladonna	Solanaceae	Solanales	232. Perianth merism (C1)	Yang et al 2002 (IsraelJPlSci)		5				Javier Luna-Castro	2013-07-04
120469	Atropa belladonna	Solanaceae	Solanales	234. Perianth differentiation (D1)	Yang et al 2002 (IsraelJPlSci)	234. Perianth differentiation (D1): (1) marked differentiation, outer sepaloid, inner petaloid					Javier Luna-Castro	2013-07-04
120514	Atropa belladonna	Solanaceae	Solanales	301. Number of fertile stamens (C1)	Yang et al 2002 (IsraelJPlSci)		5				Javier Luna-Castro	2013-07-04
120537	Atropa belladonna	Solanaceae	Solanales	305. Filament (D1)	Yang et al 2002 (IsraelJPlSci)	305. Filament (D1): (2) long and narrow					Javier Luna-Castro	2013-07-04	Maria von Balthazar	2015-11-26
120580	Atropa belladonna	Solanaceae	Solanales	311. Anther orientation (D1)	Köhler 1887 (book)	311. Anther orientation (D1): (0) introrse					Javier Luna-Castro	2013-07-04
120589	Atropa belladonna	Solanaceae	Solanales	312. Anther attachment (D1)	Köhler 1887 (book)	312. Anther attachment (D1): (0) basifixed					Javier Luna-Castro	2013-07-04
120591	Atropa belladonna	Solanaceae	Solanales	313. Anther dehiscence (D1)	Köhler 1887 (book)	313. Anther dehiscence (D1): (0) longitudinal slit					Javier Luna-Castro	2013-07-04
120506	Atropa belladonna	Solanaceae	Solanales	330. Androecium structural phyllotaxy (D1)	Yang et al 2002 (IsraelJPlSci)	330. Androecium structural phyllotaxy (D1): (0) whorled					Javier Luna-Castro	2013-07-04
120511	Atropa belladonna	Solanaceae	Solanales	331. Number of androecium structural whorls (C1)	Yang et al 2002 (IsraelJPlSci)		1				Javier Luna-Castro	2013-07-04
120513	Atropa belladonna	Solanaceae	Solanales	332. Androecium structural merism (C1)	Yang et al 2002 (IsraelJPlSci)		5				Javier Luna-Castro	2013-07-04
120611	Atropa belladonna	Solanaceae	Solanales	400. Gynoecium phyllotaxy (D1)	Köhler 1887 (book)	400. Gynoecium phyllotaxy (D1): (0) one whorl					Javier Luna-Castro	2013-07-04
120654	Atropa belladonna	Solanaceae	Solanales	401. Number of structural carpels (C1)	Yang et al 2002 (IsraelJPlSci)		2				Javier Luna-Castro	2013-07-04
120665	Atropa belladonna	Solanaceae	Solanales	403. Fusion of ovaries (C1)	Yang et al 2002 (IsraelJPlSci)		1				Javier Luna-Castro	2013-07-04
122563	Atuna racemosa	Chrysobalanaceae	Malpighiales	100. Sex (D1)	Prance & Sothers 2003 (Orchard & Wilson)	100. Sex (D1): (0) bisexual (structurally and functionally)					Mario Coiro	2013-07-05
122576	Atuna racemosa	Chrysobalanaceae	Malpighiales	102. Ovary position (D1)	PhytoImages 2012 (website)	102. Ovary position (D1): (0) superior					Mario Coiro	2013-07-05
122592	Atuna racemosa	Chrysobalanaceae	Malpighiales	201. Number of perianth parts (C1)	Prance & Sothers 2003 (Orchard & Wilson)		10				Mario Coiro	2013-07-05
122598	Atuna racemosa	Chrysobalanaceae	Malpighiales	207. Symmetry of perianth (D1)	Prance & Sothers 2003 (Orchard & Wilson)	207. Symmetry of perianth (D1): (2) zygomorphic					Mario Coiro	2013-07-05
122580	Atuna racemosa	Chrysobalanaceae	Malpighiales	230. Perianth phyllotaxy (D1)	Prance & Sothers 2003 (Orchard & Wilson)	230. Perianth phyllotaxy (D1): (0) whorled					Mario Coiro	2013-07-05
122582	Atuna racemosa	Chrysobalanaceae	Malpighiales	231. Number of perianth whorls (C1)	Prance & Sothers 2003 (Orchard & Wilson)		2				Mario Coiro	2013-07-05
122584	Atuna racemosa	Chrysobalanaceae	Malpighiales	232. Perianth merism (C1)	Prance & Sothers 2003 (Orchard & Wilson)		5				Mario Coiro	2013-07-05
122590	Atuna racemosa	Chrysobalanaceae	Malpighiales	234. Perianth differentiation (D1)	PhytoImages 2012 (website)	234. Perianth differentiation (D1): (1) marked differentiation, outer sepaloid, inner petaloid					Mario Coiro	2013-07-05
122602	Atuna racemosa	Chrysobalanaceae	Malpighiales	301. Number of fertile stamens (C1)	Prance & Sothers 2003 (Orchard & Wilson)			13	20		Mario Coiro	2013-07-05
122606	Atuna racemosa	Chrysobalanaceae	Malpighiales	305. Filament (D1)	PhytoImages 2012 (website)	305. Filament (D1): (2) long and narrow					Mario Coiro	2013-07-05
122622	Atuna racemosa	Chrysobalanaceae	Malpighiales	312. Anther attachment (D1)	Prance & Sothers 2003 (Orchard & Wilson)	312. Anther attachment (D1): (1) dorsifixed					Mario Coiro	2013-07-05
122623	Atuna racemosa	Chrysobalanaceae	Malpighiales	313. Anther dehiscence (D1)	Prance & Sothers 2003 (Orchard & Wilson)	313. Anther dehiscence (D1): (0) longitudinal slit					Mario Coiro	2013-07-05
122625	Atuna racemosa	Chrysobalanaceae	Malpighiales	401. Number of structural carpels (C1)	Prance & Sothers 2003 (Orchard & Wilson)		1				Mario Coiro	2013-07-05
122638	Atuna racemosa	Chrysobalanaceae	Malpighiales	411. Number of ovules per functional carpel (C1)	Prance & Sothers 2003 (Orchard & Wilson)		1				Mario Coiro	2013-07-05
153630	Aucuba japonica	Garryaceae	Garryales	100. Sex (D1)	Flora of China 2014 (website)	100. Sex (D1): (7) unisexual dioecious (structurally and functionally)					Elisabeth Reyes	2014-06-23
153640	Aucuba japonica	Garryaceae	Garryales	102. Ovary position (D1)	Flora of China 2014 (website)	102. Ovary position (D1): (1) inferior					Elisabeth Reyes	2014-06-23
153632	Aucuba japonica	Garryaceae	Garryales	201. Number of perianth parts (C1)	Flora of China 2014 (website)		8				Elisabeth Reyes	2014-06-23
153627	Aucuba japonica	Garryaceae	Garryales	204. Fusion of perianth (C1)	Flora of China 2014 (website)		0			petals	Elisabeth Reyes	2014-06-23
153633	Aucuba japonica	Garryaceae	Garryales	207. Symmetry of perianth (D1)	Flora of China 2014 (website)	207. Symmetry of perianth (D1): (0) actinomorphic (strictly polysymmetric)					Elisabeth Reyes	2014-06-23
153624	Aucuba japonica	Garryaceae	Garryales	230. Perianth phyllotaxy (D1)	Flora of China 2014 (website)	230. Perianth phyllotaxy (D1): (0) whorled					Elisabeth Reyes	2014-06-23
153625	Aucuba japonica	Garryaceae	Garryales	231. Number of perianth whorls (C1)	Flora of China 2014 (website)		2				Elisabeth Reyes	2014-06-23
153631	Aucuba japonica	Garryaceae	Garryales	232. Perianth merism (C1)	Flora of China 2014 (website)		4				Elisabeth Reyes	2014-06-23
153638	Aucuba japonica	Garryaceae	Garryales	234. Perianth differentiation (D1)	Flora of China 2014 (website)	234. Perianth differentiation (D1): (4) marked differentiation					Elisabeth Reyes	2014-06-23
153634	Aucuba japonica	Garryaceae	Garryales	301. Number of fertile stamens (C1)	Flora of China 2014 (website)		4				Elisabeth Reyes	2014-06-23
153628	Aucuba japonica	Garryaceae	Garryales	312. Anther attachment (D1)	Flora of China 2014 (website)	312. Anther attachment (D1): (1) dorsifixed					Elisabeth Reyes	2014-06-23
153629	Aucuba japonica	Garryaceae	Garryales	313. Anther dehiscence (D1)	Flora of China 2014 (website)	313. Anther dehiscence (D1): (0) longitudinal slit					Elisabeth Reyes	2014-06-23
153636	Aucuba japonica	Garryaceae	Garryales	330. Androecium structural phyllotaxy (D1)	Flora of China 2014 (website)	330. Androecium structural phyllotaxy (D1): (0) whorled					Elisabeth Reyes	2014-06-23
153637	Aucuba japonica	Garryaceae	Garryales	331. Number of androecium structural whorls (C1)	Flora of China 2014 (website)		1				Elisabeth Reyes	2014-06-23
153639	Aucuba japonica	Garryaceae	Garryales	332. Androecium structural merism (C1)	Flora of China 2014 (website)		4				Elisabeth Reyes	2014-06-23	Elisabeth Reyes	2014-06-23
153641	Aucuba japonica	Garryaceae	Garryales	401. Number of structural carpels (C1)	Flora of China 2014 (website)		1				Elisabeth Reyes	2014-06-23
153642	Aucuba japonica	Garryaceae	Garryales	411. Number of ovules per functional carpel (C1)	Flora of China 2014 (website)		1				Elisabeth Reyes	2014-06-23
1022	Austrobaileya scandens	Austrobaileyaceae	Austrobaileyales	100. Sex (D1)	Endress 2001b (IJPS)	100. Sex (D1): (0) bisexual (structurally and functionally)					Hervé Sauquet	2011-01-20
1028	Austrobaileya scandens	Austrobaileyaceae	Austrobaileyales	102. Ovary position (D1)	Endress 2001b (IJPS)	102. Ovary position (D1): (0) superior					Hervé Sauquet	2011-01-20
1024	Austrobaileya scandens	Austrobaileyaceae	Austrobaileyales	201. Number of perianth parts (C1)	Endress 2001b (IJPS)			19	23		Hervé Sauquet	2011-01-20
40028	Austrobaileya scandens	Austrobaileyaceae	Austrobaileyales	201. Number of perianth parts (C1)	Flora of Australia Online 2012 (website)			11	23		Hervé Sauquet	2013-01-12
1030	Austrobaileya scandens	Austrobaileyaceae	Austrobaileyales	204. Fusion of perianth (C1)	Endress 2001b (IJPS)		0				Hervé Sauquet	2011-01-20
1031	Austrobaileya scandens	Austrobaileyaceae	Austrobaileyales	207. Symmetry of perianth (D1)	Endress 2001b (IJPS)	207. Symmetry of perianth (D1): (1) actinomorphic spiral					Hervé Sauquet	2011-01-20
41460	Austrobaileya scandens	Austrobaileyaceae	Austrobaileyales	230. Perianth phyllotaxy (D1)	Endress 2001b (IJPS)	230. Perianth phyllotaxy (D1): (1) spiral					Hervé Sauquet	2013-01-28
174446	Austrobaileya scandens	Austrobaileyaceae	Austrobaileyales	234. Perianth differentiation (D1)	Watson & Dallwitz 2014 (website)	234. Perianth differentiation (D1): (5) continuous differentiation, outer sepaloid, inner petaloid					Elisabeth Reyes	2014-10-21
1025	Austrobaileya scandens	Austrobaileyaceae	Austrobaileyales	301. Number of fertile stamens (C1)	Endress 2001b (IJPS)			7	11		Hervé Sauquet	2011-01-20
1038	Austrobaileya scandens	Austrobaileyaceae	Austrobaileyales	305. Filament (D1)	Endress 2001b (IJPS)	305. Filament (D1): (5) short and wide					Hervé Sauquet	2011-01-20
1043	Austrobaileya scandens	Austrobaileyaceae	Austrobaileyales	311. Anther orientation (D1)	Endress 2001b (IJPS)	311. Anther orientation (D1): (0) introrse					Hervé Sauquet	2011-01-20
1044	Austrobaileya scandens	Austrobaileyaceae	Austrobaileyales	312. Anther attachment (D1)	Endress 2001b (IJPS)	312. Anther attachment (D1): (0) basifixed					Hervé Sauquet	2011-01-20
1045	Austrobaileya scandens	Austrobaileyaceae	Austrobaileyales	313. Anther dehiscence (D1)	Endress 2001b (IJPS)	313. Anther dehiscence (D1): (0) longitudinal slit					Hervé Sauquet	2011-01-20
41943	Austrobaileya scandens	Austrobaileyaceae	Austrobaileyales	330. Androecium structural phyllotaxy (D1)	Endress 2001b (IJPS)	330. Androecium structural phyllotaxy (D1): (1) spiral					Hervé Sauquet	2013-01-29
1046	Austrobaileya scandens	Austrobaileyaceae	Austrobaileyales	400. Gynoecium phyllotaxy (D1)	Endress 2001b (IJPS)	400. Gynoecium phyllotaxy (D1): (2) spiral					Hervé Sauquet	2011-01-20
180694	Austrobaileya scandens	Austrobaileyaceae	Austrobaileyales	400. Gynoecium phyllotaxy (D1)	Igersheim & Endress 1997 (BJLS)	400. Gynoecium phyllotaxy (D1): (2) spiral					Hervé Sauquet	2015-06-01
1027	Austrobaileya scandens	Austrobaileyaceae	Austrobaileyales	401. Number of structural carpels (C1)	Endress 2001b (IJPS)			10	13		Hervé Sauquet	2011-01-20
1048	Austrobaileya scandens	Austrobaileyaceae	Austrobaileyales	403. Fusion of ovaries (C1)	Endress 2001b (IJPS)		0				Hervé Sauquet	2011-01-20
1049	Austrobaileya scandens	Austrobaileyaceae	Austrobaileyales	411. Number of ovules per functional carpel (C1)	Endress 2001b (IJPS)			4	10		Hervé Sauquet	2011-01-20
120296	Austrobuxus megacarpus	Picrodendraceae	Malpighiales	100. Sex (D1)	Forster 1997 b (Austrobaileya)	100. Sex (D1): (7) unisexual dioecious (structurally and functionally)					Charlotte Prieu	2013-07-04
186577	Austrobuxus megacarpus	Picrodendraceae	Malpighiales	102. Ovary position (D1)	Sutter et al 2006 (PlantSystEvol)	102. Ovary position (D1): (0) superior					Maria von Balthazar	2015-09-22
120328	Austrobuxus megacarpus	Picrodendraceae	Malpighiales	201. Number of perianth parts (C1)	Forster 1997 b (Austrobaileya)		4				Charlotte Prieu	2013-07-04
120308	Austrobuxus megacarpus	Picrodendraceae	Malpighiales	230. Perianth phyllotaxy (D1)	Forster 1997 b (Austrobaileya)	230. Perianth phyllotaxy (D1): (0) whorled					Charlotte Prieu	2013-07-04
120310	Austrobuxus megacarpus	Picrodendraceae	Malpighiales	231. Number of perianth whorls (C1)	Forster 1997 b (Austrobaileya)		2			male flowers	Charlotte Prieu	2013-07-04
120311	Austrobuxus megacarpus	Picrodendraceae	Malpighiales	231. Number of perianth whorls (C1)	Sutter et al 2006 (PlantSystEvol)		1			female flowers	Charlotte Prieu	2013-07-04
120320	Austrobuxus megacarpus	Picrodendraceae	Malpighiales	231. Number of perianth whorls (C1)	Forster 1997 b (Austrobaileya)		2			female flowers	Charlotte Prieu	2013-07-04
120325	Austrobuxus megacarpus	Picrodendraceae	Malpighiales	232. Perianth merism (C1)	Forster 1997 b (Austrobaileya)		2				Charlotte Prieu	2013-07-04
120327	Austrobuxus megacarpus	Picrodendraceae	Malpighiales	232. Perianth merism (C1)	Sutter et al 2006 (PlantSystEvol)		4				Charlotte Prieu	2013-07-04
186580	Austrobuxus megacarpus	Picrodendraceae	Malpighiales	234. Perianth differentiation (D1)	Sutter et al 2006 (PlantSystEvol)	234. Perianth differentiation (D1): (0) undifferentiated					Maria von Balthazar	2015-09-22
120331	Austrobuxus megacarpus	Picrodendraceae	Malpighiales	301. Number of fertile stamens (C1)	Forster 1997 b (Austrobaileya)			7	9		Charlotte Prieu	2013-07-04
120333	Austrobuxus megacarpus	Picrodendraceae	Malpighiales	305. Filament (D1)	Forster 1997 b (Austrobaileya)	305. Filament (D1): (2) long and narrow				filiform	Charlotte Prieu	2013-07-04	Maria von Balthazar	2015-11-03
120343	Austrobuxus megacarpus	Picrodendraceae	Malpighiales	312. Anther attachment (D1)	Forster 1997 b (Austrobaileya)	312. Anther attachment (D1): (1) dorsifixed					Charlotte Prieu	2013-07-04
120344	Austrobuxus megacarpus	Picrodendraceae	Malpighiales	313. Anther dehiscence (D1)	Forster 1997 b (Austrobaileya)	313. Anther dehiscence (D1): (0) longitudinal slit					Charlotte Prieu	2013-07-04
120330	Austrobuxus megacarpus	Picrodendraceae	Malpighiales	330. Androecium structural phyllotaxy (D1)	Forster 1997 b (Austrobaileya)	330. Androecium structural phyllotaxy (D1): (0) whorled					Charlotte Prieu	2013-07-04
120346	Austrobuxus megacarpus	Picrodendraceae	Malpighiales	400. Gynoecium phyllotaxy (D1)	Sutter et al 2006 (PlantSystEvol)	400. Gynoecium phyllotaxy (D1): (0) one whorl					Charlotte Prieu	2013-07-04
120347	Austrobuxus megacarpus	Picrodendraceae	Malpighiales	401. Number of structural carpels (C1)	Sutter et al 2006 (PlantSystEvol)			2	4		Charlotte Prieu	2013-07-04
120351	Austrobuxus megacarpus	Picrodendraceae	Malpighiales	403. Fusion of ovaries (C1)	Sutter et al 2006 (PlantSystEvol)		1				Charlotte Prieu	2013-07-04
120369	Austrobuxus megacarpus	Picrodendraceae	Malpighiales	411. Number of ovules per functional carpel (C1)	Sutter et al 2006 (PlantSystEvol)		2				Charlotte Prieu	2013-07-04
83849	Averrhoa carambola	Oxalidaceae	Oxalidales	100. Sex (D1)	Flora of China 2014 (website)	100. Sex (D1): (0) bisexual (structurally and functionally)					Thomas Haevermans	2013-03-26	Hervé Sauquet	2014-08-22
84732	Averrhoa carambola	Oxalidaceae	Oxalidales	102. Ovary position (D1)	Matthews & Endress 2002 (BJLS)	102. Ovary position (D1): (0) superior					Thomas Haevermans	2013-03-27
84754	Averrhoa carambola	Oxalidaceae	Oxalidales	201. Number of perianth parts (C1)	Matthews & Endress 2002 (BJLS)		10				Thomas Haevermans	2013-03-27
84755	Averrhoa carambola	Oxalidaceae	Oxalidales	204. Fusion of perianth (C1)	Matthews & Endress 2002 (BJLS)		0.1			fused postgenitally in the lower middle part (base and apex free)	Thomas Haevermans	2013-03-27	Thomas Haevermans	2013-03-27
84756	Averrhoa carambola	Oxalidaceae	Oxalidales	207. Symmetry of perianth (D1)	Matthews & Endress 2002 (BJLS)	207. Symmetry of perianth (D1): (0) actinomorphic (strictly polysymmetric)					Thomas Haevermans	2013-03-27
84501	Averrhoa carambola	Oxalidaceae	Oxalidales	230. Perianth phyllotaxy (D1)	Harden & Williams 2000 (Telopea)	230. Perianth phyllotaxy (D1): (0) whorled					Thomas Haevermans	2013-03-27
84735	Averrhoa carambola	Oxalidaceae	Oxalidales	231. Number of perianth whorls (C1)	Matthews & Endress 2002 (BJLS)		2				Thomas Haevermans	2013-03-27
84742	Averrhoa carambola	Oxalidaceae	Oxalidales	232. Perianth merism (C1)	Matthews & Endress 2002 (BJLS)		5				Thomas Haevermans	2013-03-27
84747	Averrhoa carambola	Oxalidaceae	Oxalidales	234. Perianth differentiation (D1)	Matthews & Endress 2002 (BJLS)	234. Perianth differentiation (D1): (1) marked differentiation, outer sepaloid, inner petaloid					Thomas Haevermans	2013-03-27
84785	Averrhoa carambola	Oxalidaceae	Oxalidales	301. Number of fertile stamens (C1)	Matthews & Endress 2002 (BJLS)		5				Thomas Haevermans	2013-03-27
84792	Averrhoa carambola	Oxalidaceae	Oxalidales	305. Filament (D1)	Matthews & Endress 2002 (BJLS)	305. Filament (D1): (2) long and narrow				fertile stamens	Thomas Haevermans	2013-03-27
84793	Averrhoa carambola	Oxalidaceae	Oxalidales	305. Filament (D1)	Matthews & Endress 2002 (BJLS)	305. Filament (D1): (5) short and wide				staminodes	Thomas Haevermans	2013-03-27
84803	Averrhoa carambola	Oxalidaceae	Oxalidales	311. Anther orientation (D1)	Matthews & Endress 2002 (BJLS)	311. Anther orientation (D1): (0) introrse					Thomas Haevermans	2013-03-27
84805	Averrhoa carambola	Oxalidaceae	Oxalidales	312. Anther attachment (D1)	Matthews & Endress 2002 (BJLS)	312. Anther attachment (D1): (1) dorsifixed					Thomas Haevermans	2013-03-27
84807	Averrhoa carambola	Oxalidaceae	Oxalidales	313. Anther dehiscence (D1)	Matthews & Endress 2002 (BJLS)	313. Anther dehiscence (D1): (0) longitudinal slit					Thomas Haevermans	2013-03-27
84779	Averrhoa carambola	Oxalidaceae	Oxalidales	330. Androecium structural phyllotaxy (D1)	Matthews & Endress 2002 (BJLS)	330. Androecium structural phyllotaxy (D1): (0) whorled					Thomas Haevermans	2013-03-27
84781	Averrhoa carambola	Oxalidaceae	Oxalidales	331. Number of androecium structural whorls (C1)	Matthews & Endress 2002 (BJLS)		2				Thomas Haevermans	2013-03-27
84782	Averrhoa carambola	Oxalidaceae	Oxalidales	332. Androecium structural merism (C1)	Matthews & Endress 2002 (BJLS)		5				Thomas Haevermans	2013-03-27
84814	Averrhoa carambola	Oxalidaceae	Oxalidales	400. Gynoecium phyllotaxy (D1)	Matthews & Endress 2002 (BJLS)	400. Gynoecium phyllotaxy (D1): (0) one whorl					Thomas Haevermans	2013-03-27
84817	Averrhoa carambola	Oxalidaceae	Oxalidales	401. Number of structural carpels (C1)	Matthews & Endress 2002 (BJLS)		5				Thomas Haevermans	2013-03-27
178742	Averrhoa carambola	Oxalidaceae	Oxalidales	401. Number of structural carpels (C1)	Matthews & Endress 2002 (BJLS)		5				Kester Bull	2015-02-24
84818	Averrhoa carambola	Oxalidaceae	Oxalidales	403. Fusion of ovaries (C1)	Matthews & Endress 2002 (BJLS)		1				Thomas Haevermans	2013-03-27
178741	Averrhoa carambola	Oxalidaceae	Oxalidales	403. Fusion of ovaries (C1)	Matthews & Endress 2002 (BJLS)		1				Kester Bull	2015-02-24
84843	Averrhoa carambola	Oxalidaceae	Oxalidales	411. Number of ovules per functional carpel (C1)	Matthews & Endress 2002 (BJLS)		4				Thomas Haevermans	2013-03-27
128761	Azorella selago	Apiaceae	Apiales	100. Sex (D1)	Ternetz 1902 (BotZtg)	100. Sex (D1): (0) bisexual (structurally and functionally)					Maria von Balthazar	2013-09-18
128762	Azorella selago	Apiaceae	Apiales	102. Ovary position (D1)	Hooker 1844 (book)	102. Ovary position (D1): (1) inferior					Maria von Balthazar	2013-09-18
128768	Azorella selago	Apiaceae	Apiales	201. Number of perianth parts (C1)	Hooker 1844 (book)		10				Maria von Balthazar	2013-09-18
128769	Azorella selago	Apiaceae	Apiales	204. Fusion of perianth (C1)	Ternetz 1902 (BotZtg)		0			petals	Maria von Balthazar	2013-09-18
128770	Azorella selago	Apiaceae	Apiales	207. Symmetry of perianth (D1)	Ternetz 1902 (BotZtg)	207. Symmetry of perianth (D1): (0) actinomorphic (strictly polysymmetric)					Maria von Balthazar	2013-09-18
128763	Azorella selago	Apiaceae	Apiales	230. Perianth phyllotaxy (D1)	Hooker 1844 (book)	230. Perianth phyllotaxy (D1): (0) whorled					Maria von Balthazar	2013-09-18
128764	Azorella selago	Apiaceae	Apiales	231. Number of perianth whorls (C1)	Hooker 1844 (book)		2				Maria von Balthazar	2013-09-18
128765	Azorella selago	Apiaceae	Apiales	232. Perianth merism (C1)	Hooker 1844 (book)		5				Maria von Balthazar	2013-09-18
128767	Azorella selago	Apiaceae	Apiales	234. Perianth differentiation (D1)	Hooker 1844 (book)	234. Perianth differentiation (D1): (1) marked differentiation, outer sepaloid, inner petaloid					Maria von Balthazar	2013-09-18
128777	Azorella selago	Apiaceae	Apiales	301. Number of fertile stamens (C1)	Ternetz 1902 (BotZtg)		5				Maria von Balthazar	2013-09-18
128780	Azorella selago	Apiaceae	Apiales	305. Filament (D1)	Hooker 1844 (book)	305. Filament (D1): (2) long and narrow					Maria von Balthazar	2013-09-18
128783	Azorella selago	Apiaceae	Apiales	311. Anther orientation (D1)	Hooker 1844 (book)	311. Anther orientation (D1): (1) latrorse					Maria von Balthazar	2013-09-18
128784	Azorella selago	Apiaceae	Apiales	312. Anther attachment (D1)	Hooker 1844 (book)	312. Anther attachment (D1): (1) dorsifixed					Maria von Balthazar	2013-09-18
128785	Azorella selago	Apiaceae	Apiales	313. Anther dehiscence (D1)	Hooker 1844 (book)	313. Anther dehiscence (D1): (0) longitudinal slit					Maria von Balthazar	2013-09-18
128774	Azorella selago	Apiaceae	Apiales	330. Androecium structural phyllotaxy (D1)	Hooker 1844 (book)	330. Androecium structural phyllotaxy (D1): (0) whorled					Maria von Balthazar	2013-09-18
128775	Azorella selago	Apiaceae	Apiales	331. Number of androecium structural whorls (C1)	Hooker 1844 (book)		1				Maria von Balthazar	2013-09-18
128776	Azorella selago	Apiaceae	Apiales	332. Androecium structural merism (C1)	Hooker 1844 (book)		5				Maria von Balthazar	2013-09-18
128787	Azorella selago	Apiaceae	Apiales	400. Gynoecium phyllotaxy (D1)	Hooker 1844 (book)	400. Gynoecium phyllotaxy (D1): (0) one whorl					Maria von Balthazar	2013-09-18
128788	Azorella selago	Apiaceae	Apiales	401. Number of structural carpels (C1)	Hooker 1844 (book)		2				Maria von Balthazar	2013-09-18
123865	Balanops vieillardii	Balanopaceae	Malpighiales	100. Sex (D1)	Flora of Australia Online 2013 (website)	100. Sex (D1): (7) unisexual dioecious (structurally and functionally)					Mario Coiro	2013-07-06
141624	Balanops vieillardii	Balanopaceae	Malpighiales	102. Ovary position (D1)	Watson & Dallwitz 2013 (website)	102. Ovary position (D1): (0) superior					Elisabeth Reyes	2014-02-11
200302	Balanops vieillardii	Balanopaceae	Malpighiales	201. Number of perianth parts (C1)	Sutter & Endress 2003 (AnnBot)		0			female flower	Maria von Balthazar	2016-07-06
200303	Balanops vieillardii	Balanopaceae	Malpighiales	201. Number of perianth parts (C1)	Watson & Dallwitz 2013 (website)		0				Maria von Balthazar	2016-07-06
200304	Balanops vieillardii	Balanopaceae	Malpighiales	301. Number of fertile stamens (C1)	Hjelmqvist 1948 (BotNot)			5	6		Maria von Balthazar	2016-07-06
200305	Balanops vieillardii	Balanopaceae	Malpighiales	305. Filament (D1)	Hjelmqvist 1948 (BotNot)	305. Filament (D1): (3) short and narrow					Maria von Balthazar	2016-07-06
141622	Balanops vieillardii	Balanopaceae	Malpighiales	312. Anther attachment (D1)	Watson & Dallwitz 2013 (website)	312. Anther attachment (D1): (0) basifixed					Elisabeth Reyes	2014-02-11	Elisabeth Reyes	2014-02-11
141623	Balanops vieillardii	Balanopaceae	Malpighiales	313. Anther dehiscence (D1)	Watson & Dallwitz 2013 (website)	313. Anther dehiscence (D1): (0) longitudinal slit					Elisabeth Reyes	2014-02-11	Elisabeth Reyes	2014-02-11
1062	Balanops vieillardii	Balanopaceae	Malpighiales	400. Gynoecium phyllotaxy (D1)	Sutter & Endress 2003 (AnnBot)	400. Gynoecium phyllotaxy (D1): (0) one whorl					Hervé Sauquet	2011-01-26
1069	Balanops vieillardii	Balanopaceae	Malpighiales	401. Number of structural carpels (C1)	Sutter & Endress 2003 (AnnBot)			2	3		Hervé Sauquet	2011-01-26
1064	Balanops vieillardii	Balanopaceae	Malpighiales	403. Fusion of ovaries (C1)	Sutter & Endress 2003 (AnnBot)		1				Hervé Sauquet	2011-01-26
1073	Balanops vieillardii	Balanopaceae	Malpighiales	411. Number of ovules per functional carpel (C1)	Sutter & Endress 2003 (AnnBot)		2				Hervé Sauquet	2011-01-26
82534	Baloskion tetraphyllum	Flagellariaceae+Poaceae+Ecdeiocoleaceae+Joinvillea	Poales	100. Sex (D1)	Watson & Dallwitz 2013 (website)	100. Sex (D1): (7) unisexual dioecious (structurally and functionally)					Thomas Haevermans	2013-03-26
82541	Baloskion tetraphyllum	Flagellariaceae+Poaceae+Ecdeiocoleaceae+Joinvillea	Poales	102. Ovary position (D1)	Watson & Dallwitz 2013 (website)	102. Ovary position (D1): (0) superior					Thomas Haevermans	2013-03-26
123942	Barbeuia madagascariensis	Barbeuiaceae	Caryophyllales	100. Sex (D1)	Ramananjanahary et al 2010 (book)	100. Sex (D1): (0) bisexual (structurally and functionally)					Julien Massoni	2013-07-08
123914	Barbeuia madagascariensis	Barbeuiaceae	Caryophyllales	102. Ovary position (D1)	Ramananjanahary et al 2010 (book)	102. Ovary position (D1): (0) superior					Julien Massoni	2013-07-08
123945	Barbeuia madagascariensis	Barbeuiaceae	Caryophyllales	201. Number of perianth parts (C1)	Ramananjanahary et al 2010 (book)		5				Julien Massoni	2013-07-08
123986	Barbeuia madagascariensis	Barbeuiaceae	Caryophyllales	204. Fusion of perianth (C1)	Ramananjanahary et al 2010 (book)		0				Julien Massoni	2013-07-08
123988	Barbeuia madagascariensis	Barbeuiaceae	Caryophyllales	207. Symmetry of perianth (D1)	Encyclopedia of Life 2013 (website)	207. Symmetry of perianth (D1): (0) actinomorphic (strictly polysymmetric)					Julien Massoni	2013-07-08	Julien Massoni	2013-07-08
157305	Barbeuia madagascariensis	Barbeuiaceae	Caryophyllales	230. Perianth phyllotaxy (D1)	Watson & Dallwitz 2014 (website)	230. Perianth phyllotaxy (D1): (0) whorled					Elisabeth Reyes	2014-07-17
157306	Barbeuia madagascariensis	Barbeuiaceae	Caryophyllales	231. Number of perianth whorls (C1)	Watson & Dallwitz 2014 (website)		1				Elisabeth Reyes	2014-07-17
157307	Barbeuia madagascariensis	Barbeuiaceae	Caryophyllales	232. Perianth merism (C1)	Watson & Dallwitz 2014 (website)		5				Elisabeth Reyes	2014-07-17
157308	Barbeuia madagascariensis	Barbeuiaceae	Caryophyllales	234. Perianth differentiation (D1)	Watson & Dallwitz 2014 (website)	234. Perianth differentiation (D1): (0) undifferentiated					Elisabeth Reyes	2014-07-17
123952	Barbeuia madagascariensis	Barbeuiaceae	Caryophyllales	301. Number of fertile stamens (C1)	Ramananjanahary et al 2010 (book)			30	35		Julien Massoni	2013-07-08
124008	Barbeuia madagascariensis	Barbeuiaceae	Caryophyllales	305. Filament (D1)	Ramananjanahary et al 2010 (book)	305. Filament (D1): (4) long and wide					Julien Massoni	2013-07-08
123909	Barbeuia madagascariensis	Barbeuiaceae	Caryophyllales	311. Anther orientation (D1)	Ramananjanahary et al 2010 (book)	311. Anther orientation (D1): (0) introrse					Julien Massoni	2013-07-08
124017	Barbeuia madagascariensis	Barbeuiaceae	Caryophyllales	312. Anther attachment (D1)	Ramananjanahary et al 2010 (book)	312. Anther attachment (D1): (1) dorsifixed					Julien Massoni	2013-07-08
123912	Barbeuia madagascariensis	Barbeuiaceae	Caryophyllales	313. Anther dehiscence (D1)	Ramananjanahary et al 2010 (book)	313. Anther dehiscence (D1): (0) longitudinal slit					Julien Massoni	2013-07-08
123919	Barbeuia madagascariensis	Barbeuiaceae	Caryophyllales	401. Number of structural carpels (C1)	Ramananjanahary et al 2010 (book)		2				Julien Massoni	2013-07-08
124026	Barbeuia madagascariensis	Barbeuiaceae	Caryophyllales	403. Fusion of ovaries (C1)	Ramananjanahary et al 2010 (book)		1				Julien Massoni	2013-07-08
124042	Barbeuia madagascariensis	Barbeuiaceae	Caryophyllales	411. Number of ovules per functional carpel (C1)	Ramananjanahary et al 2010 (book)		2				Julien Massoni	2013-07-08
128629	Barbeya oleoides	Barbeyaceae	Rosales	100. Sex (D1)	Dickison & Sweitzer 1970 (AmJBot)	100. Sex (D1): (7) unisexual dioecious (structurally and functionally)					Emily Bailes	2013-09-11
143297	Barbeya oleoides	Barbeyaceae	Rosales	102. Ovary position (D1)	Watson & Dallwitz 2013 (website)	102. Ovary position (D1): (0) superior					Elisabeth Reyes	2014-02-25
128630	Barbeya oleoides	Barbeyaceae	Rosales	201. Number of perianth parts (C1)	Dickison & Sweitzer 1970 (AmJBot)			3	4		Emily Bailes	2013-09-11
128633	Barbeya oleoides	Barbeyaceae	Rosales	204. Fusion of perianth (C1)	Dickison & Sweitzer 1970 (AmJBot)			0.01	0.05	Male flowers "slightly fused basally"	Emily Bailes	2013-09-11
128636	Barbeya oleoides	Barbeyaceae	Rosales	204. Fusion of perianth (C1)	Dickison & Sweitzer 1970 (AmJBot)			0	0.01	female flowers	Emily Bailes	2013-09-11
128632	Barbeya oleoides	Barbeyaceae	Rosales	207. Symmetry of perianth (D1)	Dickison & Sweitzer 1970 (AmJBot)	207. Symmetry of perianth (D1): (0) actinomorphic (strictly polysymmetric)					Emily Bailes	2013-09-11
143298	Barbeya oleoides	Barbeyaceae	Rosales	230. Perianth phyllotaxy (D1)	Watson & Dallwitz 2013 (website)	230. Perianth phyllotaxy (D1): (0) whorled					Elisabeth Reyes	2014-02-25
143299	Barbeya oleoides	Barbeyaceae	Rosales	231. Number of perianth whorls (C1)	Watson & Dallwitz 2013 (website)		1				Elisabeth Reyes	2014-02-25
143300	Barbeya oleoides	Barbeyaceae	Rosales	232. Perianth merism (C1)	Watson & Dallwitz 2013 (website)			3	4		Elisabeth Reyes	2014-02-25
176875	Barbeya oleoides	Barbeyaceae	Rosales	234. Perianth differentiation (D1)	Watson & Dallwitz 2014 (website)	234. Perianth differentiation (D1): (0) undifferentiated					Elisabeth Reyes	2014-11-21
128631	Barbeya oleoides	Barbeyaceae	Rosales	301. Number of fertile stamens (C1)	Dickison & Sweitzer 1970 (AmJBot)			6	9	Rarely 10 or 12	Emily Bailes	2013-09-11
128634	Barbeya oleoides	Barbeyaceae	Rosales	305. Filament (D1)	Dickison & Sweitzer 1970 (AmJBot)	305. Filament (D1): (3) short and narrow					Emily Bailes	2013-09-11
143304	Barbeya oleoides	Barbeyaceae	Rosales	312. Anther attachment (D1)	Watson & Dallwitz 2013 (website)	312. Anther attachment (D1): (0) basifixed					Elisabeth Reyes	2014-02-25
128635	Barbeya oleoides	Barbeyaceae	Rosales	313. Anther dehiscence (D1)	Dickison & Sweitzer 1970 (AmJBot)	313. Anther dehiscence (D1): (0) longitudinal slit					Emily Bailes	2013-09-11
128637	Barbeya oleoides	Barbeyaceae	Rosales	401. Number of structural carpels (C1)	Dickison & Sweitzer 1970 (AmJBot)			1	3		Emily Bailes	2013-09-11
143306	Barbeya oleoides	Barbeyaceae	Rosales	411. Number of ovules per functional carpel (C1)	Watson & Dallwitz 2013 (website)		1				Elisabeth Reyes	2014-02-25
153658	Barleria prionitis	Acanthaceae	Lamiales	100. Sex (D1)	Flora of China 2014 (website)	100. Sex (D1): (0) bisexual (structurally and functionally)					Elisabeth Reyes	2014-06-23
153660	Barleria prionitis	Acanthaceae	Lamiales	102. Ovary position (D1)	Flora of China 2014 (website)	102. Ovary position (D1): (0) superior					Elisabeth Reyes	2014-06-23
153657	Barleria prionitis	Acanthaceae	Lamiales	201. Number of perianth parts (C1)	Flora of China 2014 (website)		9				Elisabeth Reyes	2014-06-23
153650	Barleria prionitis	Acanthaceae	Lamiales	204. Fusion of perianth (C1)	Flora of China 2014 (website)			0.25	0.66	corolla	Elisabeth Reyes	2014-06-23	Elisabeth Reyes	2014-06-23
153659	Barleria prionitis	Acanthaceae	Lamiales	207. Symmetry of perianth (D1)	Flora of China 2014 (website)	207. Symmetry of perianth (D1): (2) zygomorphic					Elisabeth Reyes	2014-06-23	Elisabeth Reyes	2014-06-23
153652	Barleria prionitis	Acanthaceae	Lamiales	230. Perianth phyllotaxy (D1)	Flora of China 2014 (website)	230. Perianth phyllotaxy (D1): (0) whorled					Elisabeth Reyes	2014-06-23
153653	Barleria prionitis	Acanthaceae	Lamiales	231. Number of perianth whorls (C1)	Flora of China 2014 (website)		2			Hervé: Elisabeth wrote "2 for calyx 1 for corolla" but in fact there appears to be a single synsepalous calyx of 4 sepals (the reference to "outer 2 lobes" and "inner 2 lobes" in the description is confusing in that respect)	Elisabeth Reyes	2014-06-23	Hervé Sauquet	2014-07-05
153654	Barleria prionitis	Acanthaceae	Lamiales	232. Perianth merism (C1)	Flora of China 2014 (website)		4			calyx	Elisabeth Reyes	2014-06-23	Hervé Sauquet	2014-07-05
153655	Barleria prionitis	Acanthaceae	Lamiales	232. Perianth merism (C1)	Flora of China 2014 (website)		5			corolla	Elisabeth Reyes	2014-06-23
153656	Barleria prionitis	Acanthaceae	Lamiales	234. Perianth differentiation (D1)	Flora of China 2014 (website)	234. Perianth differentiation (D1): (4) marked differentiation					Elisabeth Reyes	2014-06-23
180703	Barnadesia caryophylla	Asteraceae	Asterales	100. Sex (D1)	Urtubey 1999 (AMBG)	100. Sex (D1): (0) bisexual (structurally and functionally)				ray and disk flowers bisexual	Maria von Balthazar	2015-06-02
125198	Barnadesia caryophylla	Asteraceae	Asterales	102. Ovary position (D1)	Lundberg & Bremer 2003 (IJPS)	102. Ovary position (D1): (1) inferior					Kristel Schoonderwoerd	2013-07-08
180704	Barnadesia caryophylla	Asteraceae	Asterales	102. Ovary position (D1)	Curtis 1846 (CurtisBotMag)	102. Ovary position (D1): (1) inferior					Maria von Balthazar	2015-06-02
127417	Barnadesia caryophylla	Asteraceae	Asterales	201. Number of perianth parts (C1)	Lundberg & Bremer 2003 (IJPS)		5				Kristel Schoonderwoerd	2013-07-09
180706	Barnadesia caryophylla	Asteraceae	Asterales	204. Fusion of perianth (C1)	Urtubey 1999 (AMBG)			0.3	0.85	corolla	Maria von Balthazar	2015-06-02	Maria von Balthazar	2015-06-02
180707	Barnadesia caryophylla	Asteraceae	Asterales	204. Fusion of perianth (C1)	Curtis 1846 (CurtisBotMag)		0			calyx	Maria von Balthazar	2015-06-02
180822	Barnadesia caryophylla	Asteraceae	Asterales	207. Symmetry of perianth (D1)	Curtis 1846 (CurtisBotMag)	207. Symmetry of perianth (D1): (2) zygomorphic					Maria von Balthazar	2015-06-03	Maria von Balthazar	2016-06-28
200233	Barnadesia caryophylla	Asteraceae	Asterales	207. Symmetry of perianth (D1)	Urtubey 1999 (AMBG)	207. Symmetry of perianth (D1): (2) zygomorphic				corolla of ray and disk flowers monosymmetric	Maria von Balthazar	2016-06-28	Maria von Balthazar	2016-06-28
179379	Barnadesia caryophylla	Asteraceae	Asterales	230. Perianth phyllotaxy (D1)	Anderberg et al 2006 (Kubitzki)	230. Perianth phyllotaxy (D1): (0) whorled					Elisabeth Reyes	2015-03-17
127422	Barnadesia caryophylla	Asteraceae	Asterales	231. Number of perianth whorls (C1)	Urtubey 1999 (AMBG)		2			outer whorl pappus	Kristel Schoonderwoerd	2013-07-09	Maria von Balthazar	2015-06-02
127421	Barnadesia caryophylla	Asteraceae	Asterales	232. Perianth merism (C1)	Lundberg & Bremer 2003 (IJPS)		5			corolla	Kristel Schoonderwoerd	2013-07-09	Maria von Balthazar	2015-06-02
180705	Barnadesia caryophylla	Asteraceae	Asterales	234. Perianth differentiation (D1)	Urtubey 1999 (AMBG)	234. Perianth differentiation (D1): (4) marked differentiation					Maria von Balthazar	2015-06-02
126010	Barnadesia caryophylla	Asteraceae	Asterales	301. Number of fertile stamens (C1)	Lundberg & Bremer 2003 (IJPS)		5				Kristel Schoonderwoerd	2013-07-09
180713	Barnadesia caryophylla	Asteraceae	Asterales	305. Filament (D1)	Lindley 1843 (BotReg)	305. Filament (D1): (2) long and narrow					Maria von Balthazar	2015-06-02	Maria von Balthazar	2015-06-02
126506	Barnadesia caryophylla	Asteraceae	Asterales	311. Anther orientation (D1)	Lundberg & Bremer 2003 (IJPS)	311. Anther orientation (D1): (0) introrse					Kristel Schoonderwoerd	2013-07-09
126352	Barnadesia caryophylla	Asteraceae	Asterales	312. Anther attachment (D1)	Lundberg & Bremer 2003 (IJPS)	312. Anther attachment (D1): (0) basifixed					Kristel Schoonderwoerd	2013-07-09
180708	Barnadesia caryophylla	Asteraceae	Asterales	330. Androecium structural phyllotaxy (D1)	Curtis 1846 (CurtisBotMag)	330. Androecium structural phyllotaxy (D1): (0) whorled					Maria von Balthazar	2015-06-02
180709	Barnadesia caryophylla	Asteraceae	Asterales	331. Number of androecium structural whorls (C1)	Curtis 1846 (CurtisBotMag)		1				Maria von Balthazar	2015-06-02
125927	Barnadesia caryophylla	Asteraceae	Asterales	332. Androecium structural merism (C1)	Lundberg & Bremer 2003 (IJPS)		5				Kristel Schoonderwoerd	2013-07-09
126773	Barnadesia caryophylla	Asteraceae	Asterales	401. Number of structural carpels (C1)	Lundberg & Bremer 2003 (IJPS)		2				Kristel Schoonderwoerd	2013-07-09
127306	Barnadesia caryophylla	Asteraceae	Asterales	411. Number of ovules per functional carpel (C1)	Lundberg & Bremer 2003 (IJPS)		1			only one functional carpel	Kristel Schoonderwoerd	2013-07-09	Maria von Balthazar	2015-06-02
120845	Barringtonia asiatica	Lecythidaceae	Ericales	100. Sex (D1)	Flora of China 2013 (website)	100. Sex (D1): (0) bisexual (structurally and functionally)					Stefan Löfstrand	2013-07-04
120893	Barringtonia asiatica	Lecythidaceae	Ericales	102. Ovary position (D1)	Flora of China 2013 (website)	102. Ovary position (D1): (1) inferior					Stefan Löfstrand	2013-07-04
120917	Barringtonia asiatica	Lecythidaceae	Ericales	201. Number of perianth parts (C1)	Flora of China 2013 (website)		8				Stefan Löfstrand	2013-07-04
120920	Barringtonia asiatica	Lecythidaceae	Ericales	204. Fusion of perianth (C1)	Flora of China 2013 (website)		1			calyx	Stefan Löfstrand	2013-07-04
155901	Barringtonia asiatica	Lecythidaceae	Ericales	204. Fusion of perianth (C1)	Tsou 1994 (MemNYBotGard)		0			corolla	Maria von Balthazar	2014-07-14	Maria von Balthazar	2014-07-14
155902	Barringtonia asiatica	Lecythidaceae	Ericales	204. Fusion of perianth (C1)	Tsou 1994 (MemNYBotGard)		1			calyx	Maria von Balthazar	2014-07-14
120927	Barringtonia asiatica	Lecythidaceae	Ericales	207. Symmetry of perianth (D1)	Flora of China 2013 (website)	207. Symmetry of perianth (D1): (0) actinomorphic (strictly polysymmetric)					Stefan Löfstrand	2013-07-04
120902	Barringtonia asiatica	Lecythidaceae	Ericales	230. Perianth phyllotaxy (D1)	Flora of China 2013 (website)	230. Perianth phyllotaxy (D1): (0) whorled					Stefan Löfstrand	2013-07-04
120904	Barringtonia asiatica	Lecythidaceae	Ericales	231. Number of perianth whorls (C1)	Flora of China 2013 (website)		2				Stefan Löfstrand	2013-07-04
120909	Barringtonia asiatica	Lecythidaceae	Ericales	232. Perianth merism (C1)	Flora of China 2013 (website)		4				Stefan Löfstrand	2013-07-04
120915	Barringtonia asiatica	Lecythidaceae	Ericales	234. Perianth differentiation (D1)	Flora of China 2013 (website)	234. Perianth differentiation (D1): (1) marked differentiation, outer sepaloid, inner petaloid					Stefan Löfstrand	2013-07-04
155909	Barringtonia asiatica	Lecythidaceae	Ericales	301. Number of fertile stamens (C1)	Tsou 1994 (MemNYBotGard)		71				Maria von Balthazar	2014-07-14
120957	Barringtonia asiatica	Lecythidaceae	Ericales	305. Filament (D1)	Flora of China 2013 (website)	305. Filament (D1): (2) long and narrow					Stefan Löfstrand	2013-07-04	Maria von Balthazar	2015-11-03
155915	Barringtonia asiatica	Lecythidaceae	Ericales	311. Anther orientation (D1)	Tsou 1994 (MemNYBotGard)	311. Anther orientation (D1): (1) latrorse					Maria von Balthazar	2014-07-14
155917	Barringtonia asiatica	Lecythidaceae	Ericales	312. Anther attachment (D1)	Tsou 1994 (MemNYBotGard)	312. Anther attachment (D1): (0) basifixed					Maria von Balthazar	2014-07-14	Maria von Balthazar	2014-07-14
120940	Barringtonia asiatica	Lecythidaceae	Ericales	330. Androecium structural phyllotaxy (D1)	Flora of China 2013 (website)	330. Androecium structural phyllotaxy (D1): (0) whorled					Stefan Löfstrand	2013-07-04
120987	Barringtonia asiatica	Lecythidaceae	Ericales	400. Gynoecium phyllotaxy (D1)	Flora of China 2013 (website)	400. Gynoecium phyllotaxy (D1): (0) one whorl					Stefan Löfstrand	2013-07-04
120988	Barringtonia asiatica	Lecythidaceae	Ericales	401. Number of structural carpels (C1)	Flora of China 2013 (website)		4				Stefan Löfstrand	2013-07-04
120992	Barringtonia asiatica	Lecythidaceae	Ericales	403. Fusion of ovaries (C1)	Flora of China 2013 (website)		1				Stefan Löfstrand	2013-07-04
121018	Barringtonia asiatica	Lecythidaceae	Ericales	411. Number of ovules per functional carpel (C1)	Flora of China 2013 (website)			4	5		Stefan Löfstrand	2013-07-04
154228	Basella alba	Basellaceae	Caryophyllales	100. Sex (D1)	Flora of China 2014 (website)	100. Sex (D1): (0) bisexual (structurally and functionally)					Elisabeth Reyes	2014-06-27
154231	Basella alba	Basellaceae	Caryophyllales	102. Ovary position (D1)	Flora of China 2014 (website)	102. Ovary position (D1): (0) superior					Elisabeth Reyes	2014-06-27
154237	Basella alba	Basellaceae	Caryophyllales	201. Number of perianth parts (C1)	Flora of China 2014 (website)		5			maria: interpretation of perianth in basellaceae is difficult; developmental studies of lacroix and sattler suggest a simple perianth elisabeth:going with the corolla of 5 calyx of 2 interpretation here because flower illustration has 2 small parts in ad	Elisabeth Reyes	2014-06-27	Maria von Balthazar	2015-10-22
154222	Basella alba	Basellaceae	Caryophyllales	204. Fusion of perianth (C1)	Flora of China 2014 (website)		0.45				Elisabeth Reyes	2014-06-27
154229	Basella alba	Basellaceae	Caryophyllales	207. Symmetry of perianth (D1)	Flora of China 2014 (website)	207. Symmetry of perianth (D1): (0) actinomorphic (strictly polysymmetric)					Elisabeth Reyes	2014-06-27
154236	Basella alba	Basellaceae	Caryophyllales	230. Perianth phyllotaxy (D1)	Flora of China 2014 (website)	230. Perianth phyllotaxy (D1): (0) whorled				have trouble identifying configuration	Elisabeth Reyes	2014-06-27	Elisabeth Reyes	2014-06-27
154242	Basella alba	Basellaceae	Caryophyllales	231. Number of perianth whorls (C1)	Flora of China 2014 (website)		1			maria: changed to 1-whorl according to lacroix and sattler elisabeth going with the 2-whorl interpretation because flower has 2 small parts in addition to the outer whorl that could be the actual bracteoles	Elisabeth Reyes	2014-06-27	Maria von Balthazar	2015-10-22
154243	Basella alba	Basellaceae	Caryophyllales	232. Perianth merism (C1)	Flora of China 2014 (website)		5			tepals	Elisabeth Reyes	2014-06-27	Maria von Balthazar	2015-10-22
154245	Basella alba	Basellaceae	Caryophyllales	234. Perianth differentiation (D1)	Flora of China 2014 (website)	234. Perianth differentiation (D1): (0) undifferentiated					Elisabeth Reyes	2014-06-27
154223	Basella alba	Basellaceae	Caryophyllales	301. Number of fertile stamens (C1)	Flora of China 2014 (website)		5				Elisabeth Reyes	2014-06-27
154224	Basella alba	Basellaceae	Caryophyllales	330. Androecium structural phyllotaxy (D1)	Flora of China 2014 (website)	330. Androecium structural phyllotaxy (D1): (0) whorled					Elisabeth Reyes	2014-06-27
154225	Basella alba	Basellaceae	Caryophyllales	331. Number of androecium structural whorls (C1)	Flora of China 2014 (website)		1				Elisabeth Reyes	2014-06-27
154226	Basella alba	Basellaceae	Caryophyllales	332. Androecium structural merism (C1)	Flora of China 2014 (website)		5				Elisabeth Reyes	2014-06-27
154232	Basella alba	Basellaceae	Caryophyllales	401. Number of structural carpels (C1)	Flora of China 2014 (website)		3				Elisabeth Reyes	2014-06-27
1514	Batis maritima	Bataceae	Brassicales	100. Sex (D1)	Flora of North America 2011 (website)	100. Sex (D1): (7) unisexual dioecious (structurally and functionally)					Hervé Sauquet	2011-02-21
199693	Batis maritima	Bataceae	Brassicales	102. Ovary position (D1)	Ronse De Craene 2005 (AmJBot)	102. Ovary position (D1): (1) inferior					Maria von Balthazar	2016-05-24
199694	Batis maritima	Bataceae	Brassicales	201. Number of perianth parts (C1)	Ronse De Craene 2005 (AmJBot)		0			in female flowers	Maria von Balthazar	2016-05-24
199695	Batis maritima	Bataceae	Brassicales	201. Number of perianth parts (C1)	Ronse De Craene 2005 (AmJBot)		8			in male flowers (4 + 4)	Maria von Balthazar	2016-05-24	Maria von Balthazar	2016-05-24
1518	Batis maritima	Bataceae	Brassicales	204. Fusion of perianth (C1)	Ronse De Craene 2005 (AmJBot)		0			petals	Hervé Sauquet	2011-02-21	Maria von Balthazar	2016-05-24
199699	Batis maritima	Bataceae	Brassicales	204. Fusion of perianth (C1)	Ronse De Craene 2005 (AmJBot)		1			sepals	Maria von Balthazar	2016-05-24
1519	Batis maritima	Bataceae	Brassicales	207. Symmetry of perianth (D1)	Ronse De Craene 2005 (AmJBot)	207. Symmetry of perianth (D1): (3) disymmetric				petals	Hervé Sauquet	2011-02-21	Maria von Balthazar	2016-05-24
199700	Batis maritima	Bataceae	Brassicales	207. Symmetry of perianth (D1)	Ronse De Craene 2005 (AmJBot)	207. Symmetry of perianth (D1): (2) zygomorphic				sepals	Maria von Balthazar	2016-05-24
143329	Batis maritima	Bataceae	Brassicales	230. Perianth phyllotaxy (D1)	Flora of North America 2014 (website)	230. Perianth phyllotaxy (D1): (0) whorled				male flowers	Elisabeth Reyes	2014-02-26	Elisabeth Reyes	2014-02-26
143330	Batis maritima	Bataceae	Brassicales	231. Number of perianth whorls (C1)	Ronse De Craene 2005 (AmJBot)		2			only in male	Elisabeth Reyes	2014-02-26	Maria von Balthazar	2016-05-24
199697	Batis maritima	Bataceae	Brassicales	231. Number of perianth whorls (C1)	Ronse De Craene 2005 (AmJBot)		0			female flower	Maria von Balthazar	2016-05-24
199698	Batis maritima	Bataceae	Brassicales	232. Perianth merism (C1)	Ronse De Craene 2005 (AmJBot)		4			male flower	Maria von Balthazar	2016-05-24
173953	Batis maritima	Bataceae	Brassicales	234. Perianth differentiation (D1)	Ronse De Craene 2005 (AmJBot)	234. Perianth differentiation (D1): (1) marked differentiation, outer sepaloid, inner petaloid					Elisabeth Reyes	2014-10-14	Maria von Balthazar	2016-05-24
1522	Batis maritima	Bataceae	Brassicales	301. Number of fertile stamens (C1)	Ronse De Craene 2005 (AmJBot)		4				Hervé Sauquet	2011-02-21	Maria von Balthazar	2016-05-24
199702	Batis maritima	Bataceae	Brassicales	301. Number of fertile stamens (C1)	Johnson 1935 (BullTorreyBotClub)		4				Maria von Balthazar	2016-05-24
1524	Batis maritima	Bataceae	Brassicales	305. Filament (D1)	Flora of North America 2014 (website)	305. Filament (D1): (2) long and narrow					Hervé Sauquet	2011-02-21	Maria von Balthazar	2016-05-24
199709	Batis maritima	Bataceae	Brassicales	311. Anther orientation (D1)	Ronse De Craene 2005 (AmJBot)	311. Anther orientation (D1): (1) latrorse					Maria von Balthazar	2016-05-24
1528	Batis maritima	Bataceae	Brassicales	312. Anther attachment (D1)	Ronse De Craene 2005 (AmJBot)	312. Anther attachment (D1): (0) basifixed					Hervé Sauquet	2011-02-21	Maria von Balthazar	2016-05-24
1529	Batis maritima	Bataceae	Brassicales	313. Anther dehiscence (D1)	Flora of North America 2011 (website)	313. Anther dehiscence (D1): (0) longitudinal slit					Hervé Sauquet	2011-02-21
199703	Batis maritima	Bataceae	Brassicales	330. Androecium structural phyllotaxy (D1)	Ronse De Craene 2005 (AmJBot)	330. Androecium structural phyllotaxy (D1): (0) whorled					Maria von Balthazar	2016-05-24
199704	Batis maritima	Bataceae	Brassicales	331. Number of androecium structural whorls (C1)	Ronse De Craene 2005 (AmJBot)		2				Maria von Balthazar	2016-05-24
199705	Batis maritima	Bataceae	Brassicales	332. Androecium structural merism (C1)	Ronse De Craene 2005 (AmJBot)		2				Maria von Balthazar	2016-05-24
199711	Batis maritima	Bataceae	Brassicales	400. Gynoecium phyllotaxy (D1)	Ronse De Craene 2005 (AmJBot)	400. Gynoecium phyllotaxy (D1): (0) one whorl					Maria von Balthazar	2016-05-24
1530	Batis maritima	Bataceae	Brassicales	401. Number of structural carpels (C1)	Flora of North America 2011 (website)		2				Hervé Sauquet	2011-02-21
1531	Batis maritima	Bataceae	Brassicales	403. Fusion of ovaries (C1)	Flora of North America 2011 (website)		1				Hervé Sauquet	2011-02-21
199715	Batis maritima	Bataceae	Brassicales	411. Number of ovules per functional carpel (C1)	Ronse De Craene 2005 (AmJBot)		2				Maria von Balthazar	2016-05-24	Maria von Balthazar	2016-05-24
127720	Bauhinia galpinii	Fabaceae	Fabales	100. Sex (D1)	Endress 1994 (book)	100. Sex (D1): (0) bisexual (structurally and functionally)					Emily Bailes	2013-07-09
127704	Bauhinia galpinii	Fabaceae	Fabales	201. Number of perianth parts (C1)	Endress 1994 (book)		10				Emily Bailes	2013-07-09
127699	Bauhinia galpinii	Fabaceae	Fabales	204. Fusion of perianth (C1)	Endress 1994 (book)		0			both caylx and corolla free	Emily Bailes	2013-07-09
127480	Bauhinia galpinii	Fabaceae	Fabales	207. Symmetry of perianth (D1)	Endress 1994 (book)	207. Symmetry of perianth (D1): (2) zygomorphic				weakly, adaxial petal slightly smaller in siye	Emily Bailes	2013-07-09	Maria von Balthazar	2015-10-21
127707	Bauhinia galpinii	Fabaceae	Fabales	230. Perianth phyllotaxy (D1)	Endress 1994 (book)	230. Perianth phyllotaxy (D1): (0) whorled					Emily Bailes	2013-07-09
127481	Bauhinia galpinii	Fabaceae	Fabales	231. Number of perianth whorls (C1)	Endress 1994 (book)		2				Emily Bailes	2013-07-09	Emily Bailes	2013-07-09
127435	Bauhinia galpinii	Fabaceae	Fabales	232. Perianth merism (C1)	Endress 1994 (book)		5			5 sepals	Emily Bailes	2013-07-09
127489	Bauhinia galpinii	Fabaceae	Fabales	234. Perianth differentiation (D1)	Endress 1994 (book)	234. Perianth differentiation (D1): (1) marked differentiation, outer sepaloid, inner petaloid				also see http://eol.org/data_objects/20038738	Emily Bailes	2013-07-09	Emily Bailes	2013-07-09
127414	Bauhinia galpinii	Fabaceae	Fabales	301. Number of fertile stamens (C1)	Endress 1994 (book)		3			7 staminodes, 3 stamens	Emily Bailes	2013-07-09
127691	Bauhinia galpinii	Fabaceae	Fabales	330. Androecium structural phyllotaxy (D1)	Endress 2008 (AMBG)	330. Androecium structural phyllotaxy (D1): (0) whorled					Emily Bailes	2013-07-09
127598	Bauhinia galpinii	Fabaceae	Fabales	331. Number of androecium structural whorls (C1)	Endress 2008 (AMBG)		2				Emily Bailes	2013-07-09
127602	Bauhinia galpinii	Fabaceae	Fabales	332. Androecium structural merism (C1)	Endress 2008 (AMBG)		5				Emily Bailes	2013-07-09
181712	Beaucarnea recurvata	Asparagaceae	Asparagales	100. Sex (D1)	Lemaire 1854 (LillHort)	100. Sex (D1): (9) unisexual dioecious (functionally), but structurally bisexual					Stefan Little	2015-06-12
181715	Beaucarnea recurvata	Asparagaceae	Asparagales	100. Sex (D1)	Rojas-Pina et al 2014 (Taxon)	100. Sex (D1): (9) unisexual dioecious (functionally), but structurally bisexual					Stefan Little	2015-06-12
181716	Beaucarnea recurvata	Asparagaceae	Asparagales	201. Number of perianth parts (C1)	Lemaire 1854 (LillHort)		6				Stefan Little	2015-06-12
181722	Beaucarnea recurvata	Asparagaceae	Asparagales	204. Fusion of perianth (C1)	Lemaire 1854 (LillHort)		0				Stefan Little	2015-06-12
181723	Beaucarnea recurvata	Asparagaceae	Asparagales	207. Symmetry of perianth (D1)	Rojas-Pina et al 2014 (Taxon)	207. Symmetry of perianth (D1): (5) actinomorphic (general)					Stefan Little	2015-06-12
181717	Beaucarnea recurvata	Asparagaceae	Asparagales	230. Perianth phyllotaxy (D1)	Lemaire 1854 (LillHort)	230. Perianth phyllotaxy (D1): (0) whorled					Stefan Little	2015-06-12	Stefan Little	2015-06-12
181718	Beaucarnea recurvata	Asparagaceae	Asparagales	231. Number of perianth whorls (C1)	Lemaire 1854 (LillHort)		2				Stefan Little	2015-06-12
181719	Beaucarnea recurvata	Asparagaceae	Asparagales	232. Perianth merism (C1)	Lemaire 1854 (LillHort)		3				Stefan Little	2015-06-12
181721	Beaucarnea recurvata	Asparagaceae	Asparagales	234. Perianth differentiation (D1)	Lemaire 1854 (LillHort)	234. Perianth differentiation (D1): (8) weak differentiation					Stefan Little	2015-06-12	Stefan Little	2015-06-12
181726	Beaucarnea recurvata	Asparagaceae	Asparagales	301. Number of fertile stamens (C1)	Rojas-Pina et al 2014 (Taxon)		6				Stefan Little	2015-06-12
181727	Beaucarnea recurvata	Asparagaceae	Asparagales	301. Number of fertile stamens (C1)	Lemaire 1854 (LillHort)		6				Stefan Little	2015-06-12
181737	Beaucarnea recurvata	Asparagaceae	Asparagales	305. Filament (D1)	Rojas-Pina et al 2014 (Taxon)	305. Filament (D1): (2) long and narrow					Stefan Little	2015-06-12
181741	Beaucarnea recurvata	Asparagaceae	Asparagales	311. Anther orientation (D1)	Rojas-Pina et al 2014 (Taxon)	311. Anther orientation (D1): (0) introrse					Stefan Little	2015-06-12
181742	Beaucarnea recurvata	Asparagaceae	Asparagales	312. Anther attachment (D1)	Rojas-Pina et al 2014 (Taxon)	312. Anther attachment (D1): (1) dorsifixed					Stefan Little	2015-06-12
181743	Beaucarnea recurvata	Asparagaceae	Asparagales	313. Anther dehiscence (D1)	Rojas-Pina et al 2014 (Taxon)	313. Anther dehiscence (D1): (0) longitudinal slit					Stefan Little	2015-06-12
181728	Beaucarnea recurvata	Asparagaceae	Asparagales	330. Androecium structural phyllotaxy (D1)	Lemaire 1854 (LillHort)	330. Androecium structural phyllotaxy (D1): (0) whorled					Stefan Little	2015-06-12
181729	Beaucarnea recurvata	Asparagaceae	Asparagales	330. Androecium structural phyllotaxy (D1)	Rojas-Pina et al 2014 (Taxon)	330. Androecium structural phyllotaxy (D1): (0) whorled					Stefan Little	2015-06-12
181730	Beaucarnea recurvata	Asparagaceae	Asparagales	331. Number of androecium structural whorls (C1)	Rojas-Pina et al 2014 (Taxon)		2				Stefan Little	2015-06-12
181731	Beaucarnea recurvata	Asparagaceae	Asparagales	331. Number of androecium structural whorls (C1)	Lemaire 1854 (LillHort)		2				Stefan Little	2015-06-12
181732	Beaucarnea recurvata	Asparagaceae	Asparagales	332. Androecium structural merism (C1)	Lemaire 1854 (LillHort)		3				Stefan Little	2015-06-12
181749	Beaucarnea recurvata	Asparagaceae	Asparagales	400. Gynoecium phyllotaxy (D1)	Lemaire 1854 (LillHort)	400. Gynoecium phyllotaxy (D1): (0) one whorl					Stefan Little	2015-06-12
181745	Beaucarnea recurvata	Asparagaceae	Asparagales	401. Number of structural carpels (C1)	Rojas-Pina et al 2014 (Taxon)		3				Stefan Little	2015-06-12
181746	Beaucarnea recurvata	Asparagaceae	Asparagales	401. Number of structural carpels (C1)	Rojas-Pina et al 2014 (Taxon)		3				Stefan Little	2015-06-12
181747	Beaucarnea recurvata	Asparagaceae	Asparagales	401. Number of structural carpels (C1)	Lemaire 1854 (LillHort)		3				Stefan Little	2015-06-12
181748	Beaucarnea recurvata	Asparagaceae	Asparagales	401. Number of structural carpels (C1)	Lemaire 1854 (LillHort)		3				Stefan Little	2015-06-12
181750	Beaucarnea recurvata	Asparagaceae	Asparagales	403. Fusion of ovaries (C1)	Rojas-Pina et al 2014 (Taxon)		1				Stefan Little	2015-06-12	Stefan Little	2015-06-12
181755	Beaucarnea recurvata	Asparagaceae	Asparagales	411. Number of ovules per functional carpel (C1)	Rojas-Pina et al 2014 (Taxon)		2				Stefan Little	2015-06-12
141942	Begonia sanguinea	Begoniaceae	Cucurbitales	100. Sex (D1)	Watson & Dallwitz 2013 (website)	100. Sex (D1): (1) unisexual monoecious (structurally and functionally)					Elisabeth Reyes	2014-02-14
141945	Begonia sanguinea	Begoniaceae	Cucurbitales	102. Ovary position (D1)	Watson & Dallwitz 2013 (website)	102. Ovary position (D1): (1) inferior					Elisabeth Reyes	2014-02-14
141943	Begonia sanguinea	Begoniaceae	Cucurbitales	230. Perianth phyllotaxy (D1)	Watson & Dallwitz 2013 (website)	230. Perianth phyllotaxy (D1): (0) whorled					Elisabeth Reyes	2014-02-14
141946	Begonia sanguinea	Begoniaceae	Cucurbitales	403. Fusion of ovaries (C1)	Watson & Dallwitz 2013 (website)		1				Elisabeth Reyes	2014-02-14
1554	Berberidopsis corallina	Berberidopsidaceae	Berberidopsidales	100. Sex (D1)	Flora of Chile 2011 (website)	100. Sex (D1): (0) bisexual (structurally and functionally)					Hervé Sauquet	2011-03-01
1555	Berberidopsis corallina	Berberidopsidaceae	Berberidopsidales	102. Ovary position (D1)	Flora of Chile 2011 (website)	102. Ovary position (D1): (0) superior					Hervé Sauquet	2011-03-01
1557	Berberidopsis corallina	Berberidopsidaceae	Berberidopsidales	201. Number of perianth parts (C1)	Flora of Chile 2011 (website)			9	15	though both Ronse de Craene 2010 (book) and Leins & Erbar 2010 (book) write 12	Hervé Sauquet	2011-03-01
1558	Berberidopsis corallina	Berberidopsidaceae	Berberidopsidales	204. Fusion of perianth (C1)	Flora of Chile 2011 (website)		0				Hervé Sauquet	2011-03-01
1559	Berberidopsis corallina	Berberidopsidaceae	Berberidopsidales	207. Symmetry of perianth (D1)	Flora of Chile 2011 (website)	207. Symmetry of perianth (D1): (1) actinomorphic spiral					Hervé Sauquet	2011-03-01
81511	Berberidopsis corallina	Berberidopsidaceae	Berberidopsidales	230. Perianth phyllotaxy (D1)	Flora of North America 2012 (website)	230. Perianth phyllotaxy (D1): (1) spiral					Hervé Sauquet	2013-03-24
81512	Berberidopsis corallina	Berberidopsidaceae	Berberidopsidales	234. Perianth differentiation (D1)	Flora of North America 2012 (website)	234. Perianth differentiation (D1): (0) undifferentiated					Hervé Sauquet	2013-03-24
1561	Berberidopsis corallina	Berberidopsidaceae	Berberidopsidales	301. Number of fertile stamens (C1)	Flora of Chile 2011 (website)		8				Hervé Sauquet	2011-03-01
1563	Berberidopsis corallina	Berberidopsidaceae	Berberidopsidales	305. Filament (D1)	Flora of Chile 2011 (website)	305. Filament (D1): (0) absent					Hervé Sauquet	2011-03-01
1565	Berberidopsis corallina	Berberidopsidaceae	Berberidopsidales	311. Anther orientation (D1)	Flora of Chile 2011 (website)	311. Anther orientation (D1): (0) introrse					Hervé Sauquet	2011-03-01
1566	Berberidopsis corallina	Berberidopsidaceae	Berberidopsidales	400. Gynoecium phyllotaxy (D1)	Flora of Chile 2011 (website)	400. Gynoecium phyllotaxy (D1): (0) one whorl					Hervé Sauquet	2011-03-01
1567	Berberidopsis corallina	Berberidopsidaceae	Berberidopsidales	401. Number of structural carpels (C1)	Flora of Chile 2011 (website)		3				Hervé Sauquet	2011-03-01
1569	Berberidopsis corallina	Berberidopsidaceae	Berberidopsidales	403. Fusion of ovaries (C1)	Flora of Chile 2011 (website)		1				Hervé Sauquet	2011-03-01
141606	Bergia texana	Elatinaceae	Malpighiales	100. Sex (D1)	Watson & Dallwitz 2013 (website)	100. Sex (D1): (0) bisexual (structurally and functionally)					Elisabeth Reyes	2014-02-11
188271	Bergia texana	Elatinaceae	Malpighiales	102. Ovary position (D1)	Niedenzu 1925 (EnglerPrantl)	102. Ovary position (D1): (0) superior					Maria von Balthazar	2015-11-03
121739	Bergia texana	Elatinaceae	Malpighiales	201. Number of perianth parts (C1)	Zhang et al 2010 (PNAS)		10				Mario Coiro	2013-07-04
143184	Bergia texana	Elatinaceae	Malpighiales	204. Fusion of perianth (C1)	Flora of China 2014 (website)		0				Elisabeth Reyes	2014-02-24
121740	Bergia texana	Elatinaceae	Malpighiales	207. Symmetry of perianth (D1)	Zhang et al 2010 (PNAS)	207. Symmetry of perianth (D1): (0) actinomorphic (strictly polysymmetric)					Mario Coiro	2013-07-04
121732	Bergia texana	Elatinaceae	Malpighiales	230. Perianth phyllotaxy (D1)	Zhang et al 2010 (PNAS)	230. Perianth phyllotaxy (D1): (0) whorled					Mario Coiro	2013-07-04
121733	Bergia texana	Elatinaceae	Malpighiales	231. Number of perianth whorls (C1)	Zhang et al 2010 (PNAS)		2				Mario Coiro	2013-07-04
121734	Bergia texana	Elatinaceae	Malpighiales	232. Perianth merism (C1)	Zhang et al 2010 (PNAS)		5				Mario Coiro	2013-07-04
121737	Bergia texana	Elatinaceae	Malpighiales	234. Perianth differentiation (D1)	Zhang et al 2010 (PNAS)	234. Perianth differentiation (D1): (1) marked differentiation, outer sepaloid, inner petaloid					Mario Coiro	2013-07-04
188272	Bergia texana	Elatinaceae	Malpighiales	301. Number of fertile stamens (C1)	Niedenzu 1925 (EnglerPrantl)		10			occasionally stamens of inner whorl recuded or lost	Maria von Balthazar	2015-11-03
188277	Bergia texana	Elatinaceae	Malpighiales	305. Filament (D1)	Niedenzu 1925 (EnglerPrantl)	305. Filament (D1): (4) long and wide					Maria von Balthazar	2015-11-03
141610	Bergia texana	Elatinaceae	Malpighiales	311. Anther orientation (D1)	Watson & Dallwitz 2013 (website)	311. Anther orientation (D1): (0) introrse					Elisabeth Reyes	2014-02-11
141612	Bergia texana	Elatinaceae	Malpighiales	312. Anther attachment (D1)	Watson & Dallwitz 2013 (website)	312. Anther attachment (D1): (1) dorsifixed					Elisabeth Reyes	2014-02-11
141613	Bergia texana	Elatinaceae	Malpighiales	313. Anther dehiscence (D1)	Watson & Dallwitz 2013 (website)	313. Anther dehiscence (D1): (0) longitudinal slit					Elisabeth Reyes	2014-02-11
141609	Bergia texana	Elatinaceae	Malpighiales	330. Androecium structural phyllotaxy (D1)	Watson & Dallwitz 2013 (website)	330. Androecium structural phyllotaxy (D1): (0) whorled					Elisabeth Reyes	2014-02-11
188273	Bergia texana	Elatinaceae	Malpighiales	331. Number of androecium structural whorls (C1)	Niedenzu 1925 (EnglerPrantl)		2				Maria von Balthazar	2015-11-03
188274	Bergia texana	Elatinaceae	Malpighiales	332. Androecium structural merism (C1)	Niedenzu 1925 (EnglerPrantl)		5				Maria von Balthazar	2015-11-03
188279	Bergia texana	Elatinaceae	Malpighiales	400. Gynoecium phyllotaxy (D1)	Niedenzu 1925 (EnglerPrantl)	400. Gynoecium phyllotaxy (D1): (0) one whorl					Maria von Balthazar	2015-11-03
141614	Bergia texana	Elatinaceae	Malpighiales	401. Number of structural carpels (C1)	Watson & Dallwitz 2013 (website)		5			carpels isomerous with perianth	Elisabeth Reyes	2014-02-11
141615	Bergia texana	Elatinaceae	Malpighiales	403. Fusion of ovaries (C1)	Watson & Dallwitz 2013 (website)		1				Elisabeth Reyes	2014-02-11
192596	Berzelia lanuginosa	Bruniaceae	Bruniales	100. Sex (D1)	Baillon 1872 (book)	100. Sex (D1): (0) bisexual (structurally and functionally)					Stefan Little	2015-12-24
192597	Berzelia lanuginosa	Bruniaceae	Bruniales	100. Sex (D1)	Baillon 1872 (book)	100. Sex (D1): (0) bisexual (structurally and functionally)					Stefan Little	2015-12-24
192598	Berzelia lanuginosa	Bruniaceae	Bruniales	102. Ovary position (D1)	Baillon 1872 (book)	102. Ovary position (D1): (2) half-inferior					Stefan Little	2015-12-24
192599	Berzelia lanuginosa	Bruniaceae	Bruniales	201. Number of perianth parts (C1)	Baillon 1872 (book)		10				Stefan Little	2015-12-24
192605	Berzelia lanuginosa	Bruniaceae	Bruniales	204. Fusion of perianth (C1)	Baillon 1872 (book)		0.25				Stefan Little	2015-12-24
192606	Berzelia lanuginosa	Bruniaceae	Bruniales	207. Symmetry of perianth (D1)	Baillon 1872 (book)	207. Symmetry of perianth (D1): (0) actinomorphic (strictly polysymmetric)					Stefan Little	2015-12-24
192607	Berzelia lanuginosa	Bruniaceae	Bruniales	207. Symmetry of perianth (D1)	Baillon 1872 (book)	207. Symmetry of perianth (D1): (0) actinomorphic (strictly polysymmetric)					Stefan Little	2015-12-24
192600	Berzelia lanuginosa	Bruniaceae	Bruniales	230. Perianth phyllotaxy (D1)	Baillon 1872 (book)	230. Perianth phyllotaxy (D1): (0) whorled					Stefan Little	2015-12-24
192601	Berzelia lanuginosa	Bruniaceae	Bruniales	231. Number of perianth whorls (C1)	Baillon 1872 (book)		2				Stefan Little	2015-12-24
192602	Berzelia lanuginosa	Bruniaceae	Bruniales	232. Perianth merism (C1)	Baillon 1872 (book)		5				Stefan Little	2015-12-24
192604	Berzelia lanuginosa	Bruniaceae	Bruniales	234. Perianth differentiation (D1)	Baillon 1872 (book)	234. Perianth differentiation (D1): (1) marked differentiation, outer sepaloid, inner petaloid					Stefan Little	2015-12-24
192609	Berzelia lanuginosa	Bruniaceae	Bruniales	301. Number of fertile stamens (C1)	Baillon 1872 (book)		5				Stefan Little	2015-12-24
192614	Berzelia lanuginosa	Bruniaceae	Bruniales	305. Filament (D1)	Baillon 1872 (book)	305. Filament (D1): (2) long and narrow					Stefan Little	2015-12-24
192618	Berzelia lanuginosa	Bruniaceae	Bruniales	311. Anther orientation (D1)	Baillon 1872 (book)	311. Anther orientation (D1): (0) introrse					Stefan Little	2015-12-24
192619	Berzelia lanuginosa	Bruniaceae	Bruniales	312. Anther attachment (D1)	Baillon 1872 (book)	312. Anther attachment (D1): (1) dorsifixed					Stefan Little	2015-12-24
192620	Berzelia lanuginosa	Bruniaceae	Bruniales	313. Anther dehiscence (D1)	Baillon 1872 (book)	313. Anther dehiscence (D1): (0) longitudinal slit					Stefan Little	2015-12-24
192610	Berzelia lanuginosa	Bruniaceae	Bruniales	330. Androecium structural phyllotaxy (D1)	Baillon 1872 (book)	330. Androecium structural phyllotaxy (D1): (0) whorled					Stefan Little	2015-12-24
192611	Berzelia lanuginosa	Bruniaceae	Bruniales	331. Number of androecium structural whorls (C1)	Baillon 1872 (book)		1				Stefan Little	2015-12-24
192612	Berzelia lanuginosa	Bruniaceae	Bruniales	332. Androecium structural merism (C1)	Baillon 1872 (book)		5				Stefan Little	2015-12-24
192621	Berzelia lanuginosa	Bruniaceae	Bruniales	401. Number of structural carpels (C1)	Baillon 1872 (book)		1				Stefan Little	2015-12-24
192625	Berzelia lanuginosa	Bruniaceae	Bruniales	411. Number of ovules per functional carpel (C1)	Baillon 1872 (book)		1				Stefan Little	2015-12-24
123041	Beta vulgaris	Amaranthaceae	Caryophyllales	100. Sex (D1)	Flora of Pakistan 2013 (website)	100. Sex (D1): (0) bisexual (structurally and functionally)					Julien Massoni	2013-07-05	Julien Massoni	2013-07-05
188266	Beta vulgaris	Amaranthaceae	Caryophyllales	102. Ovary position (D1)	Flores Olvera 2008 (AnnBot)	102. Ovary position (D1): (2) half-inferior					Maria von Balthazar	2015-11-03
123037	Beta vulgaris	Amaranthaceae	Caryophyllales	201. Number of perianth parts (C1)	Flora of Pakistan 2013 (website)		5				Julien Massoni	2013-07-05	Julien Massoni	2013-07-05
123020	Beta vulgaris	Amaranthaceae	Caryophyllales	204. Fusion of perianth (C1)	Flora of China 2013 (website)		0.1			"united at base"	Julien Massoni	2013-07-05
123040	Beta vulgaris	Amaranthaceae	Caryophyllales	207. Symmetry of perianth (D1)	Flora of Pakistan 2013 (website)	207. Symmetry of perianth (D1): (0) actinomorphic (strictly polysymmetric)					Julien Massoni	2013-07-05	Julien Massoni	2013-07-05
123047	Beta vulgaris	Amaranthaceae	Caryophyllales	230. Perianth phyllotaxy (D1)	Flora of Pakistan 2013 (website)	230. Perianth phyllotaxy (D1): (0) whorled					Julien Massoni	2013-07-05	Julien Massoni	2013-07-05
123052	Beta vulgaris	Amaranthaceae	Caryophyllales	231. Number of perianth whorls (C1)	Flora of Pakistan 2013 (website)		1				Julien Massoni	2013-07-05	Julien Massoni	2013-07-05
123054	Beta vulgaris	Amaranthaceae	Caryophyllales	232. Perianth merism (C1)	Flora of Pakistan 2013 (website)		5				Julien Massoni	2013-07-05	Julien Massoni	2013-07-05
152970	Beta vulgaris	Amaranthaceae	Caryophyllales	234. Perianth differentiation (D1)	Flora of China 2014 (website)	234. Perianth differentiation (D1): (0) undifferentiated					Elisabeth Reyes	2014-06-16	Elisabeth Reyes	2014-08-26
123112	Beta vulgaris	Amaranthaceae	Caryophyllales	301. Number of fertile stamens (C1)	Flora of Pakistan 2013 (website)		5				Julien Massoni	2013-07-05
188262	Beta vulgaris	Amaranthaceae	Caryophyllales	305. Filament (D1)	Flores Olvera 2008 (AnnBot)	305. Filament (D1): (2) long and narrow					Maria von Balthazar	2015-11-03
122962	Beta vulgaris	Amaranthaceae	Caryophyllales	311. Anther orientation (D1)	Flores Olvera 2008 (AnnBot)	311. Anther orientation (D1): (0) introrse					Julien Massoni	2013-07-05	Maria von Balthazar	2015-11-03
122908	Beta vulgaris	Amaranthaceae	Caryophyllales	312. Anther attachment (D1)	Flora of China 2013 (website)	312. Anther attachment (D1): (1) dorsifixed					Julien Massoni	2013-07-05
188267	Beta vulgaris	Amaranthaceae	Caryophyllales	313. Anther dehiscence (D1)	Flores Olvera 2008 (AnnBot)	313. Anther dehiscence (D1): (0) longitudinal slit					Maria von Balthazar	2015-11-03
123102	Beta vulgaris	Amaranthaceae	Caryophyllales	330. Androecium structural phyllotaxy (D1)	Flora of Pakistan 2013 (website)	330. Androecium structural phyllotaxy (D1): (0) whorled					Julien Massoni	2013-07-05
123105	Beta vulgaris	Amaranthaceae	Caryophyllales	331. Number of androecium structural whorls (C1)	Flora of Pakistan 2013 (website)		1				Julien Massoni	2013-07-05
123107	Beta vulgaris	Amaranthaceae	Caryophyllales	332. Androecium structural merism (C1)	Flora of Pakistan 2013 (website)		5				Julien Massoni	2013-07-05
123194	Beta vulgaris	Amaranthaceae	Caryophyllales	400. Gynoecium phyllotaxy (D1)	Flora of Pakistan 2013 (website)	400. Gynoecium phyllotaxy (D1): (0) one whorl					Julien Massoni	2013-07-05
123197	Beta vulgaris	Amaranthaceae	Caryophyllales	401. Number of structural carpels (C1)	Flora of Pakistan 2013 (website)		3			based on the number of stigma	Julien Massoni	2013-07-05
123201	Beta vulgaris	Amaranthaceae	Caryophyllales	403. Fusion of ovaries (C1)	Flora of Pakistan 2013 (website)		1				Julien Massoni	2013-07-05
122979	Beta vulgaris	Amaranthaceae	Caryophyllales	411. Number of ovules per functional carpel (C1)	Flora of China 2013 (website)		1			in all the gynoecium	Julien Massoni	2013-07-05
128515	Bhesa paniculata	Centroplacaceae	Malpighiales	100. Sex (D1)	Flora Malesiana 1950 (book)	100. Sex (D1): (0) bisexual (structurally and functionally)					Charlotte Prieu	2013-09-02
128516	Bhesa paniculata	Centroplacaceae	Malpighiales	102. Ovary position (D1)	Flora Malesiana 1950 (book)	102. Ovary position (D1): (0) superior					Charlotte Prieu	2013-09-02
128522	Bhesa paniculata	Centroplacaceae	Malpighiales	201. Number of perianth parts (C1)	Flora Malesiana 1950 (book)		10				Charlotte Prieu	2013-09-02
128525	Bhesa paniculata	Centroplacaceae	Malpighiales	207. Symmetry of perianth (D1)	Plants of Southeast Asia 2013 (website)	207. Symmetry of perianth (D1): (0) actinomorphic (strictly polysymmetric)				Also seen on an illustration at the species level	Charlotte Prieu	2013-09-02
128518	Bhesa paniculata	Centroplacaceae	Malpighiales	230. Perianth phyllotaxy (D1)	Flora Malesiana 1950 (book)	230. Perianth phyllotaxy (D1): (0) whorled					Charlotte Prieu	2013-09-02	Charlotte Prieu	2013-09-02
128519	Bhesa paniculata	Centroplacaceae	Malpighiales	231. Number of perianth whorls (C1)	Flora Malesiana 1950 (book)		2				Charlotte Prieu	2013-09-02	Charlotte Prieu	2013-09-02
128520	Bhesa paniculata	Centroplacaceae	Malpighiales	232. Perianth merism (C1)	Flora Malesiana 1950 (book)		5				Charlotte Prieu	2013-09-02
128521	Bhesa paniculata	Centroplacaceae	Malpighiales	234. Perianth differentiation (D1)	Flora Malesiana 1950 (book)	234. Perianth differentiation (D1): (1) marked differentiation, outer sepaloid, inner petaloid					Charlotte Prieu	2013-09-02
128510	Bhesa paniculata	Centroplacaceae	Malpighiales	301. Number of fertile stamens (C1)	Flora Malesiana 1950 (book)		5				Charlotte Prieu	2013-09-02
128508	Bhesa paniculata	Centroplacaceae	Malpighiales	305. Filament (D1)	Flora Malesiana 1950 (book)	305. Filament (D1): (2) long and narrow					Charlotte Prieu	2013-09-02
128503	Bhesa paniculata	Centroplacaceae	Malpighiales	311. Anther orientation (D1)	Flora Malesiana 1950 (book)	311. Anther orientation (D1): (2) extrorse					Charlotte Prieu	2013-09-02
128502	Bhesa paniculata	Centroplacaceae	Malpighiales	312. Anther attachment (D1)	Flora Malesiana 1950 (book)	312. Anther attachment (D1): (0) basifixed					Charlotte Prieu	2013-09-02
128501	Bhesa paniculata	Centroplacaceae	Malpighiales	313. Anther dehiscence (D1)	Flora Malesiana 1950 (book)	313. Anther dehiscence (D1): (0) longitudinal slit					Charlotte Prieu	2013-09-02
128513	Bhesa paniculata	Centroplacaceae	Malpighiales	330. Androecium structural phyllotaxy (D1)	Flora Malesiana 1950 (book)	330. Androecium structural phyllotaxy (D1): (0) whorled					Charlotte Prieu	2013-09-02
128512	Bhesa paniculata	Centroplacaceae	Malpighiales	331. Number of androecium structural whorls (C1)	Flora Malesiana 1950 (book)		1				Charlotte Prieu	2013-09-02
128511	Bhesa paniculata	Centroplacaceae	Malpighiales	332. Androecium structural merism (C1)	Flora Malesiana 1950 (book)		5				Charlotte Prieu	2013-09-02
128500	Bhesa paniculata	Centroplacaceae	Malpighiales	400. Gynoecium phyllotaxy (D1)	Flora Malesiana 1950 (book)	400. Gynoecium phyllotaxy (D1): (0) one whorl					Charlotte Prieu	2013-09-02
128499	Bhesa paniculata	Centroplacaceae	Malpighiales	401. Number of structural carpels (C1)	Flora Malesiana 1950 (book)		2				Charlotte Prieu	2013-09-02
128498	Bhesa paniculata	Centroplacaceae	Malpighiales	403. Fusion of ovaries (C1)	Flora Malesiana 1950 (book)		1				Charlotte Prieu	2013-09-02
128493	Bhesa paniculata	Centroplacaceae	Malpighiales	411. Number of ovules per functional carpel (C1)	Flora Malesiana 1950 (book)		2				Charlotte Prieu	2013-09-02
127149	Biebersteinia orphanidis	Biebersteiniaceae	Sapindales	100. Sex (D1)	Muellner 2011 (Kubitzki)	100. Sex (D1): (0) bisexual (structurally and functionally)					Maria von Balthazar	2013-07-09
127150	Biebersteinia orphanidis	Biebersteiniaceae	Sapindales	102. Ovary position (D1)	Muellner 2011 (Kubitzki)	102. Ovary position (D1): (0) superior					Maria von Balthazar	2013-07-09
127205	Biebersteinia orphanidis	Biebersteiniaceae	Sapindales	201. Number of perianth parts (C1)	Muellner 2011 (Kubitzki)		10				Maria von Balthazar	2013-07-09
127211	Biebersteinia orphanidis	Biebersteiniaceae	Sapindales	204. Fusion of perianth (C1)	Muellner 2011 (Kubitzki)		0				Maria von Balthazar	2013-07-09
127226	Biebersteinia orphanidis	Biebersteiniaceae	Sapindales	207. Symmetry of perianth (D1)	Muellner 2011 (Kubitzki)	207. Symmetry of perianth (D1): (0) actinomorphic (strictly polysymmetric)					Maria von Balthazar	2013-07-09
127153	Biebersteinia orphanidis	Biebersteiniaceae	Sapindales	230. Perianth phyllotaxy (D1)	Muellner 2011 (Kubitzki)	230. Perianth phyllotaxy (D1): (0) whorled					Maria von Balthazar	2013-07-09
127155	Biebersteinia orphanidis	Biebersteiniaceae	Sapindales	231. Number of perianth whorls (C1)	Muellner 2011 (Kubitzki)		2				Maria von Balthazar	2013-07-09
127158	Biebersteinia orphanidis	Biebersteiniaceae	Sapindales	232. Perianth merism (C1)	Muellner 2011 (Kubitzki)		5				Maria von Balthazar	2013-07-09
127201	Biebersteinia orphanidis	Biebersteiniaceae	Sapindales	234. Perianth differentiation (D1)	Muellner 2011 (Kubitzki)	234. Perianth differentiation (D1): (1) marked differentiation, outer sepaloid, inner petaloid					Maria von Balthazar	2013-07-09
127271	Biebersteinia orphanidis	Biebersteiniaceae	Sapindales	301. Number of fertile stamens (C1)	Muellner 2011 (Kubitzki)		10				Maria von Balthazar	2013-07-09
127290	Biebersteinia orphanidis	Biebersteiniaceae	Sapindales	311. Anther orientation (D1)	Muellner 2011 (Kubitzki)	311. Anther orientation (D1): (0) introrse					Maria von Balthazar	2013-07-09
127294	Biebersteinia orphanidis	Biebersteiniaceae	Sapindales	312. Anther attachment (D1)	Muellner 2011 (Kubitzki)	312. Anther attachment (D1): (1) dorsifixed					Maria von Balthazar	2013-07-09
127296	Biebersteinia orphanidis	Biebersteiniaceae	Sapindales	313. Anther dehiscence (D1)	Muellner 2011 (Kubitzki)	313. Anther dehiscence (D1): (0) longitudinal slit					Maria von Balthazar	2013-07-09
127250	Biebersteinia orphanidis	Biebersteiniaceae	Sapindales	330. Androecium structural phyllotaxy (D1)	Muellner 2011 (Kubitzki)	330. Androecium structural phyllotaxy (D1): (0) whorled					Maria von Balthazar	2013-07-09
127254	Biebersteinia orphanidis	Biebersteiniaceae	Sapindales	331. Number of androecium structural whorls (C1)	Muellner 2011 (Kubitzki)		2				Maria von Balthazar	2013-07-09
127258	Biebersteinia orphanidis	Biebersteiniaceae	Sapindales	332. Androecium structural merism (C1)	Muellner 2011 (Kubitzki)		5				Maria von Balthazar	2013-07-09
127353	Biebersteinia orphanidis	Biebersteiniaceae	Sapindales	400. Gynoecium phyllotaxy (D1)	Muellner 2011 (Kubitzki)	400. Gynoecium phyllotaxy (D1): (0) one whorl					Maria von Balthazar	2013-07-09
127354	Biebersteinia orphanidis	Biebersteiniaceae	Sapindales	401. Number of structural carpels (C1)	Muellner 2011 (Kubitzki)		5				Maria von Balthazar	2013-07-09
127394	Biebersteinia orphanidis	Biebersteiniaceae	Sapindales	403. Fusion of ovaries (C1)	Reiche 1897 (EnglerPrantl)		1			the styles are gynobasic	Maria von Balthazar	2013-07-09
127413	Biebersteinia orphanidis	Biebersteiniaceae	Sapindales	411. Number of ovules per functional carpel (C1)	Muellner 2011 (Kubitzki)		1				Maria von Balthazar	2013-07-09
84934	Billardiera heterophylla	Pittosporaceae	Apiales	100. Sex (D1)	Watson & Dallwitz 2013 (website)	100. Sex (D1): (0) bisexual (structurally and functionally)					Florian Jabbour	2013-03-27
84850	Billardiera heterophylla	Pittosporaceae	Apiales	102. Ovary position (D1)	Flora of China 2013 (website)	102. Ovary position (D1): (0) superior					Florian Jabbour	2013-03-27
84862	Billardiera heterophylla	Pittosporaceae	Apiales	201. Number of perianth parts (C1)	Watson & Dallwitz 2013 (website)		10				Florian Jabbour	2013-03-27
188282	Billardiera heterophylla	Pittosporaceae	Apiales	204. Fusion of perianth (C1)	Cayzer 2004 (AustSystBot)		0				Maria von Balthazar	2015-11-03
84875	Billardiera heterophylla	Pittosporaceae	Apiales	207. Symmetry of perianth (D1)	Watson & Dallwitz 2013 (website)	207. Symmetry of perianth (D1): (5) actinomorphic (general)					Florian Jabbour	2013-03-27
152972	Billardiera heterophylla	Pittosporaceae	Apiales	207. Symmetry of perianth (D1)	Watson & Dallwitz 2014 (website)	207. Symmetry of perianth (D1): (0) actinomorphic (strictly polysymmetric)					Elisabeth Reyes	2014-06-16
152971	Billardiera heterophylla	Pittosporaceae	Apiales	230. Perianth phyllotaxy (D1)	Watson & Dallwitz 2014 (website)	230. Perianth phyllotaxy (D1): (0) whorled					Elisabeth Reyes	2014-06-16
84877	Billardiera heterophylla	Pittosporaceae	Apiales	231. Number of perianth whorls (C1)	Watson & Dallwitz 2013 (website)		2				Florian Jabbour	2013-03-27
84865	Billardiera heterophylla	Pittosporaceae	Apiales	232. Perianth merism (C1)	Watson & Dallwitz 2013 (website)		5				Florian Jabbour	2013-03-27
84857	Billardiera heterophylla	Pittosporaceae	Apiales	234. Perianth differentiation (D1)	Watson & Dallwitz 2013 (website)	234. Perianth differentiation (D1): (1) marked differentiation, outer sepaloid, inner petaloid					Florian Jabbour	2013-03-27
84883	Billardiera heterophylla	Pittosporaceae	Apiales	301. Number of fertile stamens (C1)	Watson & Dallwitz 2013 (website)		5				Florian Jabbour	2013-03-27
188283	Billardiera heterophylla	Pittosporaceae	Apiales	305. Filament (D1)	Cayzer 2004 (AustSystBot)	305. Filament (D1): (2) long and narrow				wider at base	Maria von Balthazar	2015-11-03
84898	Billardiera heterophylla	Pittosporaceae	Apiales	311. Anther orientation (D1)	Watson & Dallwitz 2013 (website)	311. Anther orientation (D1): (0) introrse					Florian Jabbour	2013-03-27
188284	Billardiera heterophylla	Pittosporaceae	Apiales	313. Anther dehiscence (D1)	Cayzer 2004 (AustSystBot)	313. Anther dehiscence (D1): (7) short apical slits					Maria von Balthazar	2015-11-03
152973	Billardiera heterophylla	Pittosporaceae	Apiales	330. Androecium structural phyllotaxy (D1)	Watson & Dallwitz 2014 (website)	330. Androecium structural phyllotaxy (D1): (0) whorled					Elisabeth Reyes	2014-06-16
84879	Billardiera heterophylla	Pittosporaceae	Apiales	331. Number of androecium structural whorls (C1)	Watson & Dallwitz 2013 (website)		1				Florian Jabbour	2013-03-27
84881	Billardiera heterophylla	Pittosporaceae	Apiales	332. Androecium structural merism (C1)	Watson & Dallwitz 2013 (website)		5				Florian Jabbour	2013-03-27
188287	Billardiera heterophylla	Pittosporaceae	Apiales	401. Number of structural carpels (C1)	Cayzer 2004 (AustSystBot)		2				Maria von Balthazar	2015-11-03
152974	Billardiera heterophylla	Pittosporaceae	Apiales	403. Fusion of ovaries (C1)	Watson & Dallwitz 2014 (website)		1				Elisabeth Reyes	2014-06-16
118176	Bischofia javanica	Phyllanthaceae	Malpighiales	100. Sex (D1)	Langeland et al 2008 (book)	100. Sex (D1): (7) unisexual dioecious (structurally and functionally)					Charlotte Prieu	2013-07-03
118186	Bischofia javanica	Phyllanthaceae	Malpighiales	102. Ovary position (D1)	Flora of China 2013 (website)	102. Ovary position (D1): (0) superior					Charlotte Prieu	2013-07-03
118191	Bischofia javanica	Phyllanthaceae	Malpighiales	201. Number of perianth parts (C1)	Flora of China 2013 (website)		5				Charlotte Prieu	2013-07-03
118192	Bischofia javanica	Phyllanthaceae	Malpighiales	204. Fusion of perianth (C1)	Flora of China 2013 (website)		0				Charlotte Prieu	2013-07-03
118194	Bischofia javanica	Phyllanthaceae	Malpighiales	207. Symmetry of perianth (D1)	Flora of China 2013 (website)	207. Symmetry of perianth (D1): (0) actinomorphic (strictly polysymmetric)					Charlotte Prieu	2013-07-03
170200	Bischofia javanica	Phyllanthaceae	Malpighiales	230. Perianth phyllotaxy (D1)	Flora of China 2014 (website)	230. Perianth phyllotaxy (D1): (0) whorled				http://www.efloras.org/object_page.aspx?object_id=109891&flora_id=2	Elisabeth Reyes	2014-09-12
118173	Bischofia javanica	Phyllanthaceae	Malpighiales	231. Number of perianth whorls (C1)	Flora of China 2013 (website)		1				Charlotte Prieu	2013-07-03
118172	Bischofia javanica	Phyllanthaceae	Malpighiales	232. Perianth merism (C1)	Flora of China 2013 (website)		5				Charlotte Prieu	2013-07-03
170199	Bischofia javanica	Phyllanthaceae	Malpighiales	234. Perianth differentiation (D1)	Flora of China 2014 (website)	234. Perianth differentiation (D1): (0) undifferentiated				http://www.efloras.org/object_page.aspx?object_id=109891&flora_id=2	Elisabeth Reyes	2014-09-12
118208	Bischofia javanica	Phyllanthaceae	Malpighiales	301. Number of fertile stamens (C1)	Flora of China 2013 (website)		5				Charlotte Prieu	2013-07-03
118210	Bischofia javanica	Phyllanthaceae	Malpighiales	305. Filament (D1)	Flora of China 2013 (website)	305. Filament (D1): (B) short (general)					Charlotte Prieu	2013-07-03
118217	Bischofia javanica	Phyllanthaceae	Malpighiales	311. Anther orientation (D1)	Flora of China 2013 (website)	311. Anther orientation (D1): (0) introrse					Charlotte Prieu	2013-07-03
118218	Bischofia javanica	Phyllanthaceae	Malpighiales	313. Anther dehiscence (D1)	Flora of China 2013 (website)	313. Anther dehiscence (D1): (0) longitudinal slit					Charlotte Prieu	2013-07-03
118206	Bischofia javanica	Phyllanthaceae	Malpighiales	332. Androecium structural merism (C1)	Flora of China 2013 (website)		5				Charlotte Prieu	2013-07-03
118220	Bischofia javanica	Phyllanthaceae	Malpighiales	400. Gynoecium phyllotaxy (D1)	Flora of China 2013 (website)	400. Gynoecium phyllotaxy (D1): (0) one whorl					Charlotte Prieu	2013-07-03
118221	Bischofia javanica	Phyllanthaceae	Malpighiales	401. Number of structural carpels (C1)	Flora of China 2013 (website)			3	4		Charlotte Prieu	2013-07-03
118223	Bischofia javanica	Phyllanthaceae	Malpighiales	403. Fusion of ovaries (C1)	Flora of China 2013 (website)		1				Charlotte Prieu	2013-07-03
118229	Bischofia javanica	Phyllanthaceae	Malpighiales	411. Number of ovules per functional carpel (C1)	Flora of China 2013 (website)		2				Charlotte Prieu	2013-07-03
1632	Bixa orellana	Bixaceae	Malvales	100. Sex (D1)	Flora of China 2011 (website)	100. Sex (D1): (0) bisexual (structurally and functionally)					Hervé Sauquet	2011-03-08
1633	Bixa orellana	Bixaceae	Malvales	102. Ovary position (D1)	Flora of China 2011 (website)	102. Ovary position (D1): (0) superior					Hervé Sauquet	2011-03-08
142625	Bixa orellana	Bixaceae	Malvales	201. Number of perianth parts (C1)	Flora of China 2014 (website)		10				Elisabeth Reyes	2014-02-19
176876	Bixa orellana	Bixaceae	Malvales	204. Fusion of perianth (C1)	Flora of China 2014 (website)		0			sepals	Elisabeth Reyes	2014-11-21
176877	Bixa orellana	Bixaceae	Malvales	204. Fusion of perianth (C1)	Encyclopedia of Life 2014 (website)		0			petals; http://media.eol.org/content/2012/07/07/07/83744_orig.jpg	Elisabeth Reyes	2014-11-21
142626	Bixa orellana	Bixaceae	Malvales	207. Symmetry of perianth (D1)	Flora of China 2014 (website)	207. Symmetry of perianth (D1): (0) actinomorphic (strictly polysymmetric)					Elisabeth Reyes	2014-02-19
142621	Bixa orellana	Bixaceae	Malvales	230. Perianth phyllotaxy (D1)	Flora of China 2014 (website)	230. Perianth phyllotaxy (D1): (0) whorled					Elisabeth Reyes	2014-02-19
142622	Bixa orellana	Bixaceae	Malvales	231. Number of perianth whorls (C1)	Flora of China 2014 (website)		2				Elisabeth Reyes	2014-02-19
142624	Bixa orellana	Bixaceae	Malvales	232. Perianth merism (C1)	Flora of China 2014 (website)		5				Elisabeth Reyes	2014-02-19
142623	Bixa orellana	Bixaceae	Malvales	234. Perianth differentiation (D1)	Flora of China 2014 (website)	234. Perianth differentiation (D1): (4) marked differentiation					Elisabeth Reyes	2014-02-19	Elisabeth Reyes	2014-02-26
1644	Bixa orellana	Bixaceae	Malvales	301. Number of fertile stamens (C1)	Flora of China 2011 (website)			99	999		Hervé Sauquet	2011-03-08
1646	Bixa orellana	Bixaceae	Malvales	305. Filament (D1)	Flora of China 2011 (website)	305. Filament (D1): (2) long and narrow					Hervé Sauquet	2011-03-08
188291	Bixa orellana	Bixaceae	Malvales	311. Anther orientation (D1)	Venkatesh 1956 (AmMidNat)	311. Anther orientation (D1): (3) apical					Maria von Balthazar	2015-11-03
188292	Bixa orellana	Bixaceae	Malvales	312. Anther attachment (D1)	Venkatesh 1956 (AmMidNat)	312. Anther attachment (D1): (0) basifixed					Maria von Balthazar	2015-11-03
188293	Bixa orellana	Bixaceae	Malvales	313. Anther dehiscence (D1)	Venkatesh 1956 (AmMidNat)	313. Anther dehiscence (D1): (6) short central slits					Maria von Balthazar	2015-11-03
1649	Bixa orellana	Bixaceae	Malvales	400. Gynoecium phyllotaxy (D1)	Flora of China 2011 (website)	400. Gynoecium phyllotaxy (D1): (0) one whorl					Hervé Sauquet	2011-03-08
1650	Bixa orellana	Bixaceae	Malvales	401. Number of structural carpels (C1)	Flora of China 2011 (website)		2				Hervé Sauquet	2011-03-08
1651	Bixa orellana	Bixaceae	Malvales	403. Fusion of ovaries (C1)	Flora of China 2011 (website)		1				Hervé Sauquet	2011-03-08
1657	Bixa orellana	Bixaceae	Malvales	411. Number of ovules per functional carpel (C1)	Flora of China 2011 (website)			9	99		Hervé Sauquet	2011-03-08
120293	Blandfordia punicea	Blandfordiaceae	Asparagales	100. Sex (D1)	Flora of Australia Online 2013 (website)	100. Sex (D1): (0) bisexual (structurally and functionally)					Guillaume Chomicki	2013-07-04
120493	Blandfordia punicea	Blandfordiaceae	Asparagales	102. Ovary position (D1)	Kubitzki 1998 (book)	102. Ovary position (D1): (0) superior					Guillaume Chomicki	2013-07-04
120526	Blandfordia punicea	Blandfordiaceae	Asparagales	201. Number of perianth parts (C1)	Kubitzki 1998 (book)		6				Guillaume Chomicki	2013-07-04
120527	Blandfordia punicea	Blandfordiaceae	Asparagales	204. Fusion of perianth (C1)	Kubitzki 1998 (book)		0.8			Approximative value fused in campanulate corola tube	Guillaume Chomicki	2013-07-04	Guillaume Chomicki	2013-07-04
120539	Blandfordia punicea	Blandfordiaceae	Asparagales	207. Symmetry of perianth (D1)	Kubitzki 1998 (book)	207. Symmetry of perianth (D1): (0) actinomorphic (strictly polysymmetric)					Guillaume Chomicki	2013-07-04
120512	Blandfordia punicea	Blandfordiaceae	Asparagales	230. Perianth phyllotaxy (D1)	Flora of Australia Online 2013 (website)	230. Perianth phyllotaxy (D1): (0) whorled					Guillaume Chomicki	2013-07-04
120519	Blandfordia punicea	Blandfordiaceae	Asparagales	231. Number of perianth whorls (C1)	Flora of Australia Online 2013 (website)		2				Guillaume Chomicki	2013-07-04
120520	Blandfordia punicea	Blandfordiaceae	Asparagales	232. Perianth merism (C1)	Flora of Australia Online 2013 (website)		3				Guillaume Chomicki	2013-07-04
120525	Blandfordia punicea	Blandfordiaceae	Asparagales	234. Perianth differentiation (D1)	Flora of Australia Online 2013 (website)	234. Perianth differentiation (D1): (0) undifferentiated					Guillaume Chomicki	2013-07-04
120607	Blandfordia punicea	Blandfordiaceae	Asparagales	301. Number of fertile stamens (C1)	Kubitzki 1998 (book)		6				Guillaume Chomicki	2013-07-04
120636	Blandfordia punicea	Blandfordiaceae	Asparagales	305. Filament (D1)	Kubitzki 1998 (book)	305. Filament (D1): (2) long and narrow					Guillaume Chomicki	2013-07-04
120672	Blandfordia punicea	Blandfordiaceae	Asparagales	311. Anther orientation (D1)	Kubitzki 1998 (book)	311. Anther orientation (D1): (1) latrorse					Guillaume Chomicki	2013-07-04
120677	Blandfordia punicea	Blandfordiaceae	Asparagales	312. Anther attachment (D1)	Kubitzki 1998 (book)	312. Anther attachment (D1): (1) dorsifixed					Guillaume Chomicki	2013-07-04
120681	Blandfordia punicea	Blandfordiaceae	Asparagales	313. Anther dehiscence (D1)	Kubitzki 1998 (book)	313. Anther dehiscence (D1): (0) longitudinal slit					Guillaume Chomicki	2013-07-04
120593	Blandfordia punicea	Blandfordiaceae	Asparagales	330. Androecium structural phyllotaxy (D1)	Kubitzki 1998 (book)	330. Androecium structural phyllotaxy (D1): (0) whorled					Guillaume Chomicki	2013-07-04
120596	Blandfordia punicea	Blandfordiaceae	Asparagales	331. Number of androecium structural whorls (C1)	Kubitzki 1998 (book)		2				Guillaume Chomicki	2013-07-04
120601	Blandfordia punicea	Blandfordiaceae	Asparagales	332. Androecium structural merism (C1)	Kubitzki 1998 (book)		3				Guillaume Chomicki	2013-07-04
120685	Blandfordia punicea	Blandfordiaceae	Asparagales	400. Gynoecium phyllotaxy (D1)	Kubitzki 1998 (book)	400. Gynoecium phyllotaxy (D1): (0) one whorl					Guillaume Chomicki	2013-07-04
120686	Blandfordia punicea	Blandfordiaceae	Asparagales	401. Number of structural carpels (C1)	Kubitzki 1998 (book)		3				Guillaume Chomicki	2013-07-04
120689	Blandfordia punicea	Blandfordiaceae	Asparagales	403. Fusion of ovaries (C1)	Kubitzki 1998 (book)		1				Guillaume Chomicki	2013-07-04
120715	Blandfordia punicea	Blandfordiaceae	Asparagales	411. Number of ovules per functional carpel (C1)	Kubitzki 1998 (book)		50			numerous	Guillaume Chomicki	2013-07-04
118213	Boehmeria nivea	Urticaceae	Rosales	100. Sex (D1)	Flora of North America 2013 (website)	100. Sex (D1): (1) unisexual monoecious (structurally and functionally)				staminate flowers in proximal leaf axils, pistillate flowers in distil axils	Emily Bailes	2013-07-03
141921	Boehmeria nivea	Urticaceae	Rosales	201. Number of perianth parts (C1)	Flora of North America 2014 (website)		4				Elisabeth Reyes	2014-02-14
141925	Boehmeria nivea	Urticaceae	Rosales	204. Fusion of perianth (C1)	Flora of China 2014 (website)		0.5			male flowers	Elisabeth Reyes	2014-02-14	Elisabeth Reyes	2014-02-14
118437	Boehmeria nivea	Urticaceae	Rosales	207. Symmetry of perianth (D1)	Flora of China 2013 (website)	207. Symmetry of perianth (D1): (0) actinomorphic (strictly polysymmetric)				From illustration of male flower	Emily Bailes	2013-07-03
141919	Boehmeria nivea	Urticaceae	Rosales	230. Perianth phyllotaxy (D1)	Flora of North America 2014 (website)	230. Perianth phyllotaxy (D1): (0) whorled					Elisabeth Reyes	2014-02-14
141920	Boehmeria nivea	Urticaceae	Rosales	231. Number of perianth whorls (C1)	Flora of North America 2014 (website)		1				Elisabeth Reyes	2014-02-14
118423	Boehmeria nivea	Urticaceae	Rosales	232. Perianth merism (C1)	Flora of China 2013 (website)		4			Male flowers	Emily Bailes	2013-07-03
141937	Boehmeria nivea	Urticaceae	Rosales	234. Perianth differentiation (D1)	Flora of North America 2014 (website)	234. Perianth differentiation (D1): (0) undifferentiated					Elisabeth Reyes	2014-02-14	Elisabeth Reyes	2014-09-24
141922	Boehmeria nivea	Urticaceae	Rosales	301. Number of fertile stamens (C1)	Flora of North America 2014 (website)		4				Elisabeth Reyes	2014-02-14
166653	Bomarea edulis	Alstroemeriaceae	Liliales	100. Sex (D1)	Standley & Steyermark 1952 (FloraGuatemala)	100. Sex (D1): (0) bisexual (structurally and functionally)					Charlotte Prieu	2014-08-24
166654	Bomarea edulis	Alstroemeriaceae	Liliales	102. Ovary position (D1)	Standley & Steyermark 1952 (FloraGuatemala)	102. Ovary position (D1): (1) inferior					Charlotte Prieu	2014-08-24
166656	Bomarea edulis	Alstroemeriaceae	Liliales	201. Number of perianth parts (C1)	Standley & Steyermark 1952 (FloraGuatemala)		6				Charlotte Prieu	2014-08-24	Charlotte Prieu	2014-08-24
166663	Bomarea edulis	Alstroemeriaceae	Liliales	204. Fusion of perianth (C1)	Standley & Steyermark 1952 (FloraGuatemala)			0.2	0.8		Charlotte Prieu	2014-08-24
166660	Bomarea edulis	Alstroemeriaceae	Liliales	207. Symmetry of perianth (D1)	Standley & Steyermark 1952 (FloraGuatemala)	207. Symmetry of perianth (D1): (0) actinomorphic (strictly polysymmetric)					Charlotte Prieu	2014-08-24
166657	Bomarea edulis	Alstroemeriaceae	Liliales	230. Perianth phyllotaxy (D1)	Standley & Steyermark 1952 (FloraGuatemala)	230. Perianth phyllotaxy (D1): (0) whorled					Charlotte Prieu	2014-08-24
166658	Bomarea edulis	Alstroemeriaceae	Liliales	231. Number of perianth whorls (C1)	Standley & Steyermark 1952 (FloraGuatemala)		2				Charlotte Prieu	2014-08-24
166659	Bomarea edulis	Alstroemeriaceae	Liliales	232. Perianth merism (C1)	Standley & Steyermark 1952 (FloraGuatemala)		3				Charlotte Prieu	2014-08-24
176667	Bomarea edulis	Alstroemeriaceae	Liliales	234. Perianth differentiation (D1)	Encyclopedia of Life 2014 (website)	234. Perianth differentiation (D1): (3) marked differentiation among sepaloid tepals				http://eol.org/data_objects/25774069	Elisabeth Reyes	2014-11-18
166664	Bomarea edulis	Alstroemeriaceae	Liliales	301. Number of fertile stamens (C1)	Standley & Steyermark 1952 (FloraGuatemala)		6				Charlotte Prieu	2014-08-24
166665	Bomarea edulis	Alstroemeriaceae	Liliales	305. Filament (D1)	Standley & Steyermark 1952 (FloraGuatemala)	305. Filament (D1): (2) long and narrow					Charlotte Prieu	2014-08-24
166669	Bomarea edulis	Alstroemeriaceae	Liliales	312. Anther attachment (D1)	Standley & Steyermark 1952 (FloraGuatemala)	312. Anther attachment (D1): (0) basifixed					Charlotte Prieu	2014-08-24
166670	Bomarea edulis	Alstroemeriaceae	Liliales	313. Anther dehiscence (D1)	Standley & Steyermark 1952 (FloraGuatemala)	313. Anther dehiscence (D1): (0) longitudinal slit					Charlotte Prieu	2014-08-24
166672	Bomarea edulis	Alstroemeriaceae	Liliales	400. Gynoecium phyllotaxy (D1)	Standley & Steyermark 1952 (FloraGuatemala)	400. Gynoecium phyllotaxy (D1): (0) one whorl					Charlotte Prieu	2014-08-24
166671	Bomarea edulis	Alstroemeriaceae	Liliales	401. Number of structural carpels (C1)	Standley & Steyermark 1952 (FloraGuatemala)		3				Charlotte Prieu	2014-08-24
166673	Bomarea edulis	Alstroemeriaceae	Liliales	403. Fusion of ovaries (C1)	Standley & Steyermark 1952 (FloraGuatemala)		1				Charlotte Prieu	2014-08-24
166678	Bomarea edulis	Alstroemeriaceae	Liliales	411. Number of ovules per functional carpel (C1)	Standley & Steyermark 1952 (FloraGuatemala)			10	100		Charlotte Prieu	2014-08-24
86216	Bombax ceiba	Malvaceae	Malvales	100. Sex (D1)	van Heel 1966 (Blumea)	100. Sex (D1): (0) bisexual (structurally and functionally)					Maria von Balthazar	2013-04-05
86218	Bombax ceiba	Malvaceae	Malvales	102. Ovary position (D1)	van Heel 1966 (Blumea)	102. Ovary position (D1): (0) superior					Maria von Balthazar	2013-04-05
86227	Bombax ceiba	Malvaceae	Malvales	201. Number of perianth parts (C1)	van Heel 1966 (Blumea)		10				Maria von Balthazar	2013-04-05
86228	Bombax ceiba	Malvaceae	Malvales	204. Fusion of perianth (C1)	van Heel 1966 (Blumea)		0.95			calyx	Maria von Balthazar	2013-04-05
86229	Bombax ceiba	Malvaceae	Malvales	204. Fusion of perianth (C1)	van Heel 1966 (Blumea)		0			petals	Maria von Balthazar	2013-04-05
86232	Bombax ceiba	Malvaceae	Malvales	207. Symmetry of perianth (D1)	van Heel 1966 (Blumea)	207. Symmetry of perianth (D1): (0) actinomorphic (strictly polysymmetric)					Maria von Balthazar	2013-04-05
86219	Bombax ceiba	Malvaceae	Malvales	230. Perianth phyllotaxy (D1)	van Heel 1966 (Blumea)	230. Perianth phyllotaxy (D1): (0) whorled				calyx united	Maria von Balthazar	2013-04-05	Maria von Balthazar	2013-04-05
86220	Bombax ceiba	Malvaceae	Malvales	231. Number of perianth whorls (C1)	van Heel 1966 (Blumea)		2				Maria von Balthazar	2013-04-05
86221	Bombax ceiba	Malvaceae	Malvales	232. Perianth merism (C1)	van Heel 1966 (Blumea)		5			at least in corolla	Maria von Balthazar	2013-04-05	Maria von Balthazar	2013-04-05
86226	Bombax ceiba	Malvaceae	Malvales	234. Perianth differentiation (D1)	van Heel 1966 (Blumea)	234. Perianth differentiation (D1): (1) marked differentiation, outer sepaloid, inner petaloid					Maria von Balthazar	2013-04-05
188295	Bombax ceiba	Malvaceae	Malvales	301. Number of fertile stamens (C1)	Janka et al 2008 (PlantSystEvol)			75	100		Maria von Balthazar	2015-11-03
86249	Bombax ceiba	Malvaceae	Malvales	305. Filament (D1)	Janka et al 2008 (PlantSystEvol)	305. Filament (D1): (2) long and narrow					Maria von Balthazar	2013-04-05	Maria von Balthazar	2015-11-03
86273	Bombax ceiba	Malvaceae	Malvales	313. Anther dehiscence (D1)	Janka et al 2008 (PlantSystEvol)	313. Anther dehiscence (D1): (0) longitudinal slit					Maria von Balthazar	2013-04-05
86242	Bombax ceiba	Malvaceae	Malvales	330. Androecium structural phyllotaxy (D1)	van Heel 1966 (Blumea)	330. Androecium structural phyllotaxy (D1): (0) whorled				in whorled phalanges	Maria von Balthazar	2013-04-05	Hervé Sauquet	2015-06-06
86243	Bombax ceiba	Malvaceae	Malvales	331. Number of androecium structural whorls (C1)	van Heel 1966 (Blumea)		1				Maria von Balthazar	2013-04-05
86246	Bombax ceiba	Malvaceae	Malvales	331. Number of androecium structural whorls (C1)	Janka et al 2008 (PlantSystEvol)		2			residual vascular bundles of second whorl present	Maria von Balthazar	2013-04-05
86247	Bombax ceiba	Malvaceae	Malvales	332. Androecium structural merism (C1)	Janka et al 2008 (PlantSystEvol)		5				Maria von Balthazar	2013-04-05
86275	Bombax ceiba	Malvaceae	Malvales	400. Gynoecium phyllotaxy (D1)	van Heel 1966 (Blumea)	400. Gynoecium phyllotaxy (D1): (0) one whorl					Maria von Balthazar	2013-04-05	Maria von Balthazar	2013-04-05
86277	Bombax ceiba	Malvaceae	Malvales	401. Number of structural carpels (C1)	van Heel 1966 (Blumea)		5				Maria von Balthazar	2013-04-05	Maria von Balthazar	2013-04-05
86287	Bombax ceiba	Malvaceae	Malvales	403. Fusion of ovaries (C1)	Robyns 1963 (BullJardBotEtatBruxelles)		1				Maria von Balthazar	2013-04-05
86778	Bombax ceiba	Malvaceae	Malvales	411. Number of ovules per functional carpel (C1)	Robyns 1963 (BullJardBotEtatBruxelles)		99999				Maria von Balthazar	2013-04-11
120986	Bonnetia sessilis	Bonnetiaceae	Malpighiales	100. Sex (D1)	Dickison & Weitzman 1998 (JTorrBotSoc)	100. Sex (D1): (0) bisexual (structurally and functionally)					Charlotte Prieu	2013-07-04
120985	Bonnetia sessilis	Bonnetiaceae	Malpighiales	102. Ovary position (D1)	Dickison & Weitzman 1998 (JTorrBotSoc)	102. Ovary position (D1): (0) superior					Charlotte Prieu	2013-07-04
120975	Bonnetia sessilis	Bonnetiaceae	Malpighiales	201. Number of perianth parts (C1)	Dickison & Weitzman 1998 (JTorrBotSoc)		10				Charlotte Prieu	2013-07-04
120973	Bonnetia sessilis	Bonnetiaceae	Malpighiales	204. Fusion of perianth (C1)	Dickison & Weitzman 1998 (JTorrBotSoc)			0	0.2		Charlotte Prieu	2013-07-04
120961	Bonnetia sessilis	Bonnetiaceae	Malpighiales	207. Symmetry of perianth (D1)	Dickison & Weitzman 1998 (JTorrBotSoc)	207. Symmetry of perianth (D1): (0) actinomorphic (strictly polysymmetric)					Charlotte Prieu	2013-07-04
120983	Bonnetia sessilis	Bonnetiaceae	Malpighiales	230. Perianth phyllotaxy (D1)	Dickison & Weitzman 1998 (JTorrBotSoc)	230. Perianth phyllotaxy (D1): (0) whorled					Charlotte Prieu	2013-07-04
120982	Bonnetia sessilis	Bonnetiaceae	Malpighiales	231. Number of perianth whorls (C1)	Dickison & Weitzman 1998 (JTorrBotSoc)		2				Charlotte Prieu	2013-07-04
120981	Bonnetia sessilis	Bonnetiaceae	Malpighiales	232. Perianth merism (C1)	Dickison & Weitzman 1998 (JTorrBotSoc)		5				Charlotte Prieu	2013-07-04
120977	Bonnetia sessilis	Bonnetiaceae	Malpighiales	234. Perianth differentiation (D1)	Dickison & Weitzman 1998 (JTorrBotSoc)	234. Perianth differentiation (D1): (1) marked differentiation, outer sepaloid, inner petaloid					Charlotte Prieu	2013-07-04
120953	Bonnetia sessilis	Bonnetiaceae	Malpighiales	301. Number of fertile stamens (C1)	Dickison & Weitzman 1998 (JTorrBotSoc)			10	999	numerous	Charlotte Prieu	2013-07-04
120946	Bonnetia sessilis	Bonnetiaceae	Malpighiales	305. Filament (D1)	Dickison & Weitzman 1998 (JTorrBotSoc)	305. Filament (D1): (1) present (general)					Charlotte Prieu	2013-07-04
120929	Bonnetia sessilis	Bonnetiaceae	Malpighiales	312. Anther attachment (D1)	Dickison & Weitzman 1998 (JTorrBotSoc)	312. Anther attachment (D1): (0) basifixed					Charlotte Prieu	2013-07-04
120928	Bonnetia sessilis	Bonnetiaceae	Malpighiales	313. Anther dehiscence (D1)	Dickison & Weitzman 1998 (JTorrBotSoc)	313. Anther dehiscence (D1): (0) longitudinal slit					Charlotte Prieu	2013-07-04
120925	Bonnetia sessilis	Bonnetiaceae	Malpighiales	400. Gynoecium phyllotaxy (D1)	Dickison & Weitzman 1998 (JTorrBotSoc)	400. Gynoecium phyllotaxy (D1): (0) one whorl					Charlotte Prieu	2013-07-04
120923	Bonnetia sessilis	Bonnetiaceae	Malpighiales	401. Number of structural carpels (C1)	Dickison & Weitzman 1998 (JTorrBotSoc)			3	4	3, rarely 4	Charlotte Prieu	2013-07-04
120919	Bonnetia sessilis	Bonnetiaceae	Malpighiales	403. Fusion of ovaries (C1)	Dickison & Weitzman 1998 (JTorrBotSoc)		1				Charlotte Prieu	2013-07-04
120898	Bonnetia sessilis	Bonnetiaceae	Malpighiales	411. Number of ovules per functional carpel (C1)	Dickison & Weitzman 1998 (JTorrBotSoc)			10	999	numerous	Charlotte Prieu	2013-07-04
83861	Boopis graminea	Calyceraceae	Asterales	100. Sex (D1)	Flora of Chile 2013 (website)	100. Sex (D1): (0) bisexual (structurally and functionally)					Florian Jabbour	2013-03-26
128011	Boopis graminea	Calyceraceae	Asterales	100. Sex (D1)	Hellwig 2007 (Kubitzki)	100. Sex (D1): (0) bisexual (structurally and functionally)					Kristel Schoonderwoerd	2013-07-09
85522	Boopis graminea	Calyceraceae	Asterales	102. Ovary position (D1)	Watson & Dallwitz 2013 (website)	102. Ovary position (D1): (1) inferior					Florian Jabbour	2013-04-01
85523	Boopis graminea	Calyceraceae	Asterales	102. Ovary position (D1)	Zavala-Gallo et al 2011 (Brittonia)	102. Ovary position (D1): (1) inferior					Florian Jabbour	2013-04-01
125456	Boopis graminea	Calyceraceae	Asterales	102. Ovary position (D1)	Lundberg & Bremer 2003 (IJPS)	102. Ovary position (D1): (1) inferior					Kristel Schoonderwoerd	2013-07-08
127953	Boopis graminea	Calyceraceae	Asterales	102. Ovary position (D1)	Hellwig 2007 (Kubitzki)	102. Ovary position (D1): (1) inferior					Kristel Schoonderwoerd	2013-07-09
83865	Boopis graminea	Calyceraceae	Asterales	201. Number of perianth parts (C1)	Flora of Chile 2013 (website)		10				Florian Jabbour	2013-03-26
127638	Boopis graminea	Calyceraceae	Asterales	204. Fusion of perianth (C1)	Lundberg & Bremer 2003 (IJPS)		0			Sepals	Kristel Schoonderwoerd	2013-07-09
127683	Boopis graminea	Calyceraceae	Asterales	204. Fusion of perianth (C1)	Flora de Conasur 2015 (website)		0.8			Petals	Kristel Schoonderwoerd	2013-07-09	Maria von Balthazar	2015-11-02
125563	Boopis graminea	Calyceraceae	Asterales	207. Symmetry of perianth (D1)	Lundberg & Bremer 2003 (IJPS)	207. Symmetry of perianth (D1): (5) actinomorphic (general)					Kristel Schoonderwoerd	2013-07-08
127930	Boopis graminea	Calyceraceae	Asterales	207. Symmetry of perianth (D1)	Hellwig 2007 (Kubitzki)	207. Symmetry of perianth (D1): (5) actinomorphic (general)					Kristel Schoonderwoerd	2013-07-09
188257	Boopis graminea	Calyceraceae	Asterales	230. Perianth phyllotaxy (D1)	Flora de Conasur 2015 (website)	230. Perianth phyllotaxy (D1): (0) whorled					Maria von Balthazar	2015-11-02
83890	Boopis graminea	Calyceraceae	Asterales	231. Number of perianth whorls (C1)	Flora of Chile 2013 (website)		2				Florian Jabbour	2013-03-26
83864	Boopis graminea	Calyceraceae	Asterales	232. Perianth merism (C1)	Flora of Chile 2013 (website)		5				Florian Jabbour	2013-03-26
83894	Boopis graminea	Calyceraceae	Asterales	234. Perianth differentiation (D1)	Flora of Chile 2013 (website)	234. Perianth differentiation (D1): (1) marked differentiation, outer sepaloid, inner petaloid					Florian Jabbour	2013-03-26
126011	Boopis graminea	Calyceraceae	Asterales	301. Number of fertile stamens (C1)	Lundberg & Bremer 2003 (IJPS)		5				Kristel Schoonderwoerd	2013-07-09
188259	Boopis graminea	Calyceraceae	Asterales	305. Filament (D1)	Flora de Conasur 2015 (website)	305. Filament (D1): (3) short and narrow					Maria von Balthazar	2015-11-02
126507	Boopis graminea	Calyceraceae	Asterales	311. Anther orientation (D1)	Lundberg & Bremer 2003 (IJPS)	311. Anther orientation (D1): (0) introrse					Kristel Schoonderwoerd	2013-07-09
127937	Boopis graminea	Calyceraceae	Asterales	311. Anther orientation (D1)	Hellwig 2007 (Kubitzki)	311. Anther orientation (D1): (0) introrse					Kristel Schoonderwoerd	2013-07-09
126353	Boopis graminea	Calyceraceae	Asterales	312. Anther attachment (D1)	Lundberg & Bremer 2003 (IJPS)	312. Anther attachment (D1): (0) basifixed					Kristel Schoonderwoerd	2013-07-09
127945	Boopis graminea	Calyceraceae	Asterales	313. Anther dehiscence (D1)	Hellwig 2007 (Kubitzki)	313. Anther dehiscence (D1): (0) longitudinal slit					Kristel Schoonderwoerd	2013-07-09
85242	Boopis graminea	Calyceraceae	Asterales	331. Number of androecium structural whorls (C1)	Watson & Dallwitz 2013 (website)		1				Florian Jabbour	2013-03-27
125930	Boopis graminea	Calyceraceae	Asterales	332. Androecium structural merism (C1)	Lundberg & Bremer 2003 (IJPS)		5				Kristel Schoonderwoerd	2013-07-09
126775	Boopis graminea	Calyceraceae	Asterales	401. Number of structural carpels (C1)	Lundberg & Bremer 2003 (IJPS)		2				Kristel Schoonderwoerd	2013-07-09
127947	Boopis graminea	Calyceraceae	Asterales	401. Number of structural carpels (C1)	Hellwig 2007 (Kubitzki)		2				Kristel Schoonderwoerd	2013-07-09
188260	Boopis graminea	Calyceraceae	Asterales	403. Fusion of ovaries (C1)	Flora de Conasur 2015 (website)		1				Maria von Balthazar	2015-11-03
127307	Boopis graminea	Calyceraceae	Asterales	411. Number of ovules per functional carpel (C1)	Lundberg & Bremer 2003 (IJPS)			0	1	Fewer than 1	Kristel Schoonderwoerd	2013-07-09	Kristel Schoonderwoerd	2013-07-09
84203	Borago officinalis	Boraginaceae	Boraginales	100. Sex (D1)	Bonnier 1990 (book)	100. Sex (D1): (0) bisexual (structurally and functionally)					Charlotte Prieu	2013-03-27
85135	Borago officinalis	Boraginaceae	Boraginales	102. Ovary position (D1)	Jepson herbaria 2013 (website)	102. Ovary position (D1): (0) superior					Charlotte Prieu	2013-03-27
84208	Borago officinalis	Boraginaceae	Boraginales	201. Number of perianth parts (C1)	Bonnier 1990 (book)		10				Charlotte Prieu	2013-03-27
81829	Borago officinalis	Boraginaceae	Boraginales	204. Fusion of perianth (C1)	Bonnier 1990 (book)			0	0.25		Charlotte Prieu	2013-03-25	Charlotte Prieu	2013-03-27
81830	Borago officinalis	Boraginaceae	Boraginales	207. Symmetry of perianth (D1)	Flore virtuelle d'Orsay 2013 (website)	207. Symmetry of perianth (D1): (0) actinomorphic (strictly polysymmetric)					Charlotte Prieu	2013-03-25
81825	Borago officinalis	Boraginaceae	Boraginales	230. Perianth phyllotaxy (D1)	Tela Botanica 2013 (website)	230. Perianth phyllotaxy (D1): (0) whorled					Charlotte Prieu	2013-03-25
81826	Borago officinalis	Boraginaceae	Boraginales	231. Number of perianth whorls (C1)	Flore virtuelle d'Orsay 2013 (website)		2				Charlotte Prieu	2013-03-25
81827	Borago officinalis	Boraginaceae	Boraginales	232. Perianth merism (C1)	Flore virtuelle d'Orsay 2013 (website)		5				Charlotte Prieu	2013-03-25
84205	Borago officinalis	Boraginaceae	Boraginales	234. Perianth differentiation (D1)	Bonnier 1990 (book)	234. Perianth differentiation (D1): (1) marked differentiation, outer sepaloid, inner petaloid					Charlotte Prieu	2013-03-27
81833	Borago officinalis	Boraginaceae	Boraginales	301. Number of fertile stamens (C1)	Flore virtuelle d'Orsay 2013 (website)		5				Charlotte Prieu	2013-03-25
84218	Borago officinalis	Boraginaceae	Boraginales	305. Filament (D1)	Bonnier 1990 (book)	305. Filament (D1): (5) short and wide					Charlotte Prieu	2013-03-27
85143	Borago officinalis	Boraginaceae	Boraginales	311. Anther orientation (D1)	Jepson herbaria 2013 (website)	311. Anther orientation (D1): (2) extrorse					Charlotte Prieu	2013-03-27
81831	Borago officinalis	Boraginaceae	Boraginales	330. Androecium structural phyllotaxy (D1)	Flore virtuelle d'Orsay 2013 (website)	330. Androecium structural phyllotaxy (D1): (0) whorled					Charlotte Prieu	2013-03-25
84216	Borago officinalis	Boraginaceae	Boraginales	331. Number of androecium structural whorls (C1)	Bonnier 1990 (book)		1				Charlotte Prieu	2013-03-27
81832	Borago officinalis	Boraginaceae	Boraginales	332. Androecium structural merism (C1)	Flore virtuelle d'Orsay 2013 (website)		5				Charlotte Prieu	2013-03-25
81835	Borago officinalis	Boraginaceae	Boraginales	401. Number of structural carpels (C1)	Flore virtuelle d'Orsay 2013 (website)		2				Charlotte Prieu	2013-03-25
85164	Borago officinalis	Boraginaceae	Boraginales	403. Fusion of ovaries (C1)	Ghorbel & Nabli 1998 (Grana)		1				Charlotte Prieu	2013-03-27
84245	Borago officinalis	Boraginaceae	Boraginales	411. Number of ovules per functional carpel (C1)	Ghorbel & Nabli 1998 (Grana)		2				Charlotte Prieu	2013-03-27	Charlotte Prieu	2013-03-27
119469	Borya septentrionalis	Boryaceae	Asparagales	100. Sex (D1)	Rudall 2002 (BotRev)	100. Sex (D1): (0) bisexual (structurally and functionally)					Guillaume Chomicki	2013-07-03
119570	Borya septentrionalis	Boryaceae	Asparagales	102. Ovary position (D1)	Rudall 2002 (BotRev)	102. Ovary position (D1): (0) superior					Guillaume Chomicki	2013-07-03
119954	Borya septentrionalis	Boryaceae	Asparagales	201. Number of perianth parts (C1)	FloraBase 2013 (website)		6				Guillaume Chomicki	2013-07-04
119956	Borya septentrionalis	Boryaceae	Asparagales	204. Fusion of perianth (C1)	Rudall 2002 (BotRev)		0.05			Approximal value, tepals connate at the base.	Guillaume Chomicki	2013-07-04	Guillaume Chomicki	2013-07-04
119962	Borya septentrionalis	Boryaceae	Asparagales	207. Symmetry of perianth (D1)	Flora of Australia Online 2013 (website)	207. Symmetry of perianth (D1): (0) actinomorphic (strictly polysymmetric)					Guillaume Chomicki	2013-07-04	Guillaume Chomicki	2013-07-04
119717	Borya septentrionalis	Boryaceae	Asparagales	230. Perianth phyllotaxy (D1)	Flora of Australia Online 2013 (website)	230. Perianth phyllotaxy (D1): (0) whorled					Guillaume Chomicki	2013-07-04
119719	Borya septentrionalis	Boryaceae	Asparagales	231. Number of perianth whorls (C1)	Flora of Australia Online 2013 (website)		2				Guillaume Chomicki	2013-07-04
119724	Borya septentrionalis	Boryaceae	Asparagales	232. Perianth merism (C1)	Flora of Australia Online 2013 (website)		3				Guillaume Chomicki	2013-07-04
119952	Borya septentrionalis	Boryaceae	Asparagales	234. Perianth differentiation (D1)	FloraBase 2013 (website)	234. Perianth differentiation (D1): (0) undifferentiated					Guillaume Chomicki	2013-07-04
120003	Borya septentrionalis	Boryaceae	Asparagales	301. Number of fertile stamens (C1)	FloraBase 2013 (website)		6				Guillaume Chomicki	2013-07-04
120037	Borya septentrionalis	Boryaceae	Asparagales	305. Filament (D1)	Flora of Australia Online 2013 (website)	305. Filament (D1): (2) long and narrow					Guillaume Chomicki	2013-07-04	Maria von Balthazar	2015-11-03
120082	Borya septentrionalis	Boryaceae	Asparagales	311. Anther orientation (D1)	FloraBase 2013 (website)	311. Anther orientation (D1): (1) latrorse					Guillaume Chomicki	2013-07-04
120083	Borya septentrionalis	Boryaceae	Asparagales	312. Anther attachment (D1)	FloraBase 2013 (website)	312. Anther attachment (D1): (0) basifixed					Guillaume Chomicki	2013-07-04
120087	Borya septentrionalis	Boryaceae	Asparagales	313. Anther dehiscence (D1)	FloraBase 2013 (website)	313. Anther dehiscence (D1): (0) longitudinal slit					Guillaume Chomicki	2013-07-04
119988	Borya septentrionalis	Boryaceae	Asparagales	330. Androecium structural phyllotaxy (D1)	Flora of Australia Online 2013 (website)	330. Androecium structural phyllotaxy (D1): (0) whorled					Guillaume Chomicki	2013-07-04
119989	Borya septentrionalis	Boryaceae	Asparagales	331. Number of androecium structural whorls (C1)	Flora of Australia Online 2013 (website)		2				Guillaume Chomicki	2013-07-04
119990	Borya septentrionalis	Boryaceae	Asparagales	332. Androecium structural merism (C1)	Flora of Australia Online 2013 (website)		3				Guillaume Chomicki	2013-07-04
120094	Borya septentrionalis	Boryaceae	Asparagales	400. Gynoecium phyllotaxy (D1)	FloraBase 2013 (website)	400. Gynoecium phyllotaxy (D1): (0) one whorl					Guillaume Chomicki	2013-07-04
120099	Borya septentrionalis	Boryaceae	Asparagales	401. Number of structural carpels (C1)	FloraBase 2013 (website)		3				Guillaume Chomicki	2013-07-04
120106	Borya septentrionalis	Boryaceae	Asparagales	403. Fusion of ovaries (C1)	FloraBase 2013 (website)		1				Guillaume Chomicki	2013-07-04
120139	Borya septentrionalis	Boryaceae	Asparagales	411. Number of ovules per functional carpel (C1)	FloraBase 2013 (website)			15	50		Guillaume Chomicki	2013-07-04
125951	Bougainvillea glabra	Nyctaginaceae	Caryophyllales	100. Sex (D1)	Flora of China 2013 (website)	100. Sex (D1): (0) bisexual (structurally and functionally)					Julien Massoni	2013-07-09
125919	Bougainvillea glabra	Nyctaginaceae	Caryophyllales	102. Ovary position (D1)	Flora of China 2013 (website)	102. Ovary position (D1): (0) superior					Julien Massoni	2013-07-09
125969	Bougainvillea glabra	Nyctaginaceae	Caryophyllales	201. Number of perianth parts (C1)	Flora of China 2013 (website)		5				Julien Massoni	2013-07-09
125983	Bougainvillea glabra	Nyctaginaceae	Caryophyllales	204. Fusion of perianth (C1)	Flora of China 2013 (website)		0.95				Julien Massoni	2013-07-09
125912	Bougainvillea glabra	Nyctaginaceae	Caryophyllales	207. Symmetry of perianth (D1)	Flora of China 2013 (website)	207. Symmetry of perianth (D1): (0) actinomorphic (strictly polysymmetric)					Julien Massoni	2013-07-09
126004	Bougainvillea glabra	Nyctaginaceae	Caryophyllales	230. Perianth phyllotaxy (D1)	Encyclopedia of Life 2013 (website)	230. Perianth phyllotaxy (D1): (0) whorled					Julien Massoni	2013-07-09
126035	Bougainvillea glabra	Nyctaginaceae	Caryophyllales	231. Number of perianth whorls (C1)	Encyclopedia of Life 2013 (website)		1				Julien Massoni	2013-07-09
126036	Bougainvillea glabra	Nyctaginaceae	Caryophyllales	232. Perianth merism (C1)	Encyclopedia of Life 2013 (website)		5				Julien Massoni	2013-07-09
152977	Bougainvillea glabra	Nyctaginaceae	Caryophyllales	234. Perianth differentiation (D1)	Flora of China 2014 (website)	234. Perianth differentiation (D1): (0) undifferentiated					Elisabeth Reyes	2014-06-16	Elisabeth Reyes	2014-09-02
125971	Bougainvillea glabra	Nyctaginaceae	Caryophyllales	301. Number of fertile stamens (C1)	Flora of China 2013 (website)			6	8		Julien Massoni	2013-07-09
125977	Bougainvillea glabra	Nyctaginaceae	Caryophyllales	305. Filament (D1)	Flora of China 2013 (website)	305. Filament (D1): (2) long and narrow					Julien Massoni	2013-07-09
125928	Bougainvillea glabra	Nyctaginaceae	Caryophyllales	313. Anther dehiscence (D1)	Flora of China 2013 (website)	313. Anther dehiscence (D1): (0) longitudinal slit					Julien Massoni	2013-07-09
188298	Bougainvillea glabra	Nyctaginaceae	Caryophyllales	331. Number of androecium structural whorls (C1)	Vanvinckenroye et al 1993 (BullJardBotNatBelg)		1				Maria von Balthazar	2015-11-03
125941	Bougainvillea glabra	Nyctaginaceae	Caryophyllales	401. Number of structural carpels (C1)	Flora of China 2013 (website)		1				Julien Massoni	2013-07-09
126101	Bougainvillea glabra	Nyctaginaceae	Caryophyllales	411. Number of ovules per functional carpel (C1)	Flora of China 2013 (website)		1				Julien Massoni	2013-07-09
44505	Brasenia schreberi	Cabombaceae	Nymphaeales	100. Sex (D1)	Flora of North America 2013 (website)	100. Sex (D1): (0) bisexual (structurally and functionally)					Hervé Sauquet	2013-02-07
44530	Brasenia schreberi	Cabombaceae	Nymphaeales	100. Sex (D1)	Flora of China 2013 (website)	100. Sex (D1): (0) bisexual (structurally and functionally)					Hervé Sauquet	2013-02-07
44487	Brasenia schreberi	Cabombaceae	Nymphaeales	102. Ovary position (D1)	Flora of North America 2013 (website)	102. Ovary position (D1): (0) superior					Hervé Sauquet	2013-02-07
44531	Brasenia schreberi	Cabombaceae	Nymphaeales	102. Ovary position (D1)	Flora of China 2013 (website)	102. Ovary position (D1): (0) superior					Hervé Sauquet	2013-02-07
165221	Brasenia schreberi	Cabombaceae	Nymphaeales	102. Ovary position (D1)	Schneider et al 2003 (IJPS)	102. Ovary position (D1): (0) superior					Hervé Sauquet	2014-08-18
44492	Brasenia schreberi	Cabombaceae	Nymphaeales	201. Number of perianth parts (C1)	Flora of North America 2013 (website)		6				Hervé Sauquet	2013-02-07
44534	Brasenia schreberi	Cabombaceae	Nymphaeales	201. Number of perianth parts (C1)	Flora of China 2013 (website)		6				Hervé Sauquet	2013-02-07
165222	Brasenia schreberi	Cabombaceae	Nymphaeales	201. Number of perianth parts (C1)	Schneider et al 2003 (IJPS)		6				Hervé Sauquet	2014-08-18
44500	Brasenia schreberi	Cabombaceae	Nymphaeales	204. Fusion of perianth (C1)	Flora of North America 2013 (website)		0			"sepals usually 3, distinct or nearly so"	Hervé Sauquet	2013-02-07
44533	Brasenia schreberi	Cabombaceae	Nymphaeales	204. Fusion of perianth (C1)	Flora of China 2013 (website)		0			"Sepals 3, separate or nearly so. Petals 3, distinct"	Hervé Sauquet	2013-02-07
165246	Brasenia schreberi	Cabombaceae	Nymphaeales	204. Fusion of perianth (C1)	Schneider et al 2003 (IJPS)		0				Hervé Sauquet	2014-08-18
44503	Brasenia schreberi	Cabombaceae	Nymphaeales	207. Symmetry of perianth (D1)	Flora of North America 2013 (website)	207. Symmetry of perianth (D1): (0) actinomorphic (strictly polysymmetric)				illustration	Hervé Sauquet	2013-02-07
44532	Brasenia schreberi	Cabombaceae	Nymphaeales	207. Symmetry of perianth (D1)	Flora of China 2013 (website)	207. Symmetry of perianth (D1): (0) actinomorphic (strictly polysymmetric)					Hervé Sauquet	2013-02-07
44488	Brasenia schreberi	Cabombaceae	Nymphaeales	230. Perianth phyllotaxy (D1)	Flora of North America 2013 (website)	230. Perianth phyllotaxy (D1): (0) whorled				implicit from description	Hervé Sauquet	2013-02-07
165225	Brasenia schreberi	Cabombaceae	Nymphaeales	230. Perianth phyllotaxy (D1)	Schneider et al 2003 (IJPS)	230. Perianth phyllotaxy (D1): (0) whorled					Hervé Sauquet	2014-08-18
44489	Brasenia schreberi	Cabombaceae	Nymphaeales	231. Number of perianth whorls (C1)	Flora of North America 2013 (website)		2				Hervé Sauquet	2013-02-07
44535	Brasenia schreberi	Cabombaceae	Nymphaeales	231. Number of perianth whorls (C1)	Flora of China 2013 (website)		2				Hervé Sauquet	2013-02-07
165226	Brasenia schreberi	Cabombaceae	Nymphaeales	231. Number of perianth whorls (C1)	Schneider et al 2003 (IJPS)		2				Hervé Sauquet	2014-08-18
44490	Brasenia schreberi	Cabombaceae	Nymphaeales	232. Perianth merism (C1)	Flora of North America 2013 (website)		3				Hervé Sauquet	2013-02-07
44536	Brasenia schreberi	Cabombaceae	Nymphaeales	232. Perianth merism (C1)	Flora of China 2013 (website)		3				Hervé Sauquet	2013-02-07
165227	Brasenia schreberi	Cabombaceae	Nymphaeales	232. Perianth merism (C1)	Schneider et al 2003 (IJPS)		3				Hervé Sauquet	2014-08-18
44514	Brasenia schreberi	Cabombaceae	Nymphaeales	234. Perianth differentiation (D1)	Flora of North America 2013 (website)	234. Perianth differentiation (D1): (0) undifferentiated				all looking the same in illustration and said to have same color	Hervé Sauquet	2013-02-07
44523	Brasenia schreberi	Cabombaceae	Nymphaeales	234. Perianth differentiation (D1)	Flora of China 2013 (website)	234. Perianth differentiation (D1): (9) very weak differentiation				"petals slightly longer and narrower than sepals"	Hervé Sauquet	2013-02-07
165229	Brasenia schreberi	Cabombaceae	Nymphaeales	234. Perianth differentiation (D1)	Schneider et al 2003 (IJPS)	234. Perianth differentiation (D1): (0) undifferentiated					Hervé Sauquet	2014-08-18
44483	Brasenia schreberi	Cabombaceae	Nymphaeales	301. Number of fertile stamens (C1)	Flora of North America 2013 (website)			18	36	"stamens 18-36(-51)"	Hervé Sauquet	2013-02-07
44524	Brasenia schreberi	Cabombaceae	Nymphaeales	301. Number of fertile stamens (C1)	Flora of China 2013 (website)			12	36	Stamens 12--36(--51)	Hervé Sauquet	2013-02-07
44493	Brasenia schreberi	Cabombaceae	Nymphaeales	305. Filament (D1)	Flora of North America 2013 (website)	305. Filament (D1): (2) long and narrow					Hervé Sauquet	2013-02-07	Hervé Sauquet	2014-08-18
126978	Brasenia schreberi	Cabombaceae	Nymphaeales	311. Anther orientation (D1)	Schneider et al 2003 (IJPS)	311. Anther orientation (D1): (2) extrorse					Mario Coiro	2013-07-09
126974	Brasenia schreberi	Cabombaceae	Nymphaeales	312. Anther attachment (D1)	Schneider et al 2003 (IJPS)	312. Anther attachment (D1): (0) basifixed					Mario Coiro	2013-07-09
44494	Brasenia schreberi	Cabombaceae	Nymphaeales	313. Anther dehiscence (D1)	Flora of North America 2013 (website)	313. Anther dehiscence (D1): (0) longitudinal slit					Hervé Sauquet	2013-02-07
44538	Brasenia schreberi	Cabombaceae	Nymphaeales	313. Anther dehiscence (D1)	Flora of China 2013 (website)	313. Anther dehiscence (D1): (0) longitudinal slit					Hervé Sauquet	2013-02-07
127022	Brasenia schreberi	Cabombaceae	Nymphaeales	330. Androecium structural phyllotaxy (D1)	Schneider et al 2003 (IJPS)	330. Androecium structural phyllotaxy (D1): (0) whorled					Mario Coiro	2013-07-09
127016	Brasenia schreberi	Cabombaceae	Nymphaeales	331. Number of androecium structural whorls (C1)	Schneider et al 2003 (IJPS)		2				Mario Coiro	2013-07-09
127019	Brasenia schreberi	Cabombaceae	Nymphaeales	331. Number of androecium structural whorls (C1)	Schneider et al 2003 (IJPS)		3				Mario Coiro	2013-07-09
126917	Brasenia schreberi	Cabombaceae	Nymphaeales	400. Gynoecium phyllotaxy (D1)	Schneider et al 2003 (IJPS)	400. Gynoecium phyllotaxy (D1): (1) two or more whorls					Mario Coiro	2013-07-09
44484	Brasenia schreberi	Cabombaceae	Nymphaeales	401. Number of structural carpels (C1)	Flora of North America 2013 (website)			4	18		Hervé Sauquet	2013-02-07
44525	Brasenia schreberi	Cabombaceae	Nymphaeales	401. Number of structural carpels (C1)	Flora of China 2013 (website)			6	18		Hervé Sauquet	2013-02-07
165242	Brasenia schreberi	Cabombaceae	Nymphaeales	401. Number of structural carpels (C1)	Schneider et al 2003 (IJPS)			6	18		Hervé Sauquet	2014-08-18
44496	Brasenia schreberi	Cabombaceae	Nymphaeales	403. Fusion of ovaries (C1)	Flora of North America 2013 (website)		0				Hervé Sauquet	2013-02-07
165243	Brasenia schreberi	Cabombaceae	Nymphaeales	403. Fusion of ovaries (C1)	Schneider et al 2003 (IJPS)		0				Hervé Sauquet	2014-08-18
44485	Brasenia schreberi	Cabombaceae	Nymphaeales	411. Number of ovules per functional carpel (C1)	Flora of North America 2013 (website)			1	2	"ovules (1-)2"	Hervé Sauquet	2013-02-07
44526	Brasenia schreberi	Cabombaceae	Nymphaeales	411. Number of ovules per functional carpel (C1)	Flora of China 2013 (website)			1	2	"ovules (1-)2"	Hervé Sauquet	2013-02-07
188409	Brassica napus	Brassicaceae	Brassicales	100. Sex (D1)	Polowick & Sawhney 1986 (AmJBot)	100. Sex (D1): (0) bisexual (structurally and functionally)					Maria von Balthazar	2015-11-05
142782	Brassica napus	Brassicaceae	Brassicales	102. Ovary position (D1)	Flora of China 2014 (website)	102. Ovary position (D1): (0) superior					Elisabeth Reyes	2014-02-20
142784	Brassica napus	Brassicaceae	Brassicales	201. Number of perianth parts (C1)	Flora of China 2014 (website)		8				Elisabeth Reyes	2014-02-20
188412	Brassica napus	Brassicaceae	Brassicales	204. Fusion of perianth (C1)	Polowick & Sawhney 1986 (AmJBot)		0				Maria von Balthazar	2015-11-05
142778	Brassica napus	Brassicaceae	Brassicales	207. Symmetry of perianth (D1)	Polowick & Sawhney 1986 (AmJBot)	207. Symmetry of perianth (D1): (3) disymmetric					Elisabeth Reyes	2014-02-20	Maria von Balthazar	2015-11-05
192018	Brassica napus	Brassicaceae	Brassicales	207. Symmetry of perianth (D1)	Kops 1822 (book)	207. Symmetry of perianth (D1): (0) actinomorphic (strictly polysymmetric)				http://plantgenera.org/illustration.php?id_illustration=136306&mobile=0&code_category_taxon=	Elisabeth Reyes	2015-12-14
142773	Brassica napus	Brassicaceae	Brassicales	230. Perianth phyllotaxy (D1)	Flora of China 2014 (website)	230. Perianth phyllotaxy (D1): (0) whorled					Elisabeth Reyes	2014-02-20
142777	Brassica napus	Brassicaceae	Brassicales	231. Number of perianth whorls (C1)	Flora of China 2014 (website)		2				Elisabeth Reyes	2014-02-20	Elisabeth Reyes	2014-10-14
142780	Brassica napus	Brassicaceae	Brassicales	232. Perianth merism (C1)	Flora of China 2014 (website)		4				Elisabeth Reyes	2014-02-20	Elisabeth Reyes	2014-10-14
142781	Brassica napus	Brassicaceae	Brassicales	234. Perianth differentiation (D1)	Flora of China 2014 (website)	234. Perianth differentiation (D1): (4) marked differentiation					Elisabeth Reyes	2014-02-20	Elisabeth Reyes	2014-02-26
142785	Brassica napus	Brassicaceae	Brassicales	301. Number of fertile stamens (C1)	Flora of China 2014 (website)		6				Elisabeth Reyes	2014-02-20
188415	Brassica napus	Brassicaceae	Brassicales	305. Filament (D1)	Polowick & Sawhney 1986 (AmJBot)	305. Filament (D1): (2) long and narrow					Maria von Balthazar	2015-11-05
188419	Brassica napus	Brassicaceae	Brassicales	311. Anther orientation (D1)	Polowick & Sawhney 1986 (AmJBot)	311. Anther orientation (D1): (0) introrse					Maria von Balthazar	2015-11-05
188420	Brassica napus	Brassicaceae	Brassicales	312. Anther attachment (D1)	Polowick & Sawhney 1986 (AmJBot)	312. Anther attachment (D1): (0) basifixed					Maria von Balthazar	2015-11-05
142775	Brassica napus	Brassicaceae	Brassicales	313. Anther dehiscence (D1)	Flora of China 2014 (website)	313. Anther dehiscence (D1): (0) longitudinal slit					Elisabeth Reyes	2014-02-20
188410	Brassica napus	Brassicaceae	Brassicales	330. Androecium structural phyllotaxy (D1)	Polowick & Sawhney 1986 (AmJBot)	330. Androecium structural phyllotaxy (D1): (0) whorled					Maria von Balthazar	2015-11-05
188411	Brassica napus	Brassicaceae	Brassicales	331. Number of androecium structural whorls (C1)	Polowick & Sawhney 1986 (AmJBot)		2				Maria von Balthazar	2015-11-05
188421	Brassica napus	Brassicaceae	Brassicales	400. Gynoecium phyllotaxy (D1)	Polowick & Sawhney 1986 (AmJBot)	400. Gynoecium phyllotaxy (D1): (0) one whorl					Maria von Balthazar	2015-11-05
142776	Brassica napus	Brassicaceae	Brassicales	401. Number of structural carpels (C1)	Flora of China 2014 (website)		2				Elisabeth Reyes	2014-02-20
188422	Brassica napus	Brassicaceae	Brassicales	403. Fusion of ovaries (C1)	Polowick & Sawhney 1986 (AmJBot)		1				Maria von Balthazar	2015-11-05
82640	Brexia madagascariensis	Celastraceae	Celastrales	100. Sex (D1)	Schatz 2001a (book)	100. Sex (D1): (0) bisexual (structurally and functionally)					Hervé Sauquet	2013-03-26
82633	Brexia madagascariensis	Celastraceae	Celastrales	102. Ovary position (D1)	Schatz 2001a (book)	102. Ovary position (D1): (0) superior					Hervé Sauquet	2013-03-26
82596	Brexia madagascariensis	Celastraceae	Celastrales	201. Number of perianth parts (C1)	Schatz 2001a (book)		10				Hervé Sauquet	2013-03-26
82603	Brexia madagascariensis	Celastraceae	Celastrales	204. Fusion of perianth (C1)	Schatz 2001a (book)			0	0.1	sepals basally connate, petals free	Hervé Sauquet	2013-03-26
82588	Brexia madagascariensis	Celastraceae	Celastrales	207. Symmetry of perianth (D1)	Schatz 2001a (book)	207. Symmetry of perianth (D1): (0) actinomorphic (strictly polysymmetric)					Hervé Sauquet	2013-03-26
82590	Brexia madagascariensis	Celastraceae	Celastrales	230. Perianth phyllotaxy (D1)	Schatz 2001a (book)	230. Perianth phyllotaxy (D1): (0) whorled					Hervé Sauquet	2013-03-26
82592	Brexia madagascariensis	Celastraceae	Celastrales	231. Number of perianth whorls (C1)	Schatz 2001a (book)		2				Hervé Sauquet	2013-03-26
82594	Brexia madagascariensis	Celastraceae	Celastrales	232. Perianth merism (C1)	Schatz 2001a (book)		5				Hervé Sauquet	2013-03-26
82719	Brexia madagascariensis	Celastraceae	Celastrales	234. Perianth differentiation (D1)	Matthews & Endress 2005 (BJLS)	234. Perianth differentiation (D1): (1) marked differentiation, outer sepaloid, inner petaloid					Hervé Sauquet	2013-03-26	Maria von Balthazar	2015-11-05
82614	Brexia madagascariensis	Celastraceae	Celastrales	301. Number of fertile stamens (C1)	Schatz 2001a (book)		5				Hervé Sauquet	2013-03-26
82618	Brexia madagascariensis	Celastraceae	Celastrales	305. Filament (D1)	Schatz 2001a (book)	305. Filament (D1): (2) long and narrow					Hervé Sauquet	2013-03-26
82625	Brexia madagascariensis	Celastraceae	Celastrales	311. Anther orientation (D1)	Schatz 2001a (book)	311. Anther orientation (D1): (0) introrse					Hervé Sauquet	2013-03-26
188434	Brexia madagascariensis	Celastraceae	Celastrales	312. Anther attachment (D1)	Matthews & Endress 2005 (BJLS)	312. Anther attachment (D1): (2) dorsifixed at base					Maria von Balthazar	2015-11-05
82629	Brexia madagascariensis	Celastraceae	Celastrales	313. Anther dehiscence (D1)	Schatz 2001a (book)	313. Anther dehiscence (D1): (0) longitudinal slit					Hervé Sauquet	2013-03-26
82608	Brexia madagascariensis	Celastraceae	Celastrales	330. Androecium structural phyllotaxy (D1)	Schatz 2001a (book)	330. Androecium structural phyllotaxy (D1): (0) whorled					Hervé Sauquet	2013-03-26
82610	Brexia madagascariensis	Celastraceae	Celastrales	331. Number of androecium structural whorls (C1)	Matthews & Endress 2005 (BJLS)		2			one stamen whorl and one staminode whorl	Hervé Sauquet	2013-03-26	Maria von Balthazar	2015-11-05
82612	Brexia madagascariensis	Celastraceae	Celastrales	332. Androecium structural merism (C1)	Schatz 2001a (book)		5				Hervé Sauquet	2013-03-26
188437	Brexia madagascariensis	Celastraceae	Celastrales	400. Gynoecium phyllotaxy (D1)	Matthews & Endress 2005 (BJLS)	400. Gynoecium phyllotaxy (D1): (0) one whorl					Maria von Balthazar	2015-11-05
188436	Brexia madagascariensis	Celastraceae	Celastrales	401. Number of structural carpels (C1)	Matthews & Endress 2005 (BJLS)		5				Maria von Balthazar	2015-11-05
82645	Brexia madagascariensis	Celastraceae	Celastrales	403. Fusion of ovaries (C1)	Schatz 2001a (book)		1				Hervé Sauquet	2013-03-26
188444	Brexia madagascariensis	Celastraceae	Celastrales	411. Number of ovules per functional carpel (C1)	Matthews & Endress 2005 (BJLS)		40				Maria von Balthazar	2015-11-05
124959	Bruguiera gymnorhiza	Rhizophoraceae	Malpighiales	100. Sex (D1)	Schatz 2001a (book)	100. Sex (D1): (0) bisexual (structurally and functionally)					Anaëlle Soulebeau	2013-07-08
118898	Bruguiera gymnorhiza	Rhizophoraceae	Malpighiales	102. Ovary position (D1)	Flora of China 2013 (website)	102. Ovary position (D1): (1) inferior					Anaëlle Soulebeau	2013-07-03
125003	Bruguiera gymnorhiza	Rhizophoraceae	Malpighiales	102. Ovary position (D1)	Schatz 2001a (book)	102. Ovary position (D1): (1) inferior					Anaëlle Soulebeau	2013-07-08
125207	Bruguiera gymnorhiza	Rhizophoraceae	Malpighiales	201. Number of perianth parts (C1)	Schatz 2001a (book)		16			8-14 lobes of calix, petals 8-14	Anaëlle Soulebeau	2013-07-08
125210	Bruguiera gymnorhiza	Rhizophoraceae	Malpighiales	201. Number of perianth parts (C1)	Schatz 2001a (book)		28			8-14 lobes of calix, petals 8-14	Anaëlle Soulebeau	2013-07-08
170571	Bruguiera gymnorhiza	Rhizophoraceae	Malpighiales	201. Number of perianth parts (C1)	Flora of China 2014 (website)			22	28		Elisabeth Reyes	2014-09-15
141697	Bruguiera gymnorhiza	Rhizophoraceae	Malpighiales	204. Fusion of perianth (C1)	Flora of China 2014 (website)		0				Elisabeth Reyes	2014-02-12
141696	Bruguiera gymnorhiza	Rhizophoraceae	Malpighiales	207. Symmetry of perianth (D1)	Flora of China 2014 (website)	207. Symmetry of perianth (D1): (0) actinomorphic (strictly polysymmetric)					Elisabeth Reyes	2014-02-12
125052	Bruguiera gymnorhiza	Rhizophoraceae	Malpighiales	230. Perianth phyllotaxy (D1)	Schatz 2001a (book)	230. Perianth phyllotaxy (D1): (0) whorled					Anaëlle Soulebeau	2013-07-08
123477	Bruguiera gymnorhiza	Rhizophoraceae	Malpighiales	231. Number of perianth whorls (C1)	Schatz 2001a (book)		2				Anaëlle Soulebeau	2013-07-05	Anaëlle Soulebeau	2013-07-08
170567	Bruguiera gymnorhiza	Rhizophoraceae	Malpighiales	232. Perianth merism (C1)	Flora of China 2014 (website)			10	14	calyx	Elisabeth Reyes	2014-09-15	Elisabeth Reyes	2014-09-15
170568	Bruguiera gymnorhiza	Rhizophoraceae	Malpighiales	232. Perianth merism (C1)	Flora of China 2014 (website)			12	14	corolla	Elisabeth Reyes	2014-09-15
125197	Bruguiera gymnorhiza	Rhizophoraceae	Malpighiales	234. Perianth differentiation (D1)	Schatz 2001a (book)	234. Perianth differentiation (D1): (1) marked differentiation, outer sepaloid, inner petaloid				cup-shaped calix with lanceolate lobes, bifid petals with wrapped base	Anaëlle Soulebeau	2013-07-08
125349	Bruguiera gymnorhiza	Rhizophoraceae	Malpighiales	301. Number of fertile stamens (C1)	Schatz 2001a (book)		16			16-28	Anaëlle Soulebeau	2013-07-08
125354	Bruguiera gymnorhiza	Rhizophoraceae	Malpighiales	301. Number of fertile stamens (C1)	Schatz 2001a (book)		28			16-28	Anaëlle Soulebeau	2013-07-08
170573	Bruguiera gymnorhiza	Rhizophoraceae	Malpighiales	301. Number of fertile stamens (C1)	Flora of China 2014 (website)			24	28		Elisabeth Reyes	2014-09-15
125368	Bruguiera gymnorhiza	Rhizophoraceae	Malpighiales	305. Filament (D1)	Schatz 2001a (book)	305. Filament (D1): (2) long and narrow				distinct filament	Anaëlle Soulebeau	2013-07-08	Maria von Balthazar	2015-11-05
170575	Bruguiera gymnorhiza	Rhizophoraceae	Malpighiales	311. Anther orientation (D1)	Flora of China 2014 (website)	311. Anther orientation (D1): (0) introrse					Elisabeth Reyes	2014-09-15
170576	Bruguiera gymnorhiza	Rhizophoraceae	Malpighiales	313. Anther dehiscence (D1)	Flora of China 2014 (website)	313. Anther dehiscence (D1): (0) longitudinal slit					Elisabeth Reyes	2014-09-15
125315	Bruguiera gymnorhiza	Rhizophoraceae	Malpighiales	330. Androecium structural phyllotaxy (D1)	Schatz 2001a (book)	330. Androecium structural phyllotaxy (D1): (0) whorled					Anaëlle Soulebeau	2013-07-08
125318	Bruguiera gymnorhiza	Rhizophoraceae	Malpighiales	331. Number of androecium structural whorls (C1)	Tomlinson et al 1979 (Biotropica)		2				Anaëlle Soulebeau	2013-07-08	Maria von Balthazar	2015-11-05
188449	Bruguiera gymnorhiza	Rhizophoraceae	Malpighiales	332. Androecium structural merism (C1)	Tomlinson et al 1979 (Biotropica)			8	14		Maria von Balthazar	2015-11-05	Maria von Balthazar	2015-11-05
188455	Bruguiera gymnorhiza	Rhizophoraceae	Malpighiales	400. Gynoecium phyllotaxy (D1)	Tomlinson et al 1979 (Biotropica)	400. Gynoecium phyllotaxy (D1): (0) one whorl					Maria von Balthazar	2015-11-05
118985	Bruguiera gymnorhiza	Rhizophoraceae	Malpighiales	401. Number of structural carpels (C1)	Flora of China 2013 (website)		3				Anaëlle Soulebeau	2013-07-03
170574	Bruguiera gymnorhiza	Rhizophoraceae	Malpighiales	401. Number of structural carpels (C1)	Flora of China 2014 (website)			3	4		Elisabeth Reyes	2014-09-15
188456	Bruguiera gymnorhiza	Rhizophoraceae	Malpighiales	403. Fusion of ovaries (C1)	Tomlinson et al 1979 (Biotropica)		1				Maria von Balthazar	2015-11-05
119011	Bruguiera gymnorhiza	Rhizophoraceae	Malpighiales	411. Number of ovules per functional carpel (C1)	Flora of China 2013 (website)		2			ovules 2 per locule within the genus Bruguiera	Anaëlle Soulebeau	2013-07-03
125439	Bruguiera gymnorhiza	Rhizophoraceae	Malpighiales	411. Number of ovules per functional carpel (C1)	Schatz 2001a (book)		2				Anaëlle Soulebeau	2013-07-08	Anaëlle Soulebeau	2013-07-08
188453	Bruguiera gymnorhiza	Rhizophoraceae	Malpighiales	411. Number of ovules per functional carpel (C1)	Tomlinson et al 1979 (Biotropica)		6			(4-)6(-8)	Maria von Balthazar	2015-11-05
178604	Brunellia acutangula	Brunelliaceae	Oxalidales	100. Sex (D1)	Orozco Pardo 2001 (book)	100. Sex (D1): (3) unisexual monoecious (functionally), but structurally bisexual				The description refers to male and female inflorescence not indicating whether this should be on the same or different individuals	Kester Bull	2015-02-24	Kester Bull	2015-02-24
141566	Brunellia acutangula	Brunelliaceae	Oxalidales	102. Ovary position (D1)	Watson & Dallwitz 2013 (website)	102. Ovary position (D1): (0) superior					Elisabeth Reyes	2014-02-10
178616	Brunellia acutangula	Brunelliaceae	Oxalidales	102. Ovary position (D1)	Heywood et al 2007 (book)	102. Ovary position (D1): (0) superior				"free carpels, whose bases are submerged in the dic"	Kester Bull	2015-02-24
141550	Brunellia acutangula	Brunelliaceae	Oxalidales	207. Symmetry of perianth (D1)	Watson & Dallwitz 2013 (website)	207. Symmetry of perianth (D1): (0) actinomorphic (strictly polysymmetric)					Elisabeth Reyes	2014-02-10
178609	Brunellia acutangula	Brunelliaceae	Oxalidales	207. Symmetry of perianth (D1)	Orozco Pardo 2001 (book)	207. Symmetry of perianth (D1): (0) actinomorphic (strictly polysymmetric)					Kester Bull	2015-02-24
141552	Brunellia acutangula	Brunelliaceae	Oxalidales	230. Perianth phyllotaxy (D1)	Watson & Dallwitz 2013 (website)	230. Perianth phyllotaxy (D1): (0) whorled					Elisabeth Reyes	2014-02-10
141553	Brunellia acutangula	Brunelliaceae	Oxalidales	231. Number of perianth whorls (C1)	Watson & Dallwitz 2013 (website)		1				Elisabeth Reyes	2014-02-10
141551	Brunellia acutangula	Brunelliaceae	Oxalidales	234. Perianth differentiation (D1)	Watson & Dallwitz 2013 (website)	234. Perianth differentiation (D1): (0) undifferentiated					Elisabeth Reyes	2014-02-10	Hervé Sauquet	2014-08-27
178611	Brunellia acutangula	Brunelliaceae	Oxalidales	301. Number of fertile stamens (C1)	Orozco Pardo 2001 (book)			8	10		Kester Bull	2015-02-24
141558	Brunellia acutangula	Brunelliaceae	Oxalidales	311. Anther orientation (D1)	Watson & Dallwitz 2013 (website)	311. Anther orientation (D1): (0) introrse					Elisabeth Reyes	2014-02-10	Elisabeth Reyes	2014-02-10
141559	Brunellia acutangula	Brunelliaceae	Oxalidales	312. Anther attachment (D1)	Watson & Dallwitz 2013 (website)	312. Anther attachment (D1): (1) dorsifixed					Elisabeth Reyes	2014-02-10
141560	Brunellia acutangula	Brunelliaceae	Oxalidales	313. Anther dehiscence (D1)	Watson & Dallwitz 2013 (website)	313. Anther dehiscence (D1): (0) longitudinal slit					Elisabeth Reyes	2014-02-10
141554	Brunellia acutangula	Brunelliaceae	Oxalidales	330. Androecium structural phyllotaxy (D1)	Watson & Dallwitz 2013 (website)	330. Androecium structural phyllotaxy (D1): (0) whorled					Elisabeth Reyes	2014-02-10
141555	Brunellia acutangula	Brunelliaceae	Oxalidales	331. Number of androecium structural whorls (C1)	Watson & Dallwitz 2013 (website)		2				Elisabeth Reyes	2014-02-10
178612	Brunellia acutangula	Brunelliaceae	Oxalidales	331. Number of androecium structural whorls (C1)	Orozco Pardo 2001 (book)		2				Kester Bull	2015-02-24
141562	Brunellia acutangula	Brunelliaceae	Oxalidales	403. Fusion of ovaries (C1)	Watson & Dallwitz 2013 (website)		0				Elisabeth Reyes	2014-02-10
[truncated: 11,445 more rows]

## Sheet: PrimaryCharacters
NChr	Number	Class	Character	Description	NUsrcrChr	DcrChr	NUsrupChr	DupChr
1	100	D1	Sex		Hervé Sauquet	2010-07-08	Hervé Sauquet	2014-05-04
37	102	D1	Ovary position		Hervé Sauquet	2010-07-15
4	201	C1	Number of perianth parts	tepals or sepals + petals	Hervé Sauquet	2010-07-08	Hervé Sauquet	2012-03-06
7	204	C1	Fusion of perianth	in case of multiple whorls, only record within-whorl fusion here (i.e., if sepals entirely fused, petals entirely fused, but calyx and corolla free from each other, enter 1 = 100% here)	Hervé Sauquet	2010-07-08	Hervé Sauquet	2013-07-03
33	207	D1	Symmetry of perianth		Hervé Sauquet	2010-07-09	Hervé Sauquet	2012-03-06
823	230	D1	Perianth phyllotaxy	score phyllotaxy at anthesis only, regardless of phyllotaxy at initiation	Hervé Sauquet	2013-01-28	Hervé Sauquet	2014-07-14
824	231	C1	Number of perianth whorls	do not score when phyllotaxy is spiral or irregular or unknown or when perianth is absent (i.e., character cannot take a value of 0)	Hervé Sauquet	2013-01-28	Hervé Sauquet	2015-05-02
825	232	C1	Perianth merism	defined as number of tepals in each perianth whorl; do not score when phyllotaxy is spiral or when perianth is absent (i.e., character cannot take a value of 0)	Hervé Sauquet	2013-01-28	Hervé Sauquet	2014-07-21
827	234	D1	Perianth differentiation	score differences in shape, size, texture and/or color (among whorls or within a continuous spiral); do not score within-whorl differentiation (e.g., labellum); score single whorls as undifferentiated (do not treat as inapplicable)	Hervé Sauquet	2013-01-28	Hervé Sauquet	2015-06-05
11	301	C1	Number of fertile stamens	in bisexual or male flowers; do not score female flowers	Hervé Sauquet	2010-07-08	Hervé Sauquet	2014-08-14
12	305	D1	Filament	do not record details of shape, curvature, fusion, etc.; record filaments of fertile stamens only	Hervé Sauquet	2010-07-08	Hervé Sauquet	2014-08-18
17	311	D1	Anther orientation	direction of pollen release with respect to the main axis of the flower; do not score mode of dehiscence here (see character 313)	Hervé Sauquet	2010-07-08	Hervé Sauquet	2013-07-02
39	312	D1	Anther attachment	do not score versatility here; treat laminar stamens as basifixed here	Hervé Sauquet	2010-07-15	Hervé Sauquet	2014-07-08
46	313	D1	Anther dehiscence	mode only; do NOT score the orientation of anther dehiscence here (separate character = 312. Anther attachment)	Hervé Sauquet	2010-07-23	Hervé Sauquet	2013-07-12
831	330	D1	Androecium structural phyllotaxy	stamens and staminodes, or fascicles; do not score when there is a single structural stamen (i.e., one stamen, no staminodes)	Hervé Sauquet	2013-01-29	Hervé Sauquet	2015-06-06
832	331	C1	Number of androecium structural whorls	stamens and staminodes, or fascicles; do not score when phyllotaxy is spiral or unknown, or when there is a single structural stamen (i.e., one stamen, no staminodes)	Hervé Sauquet	2013-01-29	Hervé Sauquet	2015-06-06
833	332	C1	Androecium structural merism	defined as number of stamens, stamen bundles and/or staminodes in each whorl; do not score when phyllotaxy is spiral, or when there is a single structural stamen (i.e., one stamen, no staminodes)	Hervé Sauquet	2013-01-29	Hervé Sauquet	2014-07-25
18	400	D1	Gynoecium phyllotaxy	do not score if single carpel	Hervé Sauquet	2010-07-08	Hervé Sauquet	2013-01-29
19	401	C1	Number of structural carpels	not number of locules (syncarpous ovaries made of multiple fused carpels can be unilocular!); in case of pseudomonomery count the total number of structural carpels here	Hervé Sauquet	2010-07-08	Hervé Sauquet	2014-08-14
20	403	C1	Fusion of ovaries	not applicable for unicarpellate gynoecia; score vertical (longitudinal) fusion here	Hervé Sauquet	2010-07-08	Hervé Sauquet	2014-07-16
40	411	C1	Number of ovules per functional carpel	do not take pseudomonomery into account here	Hervé Sauquet	2010-07-15	Hervé Sauquet	2014-07-10

## Sheet: PrimaryCharacterstates
NCst	Character	Symbol	CharacterState	Notes	NUsrcrCst	DcrCst	NUsrupCst	DupCst
1	100. Sex (D1)	0	bisexual (structurally and functionally)		Hervé Sauquet	2010-07-08	Hervé Sauquet	2013-01-16
2	100. Sex (D1)	1	unisexual monoecious (structurally and functionally)		Hervé Sauquet	2010-07-08	Hervé Sauquet	2014-06-18
152	100. Sex (D1)	2	unisexual monoecious (functionally), but structurally gynomonoecious	with pistillode in male flowers	Hervé Sauquet	2010-10-28	Hervé Sauquet	2014-06-18
410	100. Sex (D1)	3	unisexual monoecious (functionally), but structurally bisexual	with pistillode in male flowers and staminodes in female flowers	Hervé Sauquet	2011-05-04	Hervé Sauquet	2014-06-18
449	100. Sex (D1)	4	unisexual monoecious (functionally), but structurally andromonoecious	with staminodes in female flowers ; eg Cucurbita	Bader Kezzim	2011-06-08	Hervé Sauquet	2014-06-18
394	100. Sex (D1)	5	unisexual andromonoecious (structurally and functionally)		Hervé Sauquet	2011-04-26	Hervé Sauquet	2014-07-02
3	100. Sex (D1)	7	unisexual dioecious (structurally and functionally)		Hervé Sauquet	2010-07-08	Hervé Sauquet	2014-06-18
124	100. Sex (D1)	8	unisexual dioecious (functionally), but structurally androdioecious	with staminodes in female flowers; eg Amborella	Hervé Sauquet	2010-09-01	Hervé Sauquet	2014-06-18
89	100. Sex (D1)	9	unisexual dioecious (functionally), but structurally bisexual	with pistillode in male flowers and staminodes in female flowers	Hervé Sauquet	2010-07-26	Hervé Sauquet	2014-06-18
2857	100. Sex (D1)	A	unisexual dioecious (functionally), but structurally gynomonoecious	with sterile carpel ; eg Tasmannia insipida	Julien Massoni	2011-08-05	Hervé Sauquet	2014-06-18
13220	100. Sex (D1)	B	unisexual dioecious (functionally), but structurally gynodioecious	e.g. Flacourtia: male fl with carpellode, female flower without staminodes e.g. Flacourtia male fl. With carpellodes, female fl without staminodes	Yannick Städler	2013-07-08	Hervé Sauquet	2014-10-02
10642	100. Sex (D1)	C	unisexual androdioecious (structurally and functionally)		Franck Simonnet	2013-03-25	Hervé Sauquet	2014-07-02
10732	100. Sex (D1)	D	unisexual gynodioecious (functionally), structurally bisexual	eg Plantago lanceolata	Charlotte Prieu	2013-03-27	Hervé Sauquet	2014-06-18
2771	100. Sex (D1)	E	unisexual monoecious (general: structural status unknown)		Vanessa Vilard	2011-07-18	Hervé Sauquet	2014-07-23
680	100. Sex (D1)	F	unisexual dioecious (general: structural status unknown)		Vanessa Vilard	2011-07-15	Hervé Sauquet	2014-07-23
10648	100. Sex (D1)	G	unisexual (structurally and functionally), monoecious/dioecious status unknown		Hervé Sauquet	2013-03-25
350	100. Sex (D1)	H	unisexual (general: structural status and monoecious/dioecious status unknown)	with staminodes in female flowers	Hervé Sauquet	2011-03-16	Hervé Sauquet	2014-07-23
15614	100. Sex (D1)	K	unisexual gynomonoecious (structurally and functionally)		Hervé Sauquet	2014-07-02
15880	100. Sex (D1)	L	unisexual trimonoecious (structurally and functionally)	with male, female, and bisexual flowers on the same plant (= androgynomonoecious)	Hervé Sauquet	2014-07-23
15889	100. Sex (D1)	M	unisexual trimonoecious (functionally), but structurally bisexual		Hervé Sauquet	2014-07-25
57	102. Ovary position (D1)	0	superior	flower hypogynous or perigynous (if hypanthium)	Hervé Sauquet	2010-07-15
58	102. Ovary position (D1)	1	inferior	flower epigynous	Hervé Sauquet	2010-07-15
59	102. Ovary position (D1)	2	half-inferior		Hervé Sauquet	2010-07-15
384	102. Ovary position (D1)	3	3/4-inferior or more	eg. Saxifraga tridactylites	Arnaud van Holt	2011-04-14
10879	102. Ovary position (D1)	5	1/4-inferior or less		Jürg Schönenberger	2013-04-03
69	207. Symmetry of perianth (D1)	0	actinomorphic (strictly polysymmetric)		Hervé Sauquet	2010-07-20	Hervé Sauquet	2012-11-30
125	207. Symmetry of perianth (D1)	1	actinomorphic spiral	eg Amborella	Hervé Sauquet	2010-09-01
325	207. Symmetry of perianth (D1)	2	zygomorphic		Hervé Sauquet	2011-03-01	Hervé Sauquet	2014-06-18
324	207. Symmetry of perianth (D1)	3	disymmetric		Hervé Sauquet	2011-03-01
5572	207. Symmetry of perianth (D1)	4	asymmetric		Julien Massoni	2012-11-29
280	207. Symmetry of perianth (D1)	5	actinomorphic (general)	use when phyllotaxy is unknown	Hervé Sauquet	2011-02-10	Hervé Sauquet	2014-07-22
15877	207. Symmetry of perianth (D1)	6	actinomorphic rotational	eg Vinca	Hervé Sauquet	2014-07-22
5900	230. Perianth phyllotaxy (D1)	0	whorled		Hervé Sauquet	2013-01-28
5901	230. Perianth phyllotaxy (D1)	1	spiral		Hervé Sauquet	2013-01-28
6073	230. Perianth phyllotaxy (D1)	2	irregular		Maria von Balthazar	2013-02-06
5904	234. Perianth differentiation (D1)	0	undifferentiated	all tepals alike; incl. undifferentiated single whorl	Hervé Sauquet	2013-01-28	Hervé Sauquet	2015-06-05
5905	234. Perianth differentiation (D1)	1	marked differentiation, outer sepaloid, inner petaloid	e.g., typical calyx and corolla	Hervé Sauquet	2013-01-28
5906	234. Perianth differentiation (D1)	2	marked differentiation among petaloid tepals		Hervé Sauquet	2013-01-28
5907	234. Perianth differentiation (D1)	3	marked differentiation among sepaloid tepals		Hervé Sauquet	2013-01-28
14679	234. Perianth differentiation (D1)	4	marked differentiation		Julien Massoni	2014-02-01
5908	234. Perianth differentiation (D1)	5	continuous differentiation, outer sepaloid, inner petaloid		Hervé Sauquet	2013-01-28
5909	234. Perianth differentiation (D1)	6	continuous differentiation among petaloid tepals		Hervé Sauquet	2013-01-28
5910	234. Perianth differentiation (D1)	7	continuous differentiation among sepaloid tepals		Hervé Sauquet	2013-01-28
14981	234. Perianth differentiation (D1)	8	weak differentiation		Elisabeth Reyes	2014-03-12
6086	234. Perianth differentiation (D1)	9	very weak differentiation		Hervé Sauquet	2013-02-07	Hervé Sauquet	2014-06-18
24	305. Filament (D1)	0	absent		Hervé Sauquet	2010-07-08
5568	305. Filament (D1)	1	present (general)		Julien Massoni	2012-11-29	Hervé Sauquet	2014-06-18
26	305. Filament (D1)	2	long and narrow	also called filiform, slender, etc.	Hervé Sauquet	2010-07-08	Hervé Sauquet	2013-07-05
25	305. Filament (D1)	3	short and narrow	subsessile anthers	Hervé Sauquet	2010-07-08
28	305. Filament (D1)	4	long and wide	laminar	Hervé Sauquet	2010-07-08	Hervé Sauquet	2013-07-02
27	305. Filament (D1)	5	short and wide	laminar	Hervé Sauquet	2010-07-08	Hervé Sauquet	2013-07-02
400	305. Filament (D1)	6	long and very wide	eg petal-like (outer) stamens of Nymphaea	Hervé Sauquet	2011-04-28
447	305. Filament (D1)	7	petaloid	long and wide and colorful, eg Canna	Hervé Sauquet	2011-06-20
319	305. Filament (D1)	8	fused into synandrium	eg Balanophora	Hervé Sauquet	2011-02-21
413	305. Filament (D1)	9	fused into fascicle stalks	eg Garcinia multiflora	Hervé Sauquet	2011-05-04
87	305. Filament (D1)	A	long and narrow, deeply divided in two	eg Adoxa	Hervé Sauquet	2010-07-26
3346	305. Filament (D1)	B	short (general)	relative to anther	Julien Massoni	2012-01-10	Hervé Sauquet	2014-12-02
33	311. Anther orientation (D1)	0	introrse		Hervé Sauquet	2010-07-08
34	311. Anther orientation (D1)	1	latrorse		Hervé Sauquet	2010-07-08
35	311. Anther orientation (D1)	2	extrorse		Hervé Sauquet	2010-07-08
15890	311. Anther orientation (D1)	3	apical	e.g., Sinofranchetia	Hervé Sauquet	2014-07-25
60	312. Anther attachment (D1)	0	basifixed		Hervé Sauquet	2010-07-15
61	312. Anther attachment (D1)	1	dorsifixed		Hervé Sauquet	2010-07-15
343	312. Anther attachment (D1)	2	dorsifixed at base		Hervé Sauquet	2011-03-09
4285	312. Anther attachment (D1)	3	ventrifixed		Agnes Dellinger	2012-05-15	Hervé Sauquet	2014-07-13
79	313. Anther dehiscence (D1)	0	longitudinal slit		Hervé Sauquet	2010-07-23	Hervé Sauquet	2014-07-17
80	313. Anther dehiscence (D1)	1	poricidal		Hervé Sauquet	2010-07-23
10653	313. Anther dehiscence (D1)	2	H-valvate	two valves on longitudinal hinges, opening horizontally as sallon doors; e.g. Chloranthus japonicus	Georg Tschan	2013-03-25	Hervé Sauquet	2014-07-17
3213	313. Anther dehiscence (D1)	3	flap-valvate	one or more flap-like valves on horizontal hinges, opening vertically; e.g. Cassytha filiformis	Julien Massoni	2011-12-22	Hervé Sauquet	2014-07-17
81	313. Anther dehiscence (D1)	4	transverse (horizontal) slit		Hervé Sauquet	2010-07-23	Hervé Sauquet	2014-07-17
15765	313. Anther dehiscence (D1)	5	short basal slits		Hervé Sauquet	2014-07-13
15808	313. Anther dehiscence (D1)	6	short central slits	eg Bixa	Hervé Sauquet	2014-07-17
336	313. Anther dehiscence (D1)	7	short apical slits		Hervé Sauquet	2011-03-08	Hervé Sauquet	2014-07-17
11871	313. Anther dehiscence (D1)	A	T-valvate (T-shaped stomium)	e.g. Platanus, valvate but with reduced transverse slit at base	Maria von Balthazar	2013-05-02	Hervé Sauquet	2014-07-17
10912	313. Anther dehiscence (D1)	B	common stomium of confluent thecae		Jürg Schönenberger	2013-04-04
5923	330. Androecium structural phyllotaxy (D1)	0	whorled		Hervé Sauquet	2013-01-29
5924	330. Androecium structural phyllotaxy (D1)	1	spiral		Hervé Sauquet	2013-01-29
8886	330. Androecium structural phyllotaxy (D1)	2	irregular		Julien Massoni	2013-02-14
37	400. Gynoecium phyllotaxy (D1)	0	one whorl		Hervé Sauquet	2010-07-08
8906	400. Gynoecium phyllotaxy (D1)	1	two or more whorls		Yannick Städler	2013-02-16	Hervé Sauquet	2014-06-18
36	400. Gynoecium phyllotaxy (D1)	2	spiral		Hervé Sauquet	2010-07-08

## Sheet: Characters
NChr	Number	Class	Character	Description	ParentCharacter	NUsrcrChr	DcrChr	NUsrupChr	DupChr
81	100_A	D2d	Functional sex of flowers		100. Sex (D1)	Hervé Sauquet	2011-07-14	Hervé Sauquet	2014-07-29
2024	100_B	D2d	Structural sex of flowers		100. Sex (D1)	Hervé Sauquet	2014-07-07	Hervé Sauquet	2014-07-29
2025	102_B	D2d	Ovary position (binary)		102. Ovary position (D1)	Hervé Sauquet	2014-07-07	Hervé Sauquet	2014-09-01
2022	201_A	D2c	Perianth presence		201. Number of perianth parts (C1)	Hervé Sauquet	2014-06-20	Hervé Sauquet	2014-07-29
1840	201_B	D2c	Number of perianth parts (3-state)		201. Number of perianth parts (C1)	Hervé Sauquet	2013-07-12	Hervé Sauquet	2015-06-07
2026	201_C	D2c	Number of perianth parts (binary)		201. Number of perianth parts (C1)	Hervé Sauquet	2014-07-07	Hervé Sauquet	2015-06-07
1560	204_A	D2c	Fusion of perianth		204. Fusion of perianth (C1)	Hervé Sauquet	2013-03-27	Hervé Sauquet	2014-09-01
68	207_A	D2d	Symmetry of perianth (binary)	simple	207. Symmetry of perianth (D1)	Hervé Sauquet	2011-07-12	Hervé Sauquet	2014-09-01
2007	230_A	D2d	Perianth phyllotaxy (binary)		230. Perianth phyllotaxy (D1)	Laetitia Carrive	2014-05-16	Hervé Sauquet	2014-07-29
1826	231_A	D2c	Number of perianth whorls		231. Number of perianth whorls (C1)	Hervé Sauquet	2013-07-10	Hervé Sauquet	2014-07-29
1827	232_A	D2c	Perianth merism (4-state)		232. Perianth merism (C1)	Hervé Sauquet	2013-07-10	Hervé Sauquet	2015-05-11
2023	232_B	D2c	Perianth merism (3-state)		232. Perianth merism (C1)	Hervé Sauquet	2014-06-25	Hervé Sauquet	2014-09-01
1829	234_A	D2d	Perianth differentiation (binary)		234. Perianth differentiation (D1)	Hervé Sauquet	2013-07-10	Hervé Sauquet	2014-09-01
1762	301_B	D2c	Number of fertile stamens (3-state)		301. Number of fertile stamens (C1)	Jürg Schönenberger	2013-07-06	Hervé Sauquet	2014-09-01
2027	301_C	D2c	Number of fertile stamens (binary)		301. Number of fertile stamens (C1)	Hervé Sauquet	2014-07-10	Hervé Sauquet	2014-09-01
1844	305_A	D2d	Filament (binary)		305. Filament (D1)	Hervé Sauquet	2013-07-12	Hervé Sauquet	2015-06-07
1716	311_A	D2d	Anther orientation		311. Anther orientation (D1)	Laetitia Carrive	2013-05-02	Hervé Sauquet	2014-09-02
1850	312_A	D2d	Anther attachment (binary)		312. Anther attachment (D1)	Hervé Sauquet	2013-07-12	Hervé Sauquet	2014-09-01
2041	313_A	D2d	Anther dehiscence (3-state)		313. Anther dehiscence (D1)	Hervé Sauquet	2014-07-25	Hervé Sauquet	2015-06-07
2042	330_A	D2d	Androecium structural phyllotaxy (binary)		330. Androecium structural phyllotaxy (D1)	Hervé Sauquet	2014-07-25	Hervé Sauquet	2014-07-29
1852	331_A	D2c	Number of androecium structural whorls (3-state)		331. Number of androecium structural whorls (C1)	Hervé Sauquet	2013-07-12	Hervé Sauquet	2014-09-01
1853	332_A	D2c	Androecium structural merism (4-state)		332. Androecium structural merism (C1)	Hervé Sauquet	2013-07-12	Hervé Sauquet	2015-05-11
2028	332_B	D2c	Androecium structural merism (3-state)		332. Androecium structural merism (C1)	Hervé Sauquet	2014-07-10	Hervé Sauquet	2014-09-01
1688	400_A	D2d	Gynoecium phyllotaxy		400. Gynoecium phyllotaxy (D1)	Laetitia Carrive	2013-04-30	Hervé Sauquet	2014-07-29
1859	401_B	D2c	Number of structural carpels (5-state)	state (4) = multicarpellarity sensu Endress (2014)	401. Number of structural carpels (C1)	Hervé Sauquet	2013-07-12	Hervé Sauquet	2014-09-01
2029	403_A	D2c	Fusion of ovaries (binary)		403. Fusion of ovaries (C1)	Hervé Sauquet	2014-07-10	Hervé Sauquet	2014-09-01
1864	411_A	D2c	Number of ovules per functional carpel (3-state)		411. Number of ovules per functional carpel (C1)	Hervé Sauquet	2013-07-13	Hervé Sauquet	2014-09-02

## Sheet: SecondaryCharacterstates
NCst	Character	Symbol	CharacterState	Start	End	Notes	NUsrcrCst	DcrCst	NUsrupCst	DupCst
669	100_A. Functional sex of flowers (D2d)	0	bisexual				Hervé Sauquet	2011-07-14
670	100_A. Functional sex of flowers (D2d)	1	unisexual				Hervé Sauquet	2011-07-14
15731	100_B. Structural sex of flowers (D2d)	0	bisexual				Hervé Sauquet	2014-07-07
15732	100_B. Structural sex of flowers (D2d)	1	unisexual				Hervé Sauquet	2014-07-07
15733	102_B. Ovary position (binary) (D2d)	0	superior				Hervé Sauquet	2014-07-07
15734	102_B. Ovary position (binary) (D2d)	1	inferior				Hervé Sauquet	2014-07-07
15218	201_A. Perianth presence (D2c)	0	absent	0	0	0 to 0	Hervé Sauquet	2014-06-20
15219	201_A. Perianth presence (D2c)	1	present	1	99999	1 to 99999	Hervé Sauquet	2014-06-20
13538	201_B. Number of perianth parts (3-state) (D2c)	0	one to five (1-5)	1	5	1 to 5	Hervé Sauquet	2013-07-12	Hervé Sauquet	2015-05-11
13542	201_B. Number of perianth parts (3-state) (D2c)	1	six to ten (6-10)	6	10	6 to 10	Hervé Sauquet	2013-07-12	Hervé Sauquet	2015-05-11
13543	201_B. Number of perianth parts (3-state) (D2c)	2	more than ten (>10)	11	99999	11 to 99999	Hervé Sauquet	2013-07-12	Hervé Sauquet	2015-05-11
15736	201_C. Number of perianth parts (binary) (D2c)	0	one to six (1-6)	1	6	1 to 6	Hervé Sauquet	2014-07-07	Hervé Sauquet	2015-05-11
15737	201_C. Number of perianth parts (binary) (D2c)	1	more than six (>6)	7	9999	7 to 9999	Hervé Sauquet	2014-07-07	Hervé Sauquet	2015-05-11
10752	204_A. Fusion of perianth (D2c)	0	free (<5%)	0	0.05	or nearly so	Hervé Sauquet	2013-03-27	Hervé Sauquet	2015-06-07
10753	204_A. Fusion of perianth (D2c)	1	fused (>5%)	0.05	1	at least partially	Hervé Sauquet	2013-03-27	Hervé Sauquet	2015-06-07
628	207_A. Symmetry of perianth (binary) (D2d)	0	actinomorphic				Hervé Sauquet	2011-07-12
629	207_A. Symmetry of perianth (binary) (D2d)	1	zygomorphic			weakly or strongly	Hervé Sauquet	2011-07-12
15139	230_A. Perianth phyllotaxy (binary) (D2d)	0	whorled				Laetitia Carrive	2014-05-16
15140	230_A. Perianth phyllotaxy (binary) (D2d)	1	spiral				Laetitia Carrive	2014-05-16
13380	231_A. Number of perianth whorls (D2c)	0	one (1)	1	1	1 to 1	Hervé Sauquet	2013-07-10
13381	231_A. Number of perianth whorls (D2c)	1	two (2)	2	2	2 to 2	Hervé Sauquet	2013-07-10
13382	231_A. Number of perianth whorls (D2c)	2	more than two (>2)	3	99999	3 to 99999	Hervé Sauquet	2013-07-10
13383	232_A. Perianth merism (4-state) (D2c)	0	dimerous	2	2	2 to 2	Hervé Sauquet	2013-07-10
13384	232_A. Perianth merism (4-state) (D2c)	1	trimerous	3	3	3 to 3	Hervé Sauquet	2013-07-10
13385	232_A. Perianth merism (4-state) (D2c)	2	tetramerous	4	4	4 to 4	Hervé Sauquet	2013-07-10
13386	232_A. Perianth merism (4-state) (D2c)	3	pentamerous	5	5	5 to 5	Hervé Sauquet	2013-07-10
15232	232_B. Perianth merism (3-state) (D2c)	0	trimerous	3	3	3 to 3	Hervé Sauquet	2014-06-25
15233	232_B. Perianth merism (3-state) (D2c)	1	tetramerous	4	4	4 to 4	Hervé Sauquet	2014-06-25
15234	232_B. Perianth merism (3-state) (D2c)	2	pentamerous	5	5	5 to 5	Hervé Sauquet	2014-06-25
13393	234_A. Perianth differentiation (binary) (D2d)	0	undifferentiated			(or nearly so)	Hervé Sauquet	2013-07-10	Hervé Sauquet	2015-06-07
13394	234_A. Perianth differentiation (binary) (D2d)	1	differentiated			marked differentiation	Hervé Sauquet	2013-07-10	Hervé Sauquet	2015-06-07
12982	301_B. Number of fertile stamens (3-state) (D2c)	0	one to five (1-5)	1	5	1 to 5	Jürg Schönenberger	2013-07-06	Hervé Sauquet	2015-05-11
12986	301_B. Number of fertile stamens (3-state) (D2c)	1	six to ten (6-10)	6	10	6 to 10	Jürg Schönenberger	2013-07-06	Hervé Sauquet	2015-05-11
13113	301_B. Number of fertile stamens (3-state) (D2c)	2	more than ten (>10)	11	99999	11 to 99999	Jürg Schönenberger	2013-07-06	Hervé Sauquet	2015-05-11
15752	301_C. Number of fertile stamens (binary) (D2c)	0	one to six (1-6)	1	6	1 to 6	Hervé Sauquet	2014-07-10	Hervé Sauquet	2015-05-11
15753	301_C. Number of fertile stamens (binary) (D2c)	1	more than six (>6)	7	9999	7 to 9999	Hervé Sauquet	2014-07-10	Hervé Sauquet	2015-05-11
13571	305_A. Filament (binary) (D2d)	0	laminar (wide)				Hervé Sauquet	2013-07-12
13570	305_A. Filament (binary) (D2d)	1	typical (narrow)				Hervé Sauquet	2013-07-12
11971	311_A. Anther orientation (D2d)	0	introrse				Laetitia Carrive	2013-05-02	0	2013-05-02
11972	311_A. Anther orientation (D2d)	1	latrorse				Laetitia Carrive	2013-05-02	0	2013-05-02
11973	311_A. Anther orientation (D2d)	2	extrorse				Laetitia Carrive	2013-05-02	0	2013-05-02
13584	312_A. Anther attachment (binary) (D2d)	0	basifixed				Hervé Sauquet	2013-07-12
13585	312_A. Anther attachment (binary) (D2d)	1	dorsifixed				Hervé Sauquet	2013-07-12
15894	313_A. Anther dehiscence (3-state) (D2d)	0	longitudinal slit				Hervé Sauquet	2014-07-25
15896	313_A. Anther dehiscence (3-state) (D2d)	1	H-valvate				Hervé Sauquet	2014-07-25
15897	313_A. Anther dehiscence (3-state) (D2d)	2	flap-valvate				Hervé Sauquet	2014-07-25
15899	330_A. Androecium structural phyllotaxy (binary) (D2d)	0	whorled				Hervé Sauquet	2014-07-25
15900	330_A. Androecium structural phyllotaxy (binary) (D2d)	1	spiral				Hervé Sauquet	2014-07-25
13589	331_A. Number of androecium structural whorls (3-state) (D2c)	0	one (1)	1	1	1 to 1	Hervé Sauquet	2013-07-12
13590	331_A. Number of androecium structural whorls (3-state) (D2c)	1	two (2)	2	2	2 to 2	Hervé Sauquet	2013-07-12
13591	331_A. Number of androecium structural whorls (3-state) (D2c)	2	more than two (>2)	3	99999	3 to 99999	Hervé Sauquet	2013-07-12
13592	332_A. Androecium structural merism (4-state) (D2c)	0	dimerous	2	2	2 to 2	Hervé Sauquet	2013-07-12
13593	332_A. Androecium structural merism (4-state) (D2c)	1	trimerous	3	3	3 to 3	Hervé Sauquet	2013-07-12
13594	332_A. Androecium structural merism (4-state) (D2c)	2	tetramerous	4	4	4 to 4	Hervé Sauquet	2013-07-12
13595	332_A. Androecium structural merism (4-state) (D2c)	3	pentamerous	5	5	5 to 5	Hervé Sauquet	2013-07-12
15754	332_B. Androecium structural merism (3-state) (D2c)	0	trimerous	3	3	3 to 3	Hervé Sauquet	2014-07-10
15755	332_B. Androecium structural merism (3-state) (D2c)	1	tetramerous	4	4	4 to 4	Hervé Sauquet	2014-07-10
15756	332_B. Androecium structural merism (3-state) (D2c)	2	pentamerous	5	5	5 to 5	Hervé Sauquet	2014-07-10
11835	400_A. Gynoecium phyllotaxy (D2d)	0	whorled				Laetitia Carrive	2013-04-30
11834	400_A. Gynoecium phyllotaxy (D2d)	1	spiral				Laetitia Carrive	2013-04-30
13627	401_B. Number of structural carpels (5-state) (D2c)	0	one (1)	1	1	1 to 1	Hervé Sauquet	2013-07-12
13628	401_B. Number of structural carpels (5-state) (D2c)	1	two (2)	2	2	2 to 2	Hervé Sauquet	2013-07-12
13629	401_B. Number of structural carpels (5-state) (D2c)	2	three (3)	3	3	3 to 3	Hervé Sauquet	2013-07-12	Hervé Sauquet	2014-07-10
15758	401_B. Number of structural carpels (5-state) (D2c)	3	four or five (4-5)	4	5	4 to 5	Hervé Sauquet	2014-07-10
13630	401_B. Number of structural carpels (5-state) (D2c)	4	more than five (>5)	6	99999	6 to 99999	Hervé Sauquet	2013-07-12
15759	403_A. Fusion of ovaries (binary) (D2c)	0	free (<5%)	0	0.05	or nearly so	Hervé Sauquet	2014-07-10	Hervé Sauquet	2015-06-07
15760	403_A. Fusion of ovaries (binary) (D2c)	1	fused (>5%)	0.05	1	at least partially	Hervé Sauquet	2014-07-10	Hervé Sauquet	2015-06-07
13648	411_A. Number of ovules per functional carpel (3-state) (D2c)	0	one (1)	1	1	1 to 1	Hervé Sauquet	2013-07-13
13649	411_A. Number of ovules per functional carpel (3-state) (D2c)	1	two (2)	2	2	2 to 2	Hervé Sauquet	2013-07-13
13650	411_A. Number of ovules per functional carpel (3-state) (D2c)	2	three or more (>2)	3	99999	3 to 99999	Hervé Sauquet	2013-07-13

## Sheet: CharacterstateLumping
NCsl	SecondaryCharacter	PrimaryCharacterState	SecondaryCharacterState
221	100_A. Functional sex of flowers (D2d)	100-(0) bisexual (structurally and functionally)	100_A-(0) bisexual
222	100_A. Functional sex of flowers (D2d)	100-(1) unisexual monoecious (structurally and functionally)	100_A-(1) unisexual
226	100_A. Functional sex of flowers (D2d)	100-(2) unisexual monoecious (functionally), but structurally gynomonoecious	100_A-(1) unisexual
231	100_A. Functional sex of flowers (D2d)	100-(3) unisexual monoecious (functionally), but structurally bisexual	100_A-(1) unisexual
232	100_A. Functional sex of flowers (D2d)	100-(4) unisexual monoecious (functionally), but structurally andromonoecious	100_A-(1) unisexual
230	100_A. Functional sex of flowers (D2d)	100-(5) unisexual andromonoecious (structurally and functionally)
223	100_A. Functional sex of flowers (D2d)	100-(7) unisexual dioecious (structurally and functionally)	100_A-(1) unisexual
225	100_A. Functional sex of flowers (D2d)	100-(8) unisexual dioecious (functionally), but structurally androdioecious	100_A-(1) unisexual
224	100_A. Functional sex of flowers (D2d)	100-(9) unisexual dioecious (functionally), but structurally bisexual	100_A-(1) unisexual
783	100_A. Functional sex of flowers (D2d)	100-(A) unisexual dioecious (functionally), but structurally gynomonoecious	100_A-(1) unisexual
4438	100_A. Functional sex of flowers (D2d)	100-(B) unisexual dioecious (functionally), but structurally gynodioecious	100_A-(1) unisexual
1824	100_A. Functional sex of flowers (D2d)	100-(C) unisexual androdioecious (structurally and functionally)
1827	100_A. Functional sex of flowers (D2d)	100-(D) unisexual gynodioecious (functionally), structurally bisexual
[truncated: 86 more rows]

## Sheet: References
NRef	Citation	Type	Reference	URL	NUsrcrRef	DcrRef	NUsrupRef	DupRef
[truncated: 947 more rows]

[truncated: 2 more sheets: PrimaryDataMatrix, TransformedDataMatrix]
